# Supplementary material for: Using Advanced Bioinformatics Tools to Identify Novel Therapeutic Candidates for Age-Related Macular Degeneration
Source: Transl Vis Sci Technol. 2022 Aug 16;11(8):10. doi: 10.1167/tvst.11.8.10 (PMC9396676; doi:10.1167/tvst.11.8.10)
Supplement: Supplement 1 [file tvst-11-8-10_s001.xlsx]

## Sheet: Gene Lists
AMD Genes	Wet AMD Genes	Intermediate AMD Genes	Dry AMD Genes	Geographic Atrophy Genes
CFH	HTRA1	CFH	CFH	SMN1
ARMS2	CFH	ARMS2	C3	CFH
APOE	ARMS2	APOE	HTRA1	ARMS2
C3	VEGFA	C3	VEGFA	C3
VEGFA	SERPINF1	VEGFA	RORA	HTRA1
TIMP3	NFE2L2	LIPC	Nfe2l2	PSEN1
LIPC	TLR3	HTRA1	IL33	TGFB1
HTRA1	TNF	C2	CASP8	TLR3
ARMD10	TGFB1	KCNT2	HMCN1	KIF11
CFB	CXCL8	MBL2	TNF	MTHFR
CFI	PON1	ADAMTS9	SERPINF1	NOS3
C2	RORA	POSTN	ACE	CFTR
CETP	TLR2	ADAMTS9-AS2	NLRP3	BCL2
SKIV2L	EDN1	APP	NOS3	HFE
TOMM40	OGG1	Apoe	IL17A	HTT
SOD2	MIR150	CRP	Tnf	MYD88
ABCA4	FECH	TP53	BMP4	PINK1
TNFRSF10A	ITGA9	CCL2	OGG1	CX3CR1
CX3CR1		TLR4	Ppargc1a	Cryaa
CST3		MMP2	PARP1	GSTM3
COL10A1		TNF	EDN1	CFHR1
COL8A1		NLRP3	NQO1	CFHR3
MBL2		KDR	CD36	HTRA1
CFHR1		DKK1	Ahr	CFB
ERCC6		TGFB1	Il1b	CRP
C2-AS1		GSTP1	NOS2	TLR3
TGFBR1		GSTM1	PLTP	CFI
CFHR3		TLR3	NEWENTRY	GSTM1
FBLN5		GSTT1	CX3CL1	C2
POSTN		OGG1	AIFM1	NLRP3
CD34		XRCC1	GAS6	LOXL1
MBP		CXCL8	SUCNR1	MYD88
HMCN1		HIF1A	ATP6AP2	MBP
NOTCH4		ACE	Sucnr1	VEGFA
CD46		MMP9	MIR184	DICER1
APOC1		NOS3		SLC11A2
TNXB		CYP2C19		CXCL8
TYR		BMP4		GSTT1
REST		NFKB1		GSTP1
DDR1		EDN1		CYP46A1
PLEKHA1		HLA-DRB1		APOE
GLI2		ABCA1		CX3CR1
IGFBP7		MTHFR		PON1
GLI3		Tnf		ABCA4
INHBB		HMGB1		OGG1
C9		CCR2		C1QTNF5
RAD51B		MDM2		GSTM5
POLR2B		SOD1		RORA
IER3		VWF		SOD2
NECTIN2		Ppara		ATP6AP2
CFHR5		IL10		MT2A
TRPC4		DICER1		TFR2
FRK		Il1b		IL1B
CFHR4		FLT1		C9
ADAMTS9		Dicer1		CGAS
LOC389641		PTX3		AIFM1
RREB1		HFE		CCL2
DAPK3		MIR29B1		MUTYH
NELFE		ICAM1		SMUG1
SYN3		SUCNR1		UNG
Ccl2		MMP7		C2-AS1
Mapk1		CCR2		HIF1A
NOS2		Prkaa1		ROBO1
ABCA1		BMP4		TIMP3
Cx3cr1		POSTN		C8orf37
MIR146A		Dicer1		PARP1
ERCC2		NCAM1		PKM
Ahr		Wnt3a		SERPINF1
NLRP3		LIPC
MAPK8		HTRA1
CETP		RHO
CASP8		AKT2
Sod1		SELL
FLT1		ARMS2
F3		ARNT
Mapk3		VCL
MMP3		MIR29B1
Ccr2		ABCG1
CST3		C2
PPARGC1A		ADAMTS9
SLC2A1		ITGA9
OGG1		Sucnr1
Ppargc1a		SUCNR1
RAD51		KCNT2
C3		ADAMTS9-AS2
TLR3		PELI3
AHR
CCN2
NQO1
IL33
Pparg
SQSTM1
P2RX7
PTX3
Il18
CD36
DICER1
C3
THBS1
SNAI1
EPAS1
DKK1
CYP1A2
HP
TNFRSF1B
MMP7
LGALS1
PKM
CCR2
PARK7
Prkaa1
TGFBR1
SELE
PRKAA1
BMP4
SELP
TIMP2
POSTN
SLCO1B1
Sod2
NCAM1
Dicer1
TF
Wnt3a
FSHR
CD34
SERPINF1
TFRC
SCARB1
CRYAB
ABCA4
COL1A2
FGG
ELN
CX3CR1
CX3CL1
TIMP3
LIPC
TGFB2
LHCGR
HTRA1
Tjp1
RHO
MIR27A
NR1H3
Hc
AKT2
AIFM1
Casp8
SERPING1
CD46
CXCL1
C5
ANGPTL4
TYR
SELL
ARMS2
TNFRSF10A
ARNT
MIR150
GAS6
REST
ADIPOR1
MBP
ERCC6
MIR195
DDR1
LRP6
KLF5
LOXL1
F3
LAMP2
VCL
FADS1
GLI2
NOTCH4
IGFBP7
MIR29B1
APOC1
CFB
CR2
CCR3
Cryab
EFEMP1
GLI3
DMBT1
RORA
ABCG1
PLTP
FPR1
GLB1
CFI
Myo6
FECH
Cfb
TOMM40
FCN2
Cx3cl1
SLC11A2
PRPH2
Bmp6
FHL1
Cfh
SKI
MFGE8
Abca4
INHBB
TFR2
ATP6AP2
AOC3
Cxcr5
VLDLR
MASP1
FBLN5
C2
Serpinf1
COL10A1
Cp
CFP
POLR2B
ACO1
TNXB
PROK1
IER3
CFHR1
HTATIP2
HMOX2
CYP46A1
IREB2
Cd59a
NECTIN2
RAD51B
PSMD1
Mir150
CD93
PADI2
TRPC4
C9
TRA2B
LIPH
TEAD4
GSTZ1
MIR184
ADAMTS9
ITGA9
Mbd2
ELOVL4
CCL24
CFD
GTF2H4
Angptl2
CFHR3
RREB1
SKIV2L
DAPK3
CFHR5
Klc1
NELFE
FRK
SMUG1
COL8A1
HMCN1
SYN3
OSBP2
B3GLCT
PLA2G1B
Cd46
Sucnr1
TNMD
SUCNR1
Efemp1
Ybx3
UNC93B1
CFHR4
FILIP1L
KCTD10
CLIC5
FKBPL
PLEKHA1
LRATD2
PCF11
OPTC
IL27RA
ATF6B
KCNT2
CTRB1
ADAMTS9-AS2
STK19
PLA2G12A
ACAD10
CACNG3
PELI3
RAB30
IGFN1
SLC16A8
FAM53B
IPA1
C10orf88
UBE3D
MCUB
STON1-GTF2A1L
NT5DC1
Pik3c2b
RAX2
HTRA1
OR52B4
TDRP
BTBD16
DEL10Q26
ARMS2
ARMD10
C2-AS1
LOC389641
NEWENTRY

## Sheet: Complete AMD Drugs
Unfiltered Position	ID	Name	Source	p-value	q-value FDR B&H	Hit Count in Query List	Hit Count in Genome
1	ctd:D003474	Curcumin	CTD	1.517e-66	5.388e-62	94	851
2	ctd:D000111	Acetylcysteine	CTD	4.144e-59	7.36e-55	85	781
3	ctd:C093642	SB 203580	CTD	3.871e-58	4.584e-54	66	388
4	ctd:D001205	Ascorbic Acid	CTD	9.579e-55	8.508e-51	75	627
5	ctd:D019821	Simvastatin	CTD	1.539e-53	1.093e-49	72	581
6	ctd:C089730	rosiglitazone	CTD	2.108e-48	1.176e-44	100	1571
7	ctd:D005978	Glutathione	CTD	2.318e-48	1.176e-44	56	339
8	ctd:C093973	2-(2-amino-3-methoxyphenyl)-4H-1-benzopyran-4-one	CTD	6.742e-48	2.994e-44	59	402
9	ctd:D013311	Streptozocin	CTD	1.274e-47	5.03e-44	74	757
10	ctd:D004317	Doxorubicin	CTD	2.248e-47	7.987e-44	104	1768
11	ctd:C085911	2-(4-morpholinyl)-8-phenyl-4H-1-benzopyran-4-one	CTD	9.357e-47	3.022e-43	58	400
12	ctd:D000431	Ethanol	CTD	1.259e-45	3.726e-42	98	1608
13	ctd:D015735	Mifepristone	CTD	1.832e-45	5.007e-42	64	553
14	ctd:C007095	cobaltiprotoporphyrin	CTD	2.142e-45	5.436e-42	42	159
15	CID000002250	AC1L1D9C	Stitch	5.942e-45	1.407e-41	54	350
16	CID000000581	N-acetylcysteine	Stitch	1.202e-44	2.668e-41	63	546
17	ctd:D052638	Particulate Matter	CTD	2.429e-43	5.076e-40	99	1747
18	ctd:D017382	Reactive Oxygen Species	CTD	8.322e-43	1.643e-39	51	325
19	CID000003003	Betamethasone-d5	Stitch	4.692e-42	8.774e-39	87	1342
20	ctd:D010126	Ozone	CTD	5.489e-42	9.75e-39	85	1273
21	ctd:C113580	U 0126	CTD	1.071e-41	1.812e-38	56	444
22	ctd:C432165	pyrazolanthrone	CTD	1.923e-40	3.105e-37	49	322
23	ctd:D019808	Losartan	CTD	4.391e-40	6.782e-37	39	165
24	ctd:D008550	Melatonin	CTD	9.666e-40	1.431e-36	44	243
25	ctd:C009687	wortmannin	CTD	3.494e-39	4.966e-36	45	267
26	ctd:D004008	Diclofenac	CTD	5.173e-39	7.068e-36	59	570
27	ctd:D020123	Sirolimus	CTD	1.024e-38	1.3e-35	54	456
28	CID000054454	simvastatin	Stitch	1.025e-38	1.3e-35	51	390
29	CID000003285	ethylnylestradiol	Stitch	5.981e-38	7.111e-35	80	1251
30	CID000145068	nitric oxide	Stitch	6.005e-38	7.111e-35	75	1076
31	ctd:D024502	alpha-Tocopherol	CTD	3.114e-37	3.569e-34	37	164
32	ctd:D005947	Glucose	CTD	1.354e-36	1.503e-33	83	1420
33	ctd:D003676	Deferoxamine	CTD	1.83e-36	1.97e-33	38	186
34	ctd:D002211	Capsaicin	CTD	4.866e-36	5.085e-33	53	488
35	ctd:D009569	Nitric Oxide	CTD	8.125e-36	8.247e-33	46	336
36	ctd:C057693	troglitazone	CTD	3.405e-35	3.343e-32	79	1329
37	ctd:C072553	benzyloxycarbonylleucyl-leucyl-leucine aldehyde	CTD	3.482e-35	3.343e-32	55	558
38	ctd:D004656	Enalapril	CTD	5.271e-35	4.928e-32	33	131
39	ctd:D001241	Aspirin	CTD	9.051e-35	8.245e-32	59	678
40	ctd:D010269	Paraquat	CTD	1.531e-34	1.36e-31	86	1637
41	ctd:D008063	Thioctic Acid	CTD	1.947e-34	1.687e-31	35	163
42	ctd:C434003	3-(4-methylphenylsulfonyl)-2-propenenitrile	CTD	3.285e-34	2.778e-31	31	113
43	ctd:C457499	2-chloro-5-nitrobenzanilide	CTD	3.673e-34	3.034e-31	30	102
44	CID000442783	AC1L9DEH	Stitch	1.099e-33	8.874e-31	54	569
45	ctd:D000069059	Atorvastatin Calcium	CTD	1.131e-33	8.931e-31	36	186
46	ctd:D015054	Zymosan	CTD	1.46e-33	1.128e-30	35	172
47	ctd:C433788	lipopolysaccharide, E. coli O26-B6	CTD	1.624e-33	1.228e-30	33	144
48	ctd:D008687	Metformin	CTD	1.694e-33	1.232e-30	47	400
49	ctd:C440499	lipopolysaccharide, Escherichia coli O111 B4	CTD	1.699e-33	1.232e-30	36	188
50	CID000000784	H2O2	Stitch	2.183e-33	1.551e-30	73	1183
51	ctd:C066229	prolinedithiocarbamate - antioxidant, metal-chelator	CTD	2.3e-33	1.602e-30	25	59
52	CID000002116	vitamin E	Stitch	1.18e-32	8.061e-30	48	441
53	ctd:C022838	nickel chloride	CTD	1.233e-32	8.23e-30	72	1178
54	CID000176155	SB203580	Stitch	1.251e-32	8.23e-30	60	772
55	ctd:C023035	3,4,5,3',4'-pentachlorobiphenyl	CTD	1.789e-32	1.155e-29	73	1222
56	ctd:D003513	Cycloheximide	CTD	1.994e-32	1.265e-29	48	446
57	ctd:D017239	Paclitaxel	CTD	2.392e-32	1.491e-29	58	720
58	ctd:D003035	Cobalt	CTD	4.206e-32	2.576e-29	40	277
59	ctd:C070081	fulvestrant	CTD	7.529e-32	4.533e-29	49	484
60	ctd:D015056	1-Methyl-3-isobutylxanthine	CTD	1.081e-31	6.399e-29	46	414
61	ctd:D012402	Rotenone	CTD	2.041e-31	1.189e-28	65	978
62	ctd:D007545	Isoproterenol	CTD	2.623e-31	1.503e-28	66	1017
63	ctd:D003609	Dactinomycin	CTD	2.67e-31	1.506e-28	40	290
64	ctd:D003520	Cyclophosphamide	CTD	3.076e-31	1.707e-28	53	607
65	ctd:D028321	Plant Preparations	CTD	4.844e-31	2.647e-28	41	315
66	ctd:D006581	Hexachlorobenzene	CTD	4.951e-31	2.665e-28	34	185
67	CID000001287	AC1L1B55	Stitch	5.525e-31	2.93e-28	47	454
68	CID000000450	17alpha-estradiol	Stitch	1.156e-30	6.038e-28	73	1304
69	ctd:C005274	naringin	CTD	2.025e-30	1.043e-27	31	146
70	ctd:D019328	Buthionine Sulfoximine	CTD	2.287e-30	1.161e-27	40	306
71	CID006450878	Etiocobalamin	Stitch	2.35e-30	1.176e-27	33	177
72	ctd:C076994	perfluorooctane sulfonic acid	CTD	3.562e-30	1.757e-27	80	1614
73	CID000005591	troglitazone	Stitch	3.681e-30	1.771e-27	49	526
74	ctd:D000068579	Celecoxib	CTD	3.689e-30	1.771e-27	43	376
75	ctd:D001761	Bleomycin	CTD	3.889e-30	1.842e-27	45	424
76	ctd:C006552	kaempferol	CTD	3.978e-30	1.86e-27	31	149
77	ctd:D016264	Dextran Sulfate	CTD	7.437e-30	3.431e-27	33	183
78	ctd:C025340	manganese chloride	CTD	7.911e-30	3.603e-27	46	456
79	ctd:D012906	Smoke	CTD	8.347e-30	3.754e-27	62	937
80	ctd:C060836	pioglitazone	CTD	8.973e-30	3.985e-27	33	184
81	ctd:C005435	phenylmethylpyrazolone	CTD	9.84e-30	4.316e-27	24	68
82	CID000005300	NSC236997	Stitch	1.141e-29	4.942e-27	49	539
83	ctd:D002791	Cholesterol, Dietary	CTD	1.945e-29	8.326e-27	27	102
84	ctd:C007517	diphenyleneiodonium	CTD	2.288e-29	9.676e-27	28	115
85	ctd:C008261	lead acetate	CTD	2.465e-29	1.03e-26	84	1837
86	ctd:D047310	Apigenin	CTD	2.618e-29	1.081e-26	34	207
87	ctd:C041525	3,3',4,5'-tetrahydroxystilbene	CTD	3.197e-29	1.305e-26	25	81
88	ctd:D002784	Cholesterol	CTD	4.252e-29	1.717e-26	35	228
89	ctd:D012431	Rutin	CTD	4.651e-29	1.857e-26	27	105
90	ctd:C011512	alpha-naphthoflavone	CTD	7.156e-29	2.825e-26	29	133
91	CID000006436	triamcinolone acetonide	Stitch	7.368e-29	2.846e-26	24	73
92	ctd:D015058	1-Naphthylisothiocyanate	CTD	7.371e-29	2.846e-26	59	871
93	CID000004889	AC1L1J6H	Stitch	1.45e-28	5.539e-26	35	236
94	CID000005040	NSC226080	Stitch	1.494e-28	5.634e-26	56	783
95	CID000065351	APDC	Stitch	1.507e-28	5.634e-26	39	318
96	ctd:D000171	Acrolein	CTD	2.43e-28	8.992e-26	36	259
97	ctd:C016766	sulforafan	CTD	2.638e-28	9.661e-26	46	494
98	ctd:D019787	Linoleic Acid	CTD	2.772e-28	1.005e-25	26	99
99	ctd:D009525	Niacin	CTD	2.825e-28	1.014e-25	29	139
100	ctd:D012460	Sulfasalazine	CTD	3.528e-28	1.253e-25	29	140
101	CID000004829	pioglitazone	Stitch	3.909e-28	1.375e-25	39	326
102	ctd:C025589	ochratoxin A	CTD	7.91e-28	2.755e-25	59	911
	ctd:D007501	Iron	CTD	1.13e-27	3.898e-25	41	382
	ctd:D009536	Niacinamide	CTD	1.154e-27	3.938e-25	27	117
	ctd:D004281	Docosahexaenoic Acids	CTD	1.164e-27	3.938e-25	30	161
	ctd:D047311	Luteolin	CTD	1.509e-27	5.059e-25	28	132
	ctd:D016718	Arachidonic Acid	CTD	2.445e-27	8.119e-25	33	217
	CID000005538	9cRA	Stitch	2.817e-27	9.265e-25	79	1737
	ctd:D015127	9,10-Dimethyl-1,2-benzanthracene	CTD	3.554e-27	1.158e-24	62	1046
	ctd:D015118	Eicosapentaenoic Acid	CTD	3.929e-27	1.269e-24	25	96
	ctd:C090942	4-(4-fluorophenyl)-2-(4-hydroxyphenyl)-5-(4-pyridyl)imidazole	CTD	4.59e-27	1.456e-24	28	137
	ctd:C107676	deguelin	CTD	4.59e-27	1.456e-24	28	137
	ctd:C081643	candesartan	CTD	4.774e-27	1.501e-24	23	74
	ctd:D014108	Tosylphenylalanyl Chloromethyl Ketone	CTD	5.156e-27	1.607e-24	21	55
	CID000003460	geldanamicin	Stitch	5.401e-27	1.669e-24	40	373
	ctd:C000591600	tetrachlorobenzoquinone	CTD	6.026e-27	1.845e-24	20	47
	ctd:D009599	Nitroprusside	CTD	7.363e-27	2.217e-24	26	111
	ctd:D008798	Mevalonic Acid	CTD	7.363e-27	2.217e-24	26	111
	ctd:D015232	Dinoprostone	CTD	8.214e-27	2.452e-24	33	225
	ctd:D005632	Fructose	CTD	1.016e-26	3.009e-24	34	246
	ctd:D005944	Glucosamine	CTD	1.245e-26	3.655e-24	37	311
	ctd:D001629	Bezafibrate	CTD	1.478e-26	4.303e-24	33	229
	ctd:D011692	Puromycin Aminonucleoside	CTD	1.492e-26	4.309e-24	31	192
	ctd:C097240	15-deoxy-delta(12,14)-prostaglandin J2	CTD	1.565e-26	4.485e-24	26	114
	ctd:D009538	Nicotine	CTD	1.58e-26	4.491e-24	60	1001
	CID000001444	AC1L1BHQ	Stitch	1.708e-26	4.816e-24	33	230
	CID000005056	trans-3,4,5-trihydroxystilbene	Stitch	2.543e-26	7.114e-24	48	608
	CID000002900	isocycloheximide	Stitch	2.995e-26	8.312e-24	57	905
	CID000002973	deferoxamine	Stitch	3.449e-26	9.497e-24	38	343
	ctd:D014302	Trinitrobenzenesulfonic Acid	CTD	4.028e-26	1.101e-23	40	393
	ctd:C020748	ferrous sulfate	CTD	6.022e-26	1.633e-23	25	106
	CID000104806	peroxynitrite	Stitch	6.44e-26	1.733e-23	39	373
	ctd:C034786	bis(4-hydroxycinnamoyl)methane	CTD	6.881e-26	1.838e-23	17	30
	ctd:C001803	tempol	CTD	6.945e-26	1.841e-23	22	71
	ctd:D012503	Saponins	CTD	7.016e-26	1.846e-23	21	61
	ctd:D017632	Asbestos, Serpentine	CTD	7.262e-26	1.897e-23	42	451
	CID000003973	LY294002	Stitch	7.487e-26	1.942e-23	52	750
	ctd:C042577	diallyl trisulfide	CTD	9.171e-26	2.361e-23	29	168
	CID000003403	CAS 93957-55-2	Stitch	1.225e-25	3.131e-23	30	187
	ctd:C080955	N-(2-cyclohexyloxy-4-nitrophenyl)methanesulfonamide	CTD	1.286e-25	3.264e-23	24	96
	CID000000772	LMWH	Stitch	1.387e-25	3.495e-23	49	663
	ctd:D014118	Toxins, Biological	CTD	1.499e-25	3.75e-23	48	633
	ctd:C425931	GW 501516	CTD	1.559e-25	3.874e-23	21	63
	ctd:D005472	Fluorouracil	CTD	1.652e-25	4.074e-23	68	1364
	ctd:C084178	telmisartan	CTD	1.692e-25	4.146e-23	24	97
	ctd:C012843	cinnamic aldehyde	CTD	1.807e-25	4.397e-23	33	247
	ctd:C027576	4-hydroxy-2-nonenal	CTD	1.93e-25	4.665e-23	53	799
	ctd:D010672	Phenytoin	CTD	2.105e-25	5.024e-23	39	385
	ctd:C005273	naringenin	CTD	2.107e-25	5.024e-23	25	111
	ctd:D005576	Colforsin	CTD	2.583e-25	6.118e-23	36	315
	ctd:D005054	Eugenol	CTD	2.764e-25	6.501e-23	32	230
	CID000023976	chromium	Stitch	2.782e-25	6.501e-23	37	339
	ctd:D001194	Asbestos	CTD	2.934e-25	6.813e-23	31	211
	ctd:C084656	paricalcitol	CTD	3.259e-25	7.518e-23	23	87
	ctd:C013592	mangiferin	CTD	3.775e-25	8.653e-23	27	143
	ctd:D011084	Polycyclic Aromatic Hydrocarbons	CTD	3.976e-25	9.054e-23	26	128
	ctd:D002084	Butylated Hydroxytoluene	CTD	5.17e-25	1.17e-22	29	178
	ctd:C017803	zinc protoporphyrin	CTD	5.596e-25	1.258e-22	27	145
	ctd:C107773	pterostilbene	CTD	6.1e-25	1.363e-22	26	130
	ctd:D011345	Fenofibrate	CTD	6.794e-25	1.508e-22	47	624
	ctd:D017035	Pravastatin	CTD	7.032e-25	1.552e-22	21	67
	ctd:D008627	Mercuric Chloride	CTD	7.682e-25	1.685e-22	62	1156
	ctd:D008345	Manganese	CTD	8.497e-25	1.852e-22	42	480
	ctd:D017638	Asbestos, Crocidolite	CTD	9.261e-25	2.006e-22	64	1240
	CID000005637	U0126	Stitch	1.347e-24	2.895e-22	40	431
	ctd:D013481	Superoxides	CTD	1.353e-24	2.895e-22	24	105
	CID000004920	17-isoprogesterone	Stitch	1.522e-24	3.239e-22	62	1171
	CID000000304	epicholesterol	Stitch	1.642e-24	3.471e-22	47	637
	ctd:C003466	thymoquinone	CTD	1.684e-24	3.539e-22	19	50
	CID000000778	homocysteine	Stitch	2.041e-24	4.264e-22	33	266
	ctd:C056165	acetovanillone	CTD	2.136e-24	4.438e-22	25	121
	ctd:D007052	Ibuprofen	CTD	2.268e-24	4.684e-22	40	437
	ctd:D001397	Azoxymethane	CTD	2.537e-24	5.211e-22	22	82
	ctd:C118258	SN50 peptide	CTD	2.656e-24	5.392e-22	19	51
	ctd:C032628	tin protoporphyrin IX	CTD	2.656e-24	5.392e-22	19	51
	ctd:D004051	Diethylhexyl Phthalate	CTD	2.865e-24	5.784e-22	73	1654
	ctd:D008628	Mercury	CTD	3.224e-24	6.47e-22	45	585
	ctd:D015237	Dinoprost	CTD	3.305e-24	6.596e-22	25	123
	ctd:D019308	Palmitic Acid	CTD	4.097e-24	8.132e-22	25	124
	ctd:C076996	27-hydroxycholesterol	CTD	4.876e-24	9.571e-22	20	62
	ctd:C002963	geranylgeranyl pyrophosphate	CTD	4.876e-24	9.571e-22	20	62
	ctd:D059808	Polyphenols	CTD	8.05e-24	1.571e-21	40	452
	CID000000702	ethanol	Stitch	1.205e-23	2.339e-21	52	837
	ctd:D002857	Chromium	CTD	1.234e-23	2.382e-21	31	238
	CID000520535	superoxide	Stitch	1.783e-23	3.424e-21	41	490
	ctd:D001599	Berberine	CTD	2.153e-23	4.113e-21	29	202
	CID000107707	Zlllal	Stitch	2.191e-23	4.161e-21	45	613
	CID000004553	NS-398	Stitch	2.202e-23	4.161e-21	32	264
	ctd:D020122	tert-Butylhydroperoxide	CTD	2.474e-23	4.65e-21	75	1808
	ctd:C004479	pimagedine	CTD	2.917e-23	5.455e-21	20	67
	ctd:C015001	arsenite	CTD	3.279e-23	6.099e-21	73	1723
	ctd:D001554	Benzene	CTD	3.331e-23	6.163e-21	53	892
	CID003081257	Peptide 78	Stitch	3.717e-23	6.843e-21	23	105
	ctd:C019273	2,2-bis(4-glycidyloxyphenyl)propane	CTD	4.091e-23	7.491e-21	20	68
	CID000001117	sulfate	Stitch	4.979e-23	9.071e-21	63	1293
	CID000000206	sodium chloride	Stitch	5.404e-23	9.795e-21	52	865
	ctd:D005620	Freund's Adjuvant	CTD	5.807e-23	1.047e-20	29	209
	ctd:C030419	andrographolide	CTD	7.453e-23	1.337e-20	23	108
	ctd:D004642	Emodin	CTD	7.722e-23	1.379e-20	27	173
	CID000003101	diphenyleneiodonium	Stitch	8.298e-23	1.474e-20	30	232
	ctd:C072936	notoginsenoside R1	CTD	8.528e-23	1.507e-20	21	82
	CID000003339	fenofibrate	Stitch	8.856e-23	1.557e-20	32	276
	ctd:C477819	15-deoxyprostaglandin J2	CTD	1.022e-22	1.789e-20	19	60
	ctd:C020300	monomethylarsonic acid	CTD	1.089e-22	1.896e-20	20	71
	ctd:D008555	Melitten	CTD	1.13e-22	1.958e-20	21	83
	CID000004792	phorbol acetate myristate	Stitch	1.183e-22	2.039e-20	65	1400
	ctd:D005707	Gallic Acid	CTD	1.478e-22	2.537e-20	22	97
	ctd:C097284	manganese(III)-tetrakis(4-benzoic acid)porphyrin	CTD	1.492e-22	2.548e-20	21	84
	ctd:D004391	Dust	CTD	1.563e-22	2.656e-20	30	237
	ctd:D012293	Rifampin	CTD	1.988e-22	3.363e-20	35	356
	ctd:D002248	Carbon Monoxide	CTD	2.035e-22	3.41e-20	20	73
	ctd:C040920	isoliquiritigenin	CTD	2.035e-22	3.41e-20	20	73
	ctd:D002101	Cacodylic Acid	CTD	2.066e-22	3.446e-20	31	261
	CID000024288	cobalt(II) chloride	Stitch	2.95e-22	4.898e-20	25	146
	ctd:C031927	hydroquinone	CTD	2.985e-22	4.913e-20	28	201
	ctd:C029938	nickel sulfate	CTD	2.987e-22	4.913e-20	69	1603
	ctd:D004229	Dithiothreitol	CTD	3.048e-22	4.99e-20	22	100
	ctd:D012834	Silver	CTD	3.206e-22	5.224e-20	76	1935
	ctd:C006680	baicalein	CTD	3.351e-22	5.411e-20	21	87
	ctd:C029341	oxophenylarsine	CTD	3.351e-22	5.411e-20	21	87
	CID000008515	SP600125	Stitch	3.464e-22	5.568e-20	35	362
	ctd:D000537	Aluminum Oxide	CTD	3.725e-22	5.962e-20	20	75
	CID000004973	heme b	Stitch	3.839e-22	6.116e-20	38	444
	CID000002244	aspirin	Stitch	4.079e-22	6.47e-20	42	563
	ctd:C003001	7-ketocholesterol	CTD	4.747e-22	7.495e-20	18	54
	CID000003962	Epi Lovastatin	Stitch	5.252e-22	8.257e-20	34	341
	CID000003672	ibuprofen	Stitch	6.296e-22	9.853e-20	32	294
	ctd:C016340	o,p'-DDT	CTD	6.666e-22	1.039e-19	38	451
	CID000023978	copper	Stitch	6.983e-22	1.083e-19	42	571
	CID000002750	ciglitazone	Stitch	7.259e-22	1.121e-19	26	169
	ctd:D006427	Hemin	CTD	7.287e-22	1.121e-19	21	90
	ctd:C419708	gefitinib	CTD	8.165e-22	1.25e-19	24	135
	CID000005350	sulforaphane	Stitch	8.665e-22	1.321e-19	27	189
	CID000005691	wartmannin	Stitch	1.028e-21	1.561e-19	49	813
	ctd:C050229	demethoxycurcumin	CTD	1.076e-21	1.627e-19	16	38
	ctd:C012655	nimesulide	CTD	1.099e-21	1.655e-19	59	1202
	ctd:D008767	Methylmercury Compounds	CTD	1.127e-21	1.689e-19	50	851
	ctd:C103303	alitretinoin	CTD	1.174e-21	1.752e-19	32	300
	ctd:C101044	tyrphostin AG 1478	CTD	1.455e-21	2.163e-19	23	122
	ctd:C020972	pyrrolidine dithiocarbamic acid	CTD	1.507e-21	2.231e-19	28	213
	ctd:D011134	Polysaccharides	CTD	1.544e-21	2.276e-19	19	68
	ctd:D009151	Mustard Gas	CTD	1.768e-21	2.596e-19	62	1341
	ctd:D004137	Dinitrochlorobenzene	CTD	1.877e-21	2.745e-19	35	381
	ctd:D015073	2-Acetylaminofluorene	CTD	2.028e-21	2.952e-19	36	409
	ctd:D004054	Diethylstilbestrol	CTD	2.227e-21	3.229e-19	61	1304
	ctd:C464660	obeticholic acid	CTD	2.368e-21	3.419e-19	31	283
	ctd:C025205	1,10-phenanthroline	CTD	2.681e-21	3.856e-19	20	82
	ctd:D008095	Lithocholic Acid	CTD	3.091e-21	4.427e-19	29	240
	ctd:C406082	monomethylarsonous acid	CTD	3.26e-21	4.652e-19	45	694
	ctd:D009585	Nitrogen Dioxide	CTD	4.26e-21	6.054e-19	18	60
	ctd:D016627	Oxidopamine	CTD	4.958e-21	7.018e-19	25	163
	ctd:D019301	Oleic Acid	CTD	5.023e-21	7.081e-19	21	98
	ctd:C412373	AG 1879	CTD	5.347e-21	7.508e-19	22	113
	ctd:D064747	Lansoprazole	CTD	5.982e-21	8.367e-19	18	61
	ctd:C007262	deoxynivalenol	CTD	6.36e-21	8.86e-19	38	481
	ctd:C447082	tricarbonyldichlororuthenium (II) dimer	CTD	7.736e-21	1.073e-18	16	42
	ctd:D012838	Silymarin	CTD	7.801e-21	1.078e-18	26	185
	CID004475485	AC1NAE4O	Stitch	8.028e-21	1.105e-18	22	115
	CID000002662	celecoxib	Stitch	9.86e-21	1.352e-18	30	273
	CID000200878	P-38	Stitch	1.02e-20	1.394e-18	42	613
	ctd:D002087	Butyrates	CTD	1.145e-20	1.559e-18	27	208
	ctd:D011765	Pyruvaldehyde	CTD	1.156e-20	1.568e-18	18	63
	ctd:C031143	AICA ribonucleotide	CTD	1.232e-20	1.664e-18	21	102
	ctd:D009828	Oleanolic Acid	CTD	1.249e-20	1.674e-18	20	88
	ctd:D008911	Minocycline	CTD	1.249e-20	1.674e-18	20	88
	ctd:C104536	xanthohumol	CTD	1.467e-20	1.959e-18	17	53
	CID000002889	Oils, Galangal	Stitch	1.561e-20	2.077e-18	26	190
	ctd:D001786	Blood Glucose	CTD	1.592e-20	2.111e-18	18	64
	ctd:D008148	Lovastatin	CTD	1.679e-20	2.217e-18	27	211
	ctd:D000068756	Valsartan	CTD	1.766e-20	2.324e-18	22	119
	ctd:C057862	cyanoginosin LR	CTD	1.796e-20	2.348e-18	32	328
	ctd:D019311	Staurosporine	CTD	1.798e-20	2.348e-18	24	153
	ctd:C001899	triptolide	CTD	1.931e-20	2.512e-18	25	172
	ctd:C063509	N-(2-(4-bromocinnamylamino)ethyl)-5-isoquinolinesulfonamide	CTD	2.234e-20	2.886e-18	25	173
	CID000002460	dibutyryl cyclic 3',5'-AMP	Stitch	2.242e-20	2.886e-18	40	561
	CID000000774	histamine	Stitch	2.242e-20	2.886e-18	40	561
	ctd:D000255	Adenosine Triphosphate	CTD	2.343e-20	3.006e-18	26	193
	ctd:D012980	Sodium Salicylate	CTD	2.913e-20	3.723e-18	16	45
	CID005280961	genistein	Stitch	2.955e-20	3.763e-18	55	1117
	ctd:C028009	diallyl disulfide	CTD	3.036e-20	3.852e-18	17	55
	ctd:C017160	cypermethrin	CTD	3.087e-20	3.903e-18	30	284
	CID000002719	chloroquine	Stitch	4.616e-20	5.816e-18	30	288
	ctd:D016559	Tacrolimus	CTD	4.874e-20	6.118e-18	32	339
	ctd:C038459	curdlan	CTD	5.383e-20	6.734e-18	21	109
	CID000137994	tempol	Stitch	5.752e-20	7.17e-18	27	221
	ctd:C049584	2-amino-1-methyl-6-phenylimidazo(4,5-b)pyridine	CTD	6.174e-20	7.669e-18	39	545
	ctd:C044387	N,N,N',N'-tetrakis(2-pyridylmethyl)ethylenediamine	CTD	6.216e-20	7.677e-18	30	291
	ctd:D020148	Butyric Acid	CTD	6.224e-20	7.677e-18	24	161
	ctd:C015329	lycopene	CTD	6.4e-20	7.867e-18	23	143
	CID000004912	probucol	Stitch	7.232e-20	8.86e-18	24	162
	CID000002909	cyclophorine	Stitch	7.69e-20	9.389e-18	35	427
	ctd:D002185	Cannabidiol	CTD	8.395e-20	1.018e-17	24	163
	CID000644213	GW9662	Stitch	8.395e-20	1.018e-17	24	163
	ctd:D014013	1,2-Dihydroxybenzene-3,5-Disulfonic Acid Disodium Salt	CTD	8.522e-20	1.024e-17	17	58
	ctd:C008548	morin	CTD	8.522e-20	1.024e-17	17	58
	ctd:C056507	gemcitabine	CTD	8.531e-20	1.024e-17	29	270
	ctd:C482199	lipopolysaccharide, E coli O55-B5	CTD	8.807e-20	1.053e-17	67	1681
	CID000025476	Hypertensin II	Stitch	8.94e-20	1.066e-17	35	429
	ctd:D010431	Pentoxifylline	CTD	9.645e-20	1.146e-17	18	70
	ctd:C416282	BAY 11-7085	CTD	9.851e-20	1.167e-17	16	48
	ctd:D005688	Galactosamine	CTD	1.01e-19	1.192e-17	19	83
	ctd:D004365	Drugs, Chinese Herbal	CTD	1.069e-19	1.257e-17	40	586
	CID000006569	methyl ethyl ketone	Stitch	1.136e-19	1.332e-17	40	587
	ctd:C033607	puerarin	CTD	1.255e-19	1.462e-17	20	98
	ctd:D013656	Taurocholic Acid	CTD	1.255e-19	1.462e-17	20	98
	ctd:C044946	benazepril	CTD	1.292e-19	1.5e-17	19	84
	CID000003961	losartan	Stitch	1.372e-19	1.587e-17	33	378
	ctd:C011559	tributyltin	CTD	1.44e-19	1.661e-17	36	465
	ctd:C070515	bisindolylmaleimide I	CTD	1.583e-19	1.814e-17	22	131
	ctd:D017636	Asbestos, Amphibole	CTD	1.583e-19	1.814e-17	22	131
	ctd:D000393	Air Pollutants	CTD	1.723e-19	1.968e-17	49	918
	ctd:C025451	sodium bisulfide	CTD	1.737e-19	1.978e-17	15	40
	ctd:C043561	chrysin	CTD	1.75e-19	1.986e-17	21	115
	ctd:D004390	Chlorpyrifos	CTD	1.957e-19	2.215e-17	50	960
	ctd:C010643	6-hydroxy-2,5,7,8-tetramethylchroman-2-carboxylic acid	CTD	2.093e-19	2.361e-17	19	86
	ctd:D012965	Sodium Chloride	CTD	2.115e-19	2.378e-17	21	116
	CID000000745	glutathione reduced	Stitch	2.337e-19	2.619e-17	38	534
	ctd:C018381	salvin	CTD	2.711e-19	3.019e-17	15	41
	ctd:C007628	esculetin	CTD	2.711e-19	3.019e-17	15	41
	ctd:D010656	Phenylephrine	CTD	2.743e-19	3.045e-17	37	505
	CID000000158	8-iso-prostaglandin E2	Stitch	2.954e-19	3.27e-17	40	603
	ctd:C439060	sirtinol	CTD	3.063e-19	3.379e-17	17	62
	ctd:D002083	Butylated Hydroxyanisole	CTD	3.072e-19	3.379e-17	21	118
	ctd:D015025	Zearalenone	CTD	3.304e-19	3.623e-17	33	389
	ctd:D020849	Raloxifene Hydrochloride	CTD	3.572e-19	3.904e-17	47	857
	ctd:C099952	bifenthrin	CTD	3.595e-19	3.918e-17	20	103
	ctd:D014810	Vitamin E	CTD	4.437e-19	4.82e-17	64	1590
	CID000004692	C15H20O3	Stitch	4.648e-19	5.034e-17	24	175
	ctd:D019319	Okadaic Acid	CTD	4.818e-19	5.203e-17	28	263
	ctd:D004298	Dopamine	CTD	5.045e-19	5.432e-17	27	240
	ctd:D019324	beta-Naphthoflavone	CTD	5.687e-19	6.104e-17	46	829
	ctd:C004532	quinone	CTD	6.162e-19	6.573e-17	16	53
	ctd:C005466	ursolic acid	CTD	6.162e-19	6.573e-17	16	53
	ctd:D020106	Acrylamide	CTD	7.294e-19	7.758e-17	25	199
	ctd:C074702	chromium hexavalent ion	CTD	7.815e-19	8.287e-17	62	1514
	ctd:D002599	Chalcone	CTD	8.111e-19	8.559e-17	13	27
	ctd:D014527	Uric Acid	CTD	8.143e-19	8.559e-17	18	78
	ctd:C020809	tetrathiomolybdate	CTD	8.143e-19	8.559e-17	18	78
	ctd:D005047	Etoposide	CTD	8.19e-19	8.583e-17	39	587
	ctd:D000968	Antimycin A	CTD	8.246e-19	8.616e-17	19	92
	ctd:C088658	zoledronic acid	CTD	8.702e-19	9.066e-17	61	1471
	CID000015625	dioxin	Stitch	9.598e-19	9.97e-17	31	347
	ctd:C016104	sodium bichromate	CTD	9.758e-19	1.011e-16	64	1615
	ctd:D037342	Pertussis Toxin	CTD	1.273e-18	1.314e-16	19	94
	ctd:C443401	quercetin 3-O-glucuronide	CTD	1.549e-18	1.595e-16	14	36
	ctd:C028031	cadmium acetate	CTD	1.554e-18	1.595e-16	23	164
	ctd:C121565	pifithrin	CTD	1.574e-18	1.612e-16	19	95
	ctd:D014580	Ursodeoxycholic Acid	CTD	1.755e-18	1.792e-16	28	276
	CID000000899	N-acetylhexosamine	Stitch	1.888e-18	1.922e-16	35	472
	CID000002214	apocynin	Stitch	1.989e-18	2.018e-16	24	186
	ctd:D002122	Calcium Chloride	CTD	2.152e-18	2.178e-16	18	82
	ctd:C116926	rofecoxib	CTD	2.495e-18	2.518e-16	20	113
	ctd:D004221	Disulfiram	CTD	2.505e-18	2.521e-16	44	785
	ctd:D012643	Selenium	CTD	2.603e-18	2.612e-16	63	1599
	ctd:D008076	Cholesterol, HDL	CTD	2.689e-18	2.691e-16	13	29
	ctd:D003994	Bucladesine	CTD	2.708e-18	2.702e-16	29	306
	ctd:D014284	Triiodothyronine	CTD	2.815e-18	2.801e-16	35	478
	ctd:D004050	Ditiocarb	CTD	3.153e-18	3.12e-16	16	58
	ctd:D008055	Lipids	CTD	3.153e-18	3.12e-16	16	58
	ctd:D013605	T-2 Toxin	CTD	3.253e-18	3.211e-16	31	362
	ctd:D013759	Dronabinol	CTD	3.262e-18	3.211e-16	47	906
	CID000000501	AC1Q5S71	Stitch	3.547e-18	3.481e-16	23	170
	CID000010964	malondialdehyde	Stitch	3.857e-18	3.775e-16	25	213
	ctd:D008466	Mechlorethamine	CTD	3.911e-18	3.818e-16	17	71
	ctd:D004610	Ellagic Acid	CTD	4.078e-18	3.969e-16	21	133
	ctd:C055494	caffeic acid phenethyl ester	CTD	4.215e-18	4.091e-16	29	311
	ctd:C016392	3,3'-diindolylmethane	CTD	4.292e-18	4.155e-16	20	116
	CID000000084	3-hydroxy-3-methylglutaryl-CoA	Stitch	4.399e-18	4.247e-16	26	237
	CID005288446	AC1NRBJE	Stitch	4.417e-18	4.252e-16	22	152
	ctd:C108830	Y 27632	CTD	5.359e-18	5.146e-16	19	101
	ctd:D000841	Anisomycin	CTD	5.386e-18	5.157e-16	18	86
	CID000104802	Rgd Peptide	Stitch	5.43e-18	5.186e-16	26	239
	CID000003931	sodium linoleate	Stitch	6.008e-18	5.722e-16	30	342
	CID000001606	NOC-18	Stitch	6.54e-18	6.212e-16	17	73
	ctd:C043211	carvedilol	CTD	6.568e-18	6.222e-16	21	136
	ctd:C031278	2-chloroethyl ethyl sulfide	CTD	6.722e-18	6.334e-16	18	87
	ctd:C029728	4-phenylenediamine	CTD	6.722e-18	6.334e-16	18	87
	CID000002676	AC1L1E7N	Stitch	7.679e-18	7.217e-16	21	137
	ctd:C010615	Nonidet P-40	CTD	7.755e-18	7.27e-16	16	61
	ctd:D014051	Toluene 2,4-Diisocyanate	CTD	7.84e-18	7.329e-16	22	156
	ctd:C039671	ciglitazone	CTD	8.225e-18	7.669e-16	26	243
	ctd:D003847	Deoxyglucose	CTD	8.403e-18	7.815e-16	17	74
	ctd:D020358	Sodium Cholate	CTD	9.091e-18	8.433e-16	14	40
	ctd:C102148	nitroaspirin	CTD	1.015e-17	9.365e-16	12	24
	ctd:C518860	2-cyano-3,12-dioxooleana-1,9(11)-dien-28-oic acid ethyl amide	CTD	1.015e-17	9.365e-16	12	24
	ctd:D004917	Erythromycin	CTD	1.035e-17	9.523e-16	16	62
	ctd:C056933	fumonisin B1	CTD	1.084e-17	9.953e-16	29	322
	ctd:D014801	Vitamin A	CTD	1.102e-17	1.009e-15	24	200
	ctd:C016837	zinc chloride	CTD	1.122e-17	1.025e-15	31	378
	ctd:D006493	Heparin	CTD	1.217e-17	1.109e-15	21	140
	ctd:C017953	tetramethylpyrazine	CTD	1.23e-17	1.118e-15	15	51
	ctd:C027955	aflatoxin G1	CTD	1.335e-17	1.21e-15	13	32
	ctd:D007213	Indomethacin	CTD	1.346e-17	1.217e-15	62	1605
	ctd:C423915	TO-901317	CTD	1.397e-17	1.259e-15	19	106
	ctd:D003840	Deoxycholic Acid	CTD	1.416e-17	1.273e-15	21	141
	CID000158781	olmesartan	Stitch	1.584e-17	1.421e-15	18	91
	ctd:D004128	Dimethylnitrosamine	CTD	1.687e-17	1.509e-15	45	865
	ctd:C033643	3-nitrofluoranthene	CTD	1.932e-17	1.725e-15	12	25
	CID000007434	trinitrobenzene	Stitch	1.95e-17	1.732e-15	18	92
	CID000221534	NSC-6354	Stitch	1.95e-17	1.732e-15	18	92
	CID000445722	AC1L9IGO	Stitch	2.149e-17	1.904e-15	23	184
	ctd:C473027	GW 3965	CTD	2.18e-17	1.926e-15	13	33
	ctd:D009020	Morphine	CTD	2.19e-17	1.931e-15	33	447
	ctd:D013792	Thalidomide	CTD	2.297e-17	2.02e-15	34	479
	CID000005372	NSC717865	Stitch	2.358e-17	2.069e-15	31	388
	CID004369394	AR E	Stitch	2.477e-17	2.168e-15	25	230
	ctd:D013196	Dihydrotestosterone	CTD	2.499e-17	2.182e-15	30	360
	CID000004159	medrol	Stitch	2.744e-17	2.39e-15	23	186
	CID005280343	quercetin	Stitch	2.777e-17	2.412e-15	34	482
	ctd:D000069286	Bortezomib	CTD	2.87e-17	2.487e-15	44	838
	ctd:D009288	Naproxen	CTD	2.896e-17	2.497e-15	19	110
	ctd:C040048	caffeic acid	CTD	2.896e-17	2.497e-15	19	110
	ctd:C440975	silybin	CTD	2.93e-17	2.52e-15	18	94
	ctd:C017180	decamethrin	CTD	2.959e-17	2.539e-15	21	146
	ctd:D003545	Cysteine	CTD	3.108e-17	2.661e-15	16	66
	CID000003934	15-epi-lipoxin A4	Stitch	3.23e-17	2.759e-15	20	128
	ctd:D006854	Hydrocortisone	CTD	3.493e-17	2.969e-15	22	167
	ctd:C507035	ethyl 6-(N-(2-chloro-4-fluorophenyl)sulfamoyl)cyclohex-1-ene-1-carboxylate	CTD	3.493e-17	2.969e-15	13	34
	CID005287847	DB04649	Stitch	3.942e-17	3.342e-15	21	148
	ctd:D009543	Nifedipine	CTD	4.123e-17	3.487e-15	19	112
	CID004369063	AC1N9ZLR	Stitch	4.301e-17	3.629e-15	24	212
	ctd:C009438	tetrandrine	CTD	4.407e-17	3.706e-15	15	55
	CID000014819	lead sulfide	Stitch	4.413e-17	3.706e-15	26	260
	ctd:C513428	pyrachlostrobin	CTD	4.436e-17	3.717e-15	43	809
	ctd:D005395	Fish Oils	CTD	4.542e-17	3.797e-15	21	149
	CID000045469	sodium nitroprusside	Stitch	4.852e-17	4.046e-15	26	261
	ctd:C037032	galangin	CTD	5.231e-17	4.352e-15	16	68
	CID000002019	Actinomycin D	Stitch	5.286e-17	4.388e-15	35	525
	ctd:C410958	sauchinone	CTD	5.501e-17	4.555e-15	13	35
	CID000108042	phenethyl caffeiate	Stitch	5.827e-17	4.814e-15	19	114
	ctd:D000001	Calcimycin	CTD	6.033e-17	4.973e-15	20	132
	ctd:D011341	Probucol	CTD	6.211e-17	5.091e-15	14	45
	ctd:C085514	wogonin	CTD	6.211e-17	5.091e-15	14	45
	ctd:D015655	1-Methyl-4-phenylpyridinium	CTD	6.22e-17	5.091e-15	62	1657
	CID000105082	AC1L2Y08	Stitch	6.286e-17	5.134e-15	32	432
	ctd:C114438	cyanidin 3-O-glucoside	CTD	6.328e-17	5.144e-15	12	27
	ctd:C008577	myricitrin	CTD	6.328e-17	5.144e-15	12	27
	CID000005376	AC1L1K7T	Stitch	6.645e-17	5.39e-15	38	632
	ctd:D015034	Zinc Oxide	CTD	6.778e-17	5.485e-15	28	317
	CID004629339	AC1NDP1U	Stitch	6.909e-17	5.578e-15	19	115
	CID000000977	oxygen	Stitch	7.943e-17	6.399e-15	34	499
	ctd:C042986	ebselen	CTD	8.003e-17	6.433e-15	15	57
	ctd:C070379	1,2-bis(2-aminophenoxy)ethane N,N,N',N'-tetraacetic acid acetoxymethyl ester	CTD	8.178e-17	6.558e-15	19	116
	ctd:D006812	Humic Substances	CTD	8.523e-17	6.804e-15	13	36
	ctd:D014025	Titanium	CTD	8.523e-17	6.804e-15	13	36
	ctd:C007845	gingerol	CTD	8.649e-17	6.874e-15	16	70
	ctd:C524042	3,5-bis(2-fluorobenzylidene)piperidin-4-one	CTD	8.649e-17	6.874e-15	16	70
	CID000024841	iodide	Stitch	8.94e-17	7.089e-15	35	534
	CID000001693	4-hydroxynonenal	Stitch	1.032e-16	8.162e-15	33	471
	CID005311048	dichloromethanediamine	Stitch	1.192e-16	9.407e-15	35	539
	ctd:C445068	methyl 2-cyano-3,12-dioxoolean-1,9-dien-28-oate	CTD	1.246e-16	9.814e-15	14	47
	CID000000213	AC1L18QD	Stitch	1.296e-16	1.019e-14	28	325
	CID000194176	HCEC	Stitch	1.343e-16	1.053e-14	19	119
	CID000005437	thiazolidinedione	Stitch	1.603e-16	1.252e-14	26	274
	CID005359596	arsenic	Stitch	1.603e-16	1.252e-14	26	274
	ctd:D002726	Chlorogenic Acid	CTD	1.629e-16	1.269e-14	18	103
	ctd:C050414	tripterine	CTD	1.711e-16	1.33e-14	20	139
	ctd:C064758	Ro 31-8220	CTD	1.741e-16	1.347e-14	14	48
	ctd:C024989	coenzyme Q10	CTD	1.741e-16	1.347e-14	14	48
	ctd:C002669	parthenolide	CTD	1.872e-16	1.442e-14	15	60
	ctd:C017875	fisetin	CTD	1.872e-16	1.442e-14	15	60
	ctd:D017313	Fenretinide	CTD	2e-16	1.538e-14	25	251
	ctd:C025462	sulindac sulfide	CTD	2.09e-16	1.604e-14	24	227
	ctd:D009637	Masoprocol	CTD	2.251e-16	1.72e-14	16	74
	ctd:D062610	Fungal Polysaccharides	CTD	2.251e-16	1.72e-14	16	74
	ctd:D011239	Prednisolone	CTD	2.294e-16	1.749e-14	21	161
	ctd:D011070	Poly I-C	CTD	2.329e-16	1.772e-14	18	105
	CID000151069	AC1L45LU	Stitch	2.429e-16	1.844e-14	23	205
	CID000002579	NSC39143	Stitch	2.457e-16	1.857e-14	15	61
	ctd:D001688	Biological Products	CTD	2.457e-16	1.857e-14	15	61
	ctd:C016599	mono-(2-ethylhexyl)phthalate	CTD	2.49e-16	1.878e-14	38	658
	CID000002541	candesartan	Stitch	2.609e-16	1.961e-14	21	162
	ctd:C042405	methyl caffeate	CTD	2.611e-16	1.961e-14	10	16
	CID000000996	phenolate	Stitch	2.651e-16	1.987e-14	25	254
	ctd:D004967	Estrogens	CTD	2.697e-16	2.017e-14	29	363
	CID000061486	GdCl3	Stitch	2.777e-16	2.072e-14	18	106
	ctd:D007975	Leukotriene B4	CTD	2.905e-16	2.164e-14	13	39
	ctd:D018038	Sodium Selenite	CTD	3.223e-16	2.396e-14	58	1519
	ctd:D002635	Chenodeoxycholic Acid	CTD	3.304e-16	2.451e-14	18	107
	ctd:C041786	palm oil	CTD	3.451e-16	2.554e-14	62	1718
	ctd:C067713	lactacystin	CTD	3.536e-16	2.611e-14	17	91
	ctd:D002927	Cimetidine	CTD	3.552e-16	2.612e-14	16	76
	ctd:D015742	Propofol	CTD	3.552e-16	2.612e-14	16	76
	ctd:C027561	butylbenzyl phthalate	CTD	3.924e-16	2.881e-14	18	108
	CID000027287	zinc protoporphyrin	Stitch	4.048e-16	2.965e-14	19	126
	ctd:D011224	Prazosin	CTD	4.167e-16	3.046e-14	15	63
	CID000003385	5-FU	Stitch	4.29e-16	3.129e-14	35	562
	ctd:D008790	Metoprolol	CTD	4.438e-16	3.231e-14	16	77
	CID000000942	Nicorette	Stitch	4.583e-16	3.33e-14	34	529
	ctd:D019438	Ritonavir	CTD	4.653e-16	3.373e-14	18	109
	ctd:D026423	S-Nitroso-N-Acetylpenicillamine	CTD	5.387e-16	3.89e-14	15	64
	ctd:C036643	isoeugenol	CTD	5.387e-16	3.89e-14	15	64
	ctd:C007350	nitrofen	CTD	5.614e-16	4.046e-14	24	237
	ctd:D008770	Methylnitrosourea	CTD	6.056e-16	4.355e-14	28	345
	ctd:C550547	6-chloro-2,3,4,9-tetrahydro-1H-carbazole-1-carboxamide	CTD	6.129e-16	4.39e-14	14	52
	ctd:C005499	honokiol	CTD	6.129e-16	4.39e-14	14	52
	ctd:C024555	ferric chloride	CTD	6.175e-16	4.414e-14	13	41
	ctd:D008775	Methylprednisolone	CTD	6.357e-16	4.535e-14	19	129
	ctd:D002738	Chloroquine	CTD	6.505e-16	4.632e-14	18	111
	ctd:D000450	Aldosterone	CTD	6.859e-16	4.873e-14	16	79
	ctd:D002939	Ciprofloxacin	CTD	6.932e-16	4.916e-14	15	65
	ctd:C093230	fexofenadine	CTD	7.81e-16	5.516e-14	12	32
	ctd:C002701	neocuproine	CTD	7.81e-16	5.516e-14	12	32
	ctd:D009638	Norepinephrine	CTD	7.98e-16	5.625e-14	21	171
	ctd:C031721	naphthalene	CTD	8.184e-16	5.757e-14	30	409
	ctd:C044563	24-hydroxycholesterol	CTD	8.402e-16	5.887e-14	11	24
	ctd:D003348	Cortisone	CTD	8.402e-16	5.887e-14	11	24
	CID000003977	NSC407322	Stitch	8.532e-16	5.967e-14	19	131
	CID000005470	AC1L1KF5	Stitch	9.033e-16	6.305e-14	18	113
	ctd:D000395	Air Pollutants, Occupational	CTD	1.019e-15	7.099e-14	39	725
	ctd:D009853	Omeprazole	CTD	1.037e-15	7.21e-14	29	382
	ctd:C067311	docetaxel	CTD	1.139e-15	7.905e-14	19	133
	ctd:C060540	polyhexamethyleneguanidine	CTD	1.16e-15	8.03e-14	20	153
	ctd:D000079	Acetaldehyde	CTD	1.28e-15	8.845e-14	23	221
	CID006102706	AC1O0UVD	Stitch	1.287e-15	8.879e-14	16	82
	ctd:D008731	Methoxychlor	CTD	1.308e-15	8.997e-14	34	548
	ctd:C038491	allyl sulfide	CTD	1.309e-15	8.997e-14	17	98
	ctd:D000638	Amiodarone	CTD	1.335e-15	9.153e-14	56	1471
	CID000000840	rhamnose	Stitch	1.353e-15	9.259e-14	28	356
	ctd:C021751	tanshinone	CTD	1.46e-15	9.973e-14	18	116
	ctd:C004742	daidzein	CTD	1.56e-15	1.063e-13	23	223
	ctd:D003633	Dichlorodiphenyl Dichloroethylene	CTD	1.703e-15	1.159e-13	26	302
	ctd:C032668	1-nitropyrene	CTD	1.727e-15	1.173e-13	24	249
	CID000007847	acrolein	Stitch	1.742e-15	1.181e-13	19	136
	CID000000159	prostacyclin sodium salt	Stitch	1.891e-15	1.279e-13	24	250
	ctd:C005705	sanguinarine	CTD	1.93e-15	1.304e-13	14	56
	CID000002299	AC1L1DD6	Stitch	2.039e-15	1.374e-13	21	179
	CID000002508	C8-ceramide	Stitch	2.116e-15	1.424e-13	34	557
	CID000004666	taxol	Stitch	2.48e-15	1.665e-13	34	560
	ctd:D008748	Methylcholanthrene	CTD	2.526e-15	1.691e-13	46	1033
	ctd:D002066	Busulfan	CTD	2.533e-15	1.691e-13	14	57
	ctd:C032881	lysophosphatidic acid	CTD	2.533e-15	1.691e-13	14	57
	ctd:D000622	Aminolevulinic Acid	CTD	2.548e-15	1.692e-13	11	26
	ctd:C040527	lipoxin A4	CTD	2.548e-15	1.692e-13	11	26
	ctd:D008463	Mebendazole	CTD	2.548e-15	1.692e-13	11	26
	CID000011045	TNBS	Stitch	2.634e-15	1.745e-13	19	139
	ctd:D013148	Spironolactone	CTD	2.638e-15	1.745e-13	17	102
	CID000021157	buthionine sulfoximine	Stitch	2.79e-15	1.842e-13	23	229
	ctd:C002070	betulinic acid	CTD	2.799e-15	1.842e-13	12	35
	ctd:C076944	salvianolic acid B	CTD	2.799e-15	1.842e-13	12	35
	CID000104913	DCFH-DA	Stitch	2.861e-15	1.876e-13	16	86
	ctd:C479163	tofacitinib	CTD	2.861e-15	1.876e-13	16	86
	ctd:D002118	Calcium	CTD	2.872e-15	1.879e-13	32	494
	ctd:D047188	Chalcones	CTD	2.922e-15	1.908e-13	10	19
	ctd:D002746	Chlorpromazine	CTD	3.057e-15	1.993e-13	34	564
	ctd:D064209	Phytochemicals	CTD	3.305e-15	2.15e-13	14	58
	ctd:C040115	shogaol	CTD	3.389e-15	2.201e-13	13	46
	CID000024529	nitrite	Stitch	3.577e-15	2.319e-13	21	184
	ctd:D011285	Pregnenolone Carbonitrile	CTD	3.661e-15	2.369e-13	56	1506
	ctd:D007530	Isoflurane	CTD	3.7e-15	2.39e-13	17	104
	CID000000945	nitroxyl	Stitch	3.994e-15	2.575e-13	21	185
	ctd:C036042	dicyclohexyl phthalate	CTD	4.067e-15	2.617e-13	41	836
	ctd:C038983	1,3-dimethylthiourea	CTD	4.289e-15	2.755e-13	14	59
	CID000004865	C22H22O8	Stitch	4.549e-15	2.917e-13	20	164
	ctd:D015474	Isotretinoin	CTD	4.641e-15	2.971e-13	40	799
	CID000005090	rofecoxib	Stitch	5.677e-15	3.628e-13	18	125
	ctd:C524653	nectandrin-B	CTD	5.786e-15	3.69e-13	10	20
	CID000285703	AC1L63MU	Stitch	5.828e-15	3.71e-13	27	347
	CID000003514	AC1L1G3W	Stitch	5.895e-15	3.746e-13	23	237
	ctd:C403304	zerumbone	CTD	6.294e-15	3.986e-13	13	48
	ctd:C005563	captax	CTD	6.294e-15	3.986e-13	13	48
	ctd:D004139	Dinitrofluorobenzene	CTD	6.88e-15	4.349e-13	15	75
	ctd:D008769	Methylnitronitrosoguanidine	CTD	7.025e-15	4.433e-13	24	265
	ctd:C036567	perfluorodecanoic acid	CTD	7.325e-15	4.607e-13	16	91
	ctd:C020806	tetrabromobisphenol A	CTD	7.326e-15	4.607e-13	42	892
	ctd:D015124	8-Bromo Cyclic Adenosine Monophosphate	CTD	7.55e-15	4.73e-13	37	693
	CID000003749	irbesartan	Stitch	7.561e-15	4.73e-13	18	127
	ctd:D013974	Thyroxine	CTD	7.563e-15	4.73e-13	19	147
	CID000001701	AEBSF	Stitch	7.631e-15	4.764e-13	21	191
	ctd:D004237	Diuron	CTD	7.989e-15	4.98e-13	60	1735
	CID000002076	AC1L1CV3	Stitch	8.18e-15	5.081e-13	20	169
	CID000024341	HOCl	Stitch	8.18e-15	5.081e-13	20	169
	ctd:D014315	Triterpenes	CTD	8.48e-15	5.242e-13	13	49
	ctd:C108732	methyl-beta-cyclodextrin	CTD	8.48e-15	5.242e-13	13	49
	ctd:C046488	trimethyltin	CTD	8.484e-15	5.242e-13	15	76
	ctd:D003630	Daunorubicin	CTD	8.553e-15	5.275e-13	22	216
	ctd:D002351	Carrageenan	CTD	8.809e-15	5.405e-13	12	38
	ctd:C042431	S-ethyl glutathione	CTD	8.809e-15	5.405e-13	12	38
	ctd:D013662	Tea	CTD	8.809e-15	5.405e-13	12	38
	CID000004485	nifedipine	Stitch	8.984e-15	5.503e-13	29	415
	ctd:D010713	Phosphatidylcholines	CTD	9.095e-15	5.561e-13	14	62
	CID000006668	CAS 81-11-8	Stitch	9.777e-15	5.958e-13	17	110
	ctd:D010396	Penicillamine	CTD	9.777e-15	5.958e-13	17	110
	CID000006410	tert-butyl hydroperoxide	Stitch	1.114e-14	6.775e-13	42	903
	CID000073318	8-OHdG	Stitch	1.151e-14	6.989e-13	18	130
	ctd:C025256	nonylphenol	CTD	1.157e-14	7.016e-13	31	485
	CID000000449	m vs	Stitch	1.21e-14	7.324e-13	23	245
	ctd:D017258	Medroxyprogesterone Acetate	CTD	1.275e-14	7.704e-13	28	389
	CID011954184	2-butyl-6-methoxyphenol	Stitch	1.425e-14	8.593e-13	21	197
	ctd:D014639	Vanadium	CTD	1.442e-14	8.684e-13	20	174
	ctd:C065180	fluvastatin	CTD	1.49e-14	8.955e-13	16	95
	ctd:C003585	22-hydroxycholesterol	CTD	1.507e-14	9.043e-13	13	51
	ctd:C007997	25-hydroxycholesterol	CTD	1.781e-14	1.067e-12	12	40
	CID005282451	pitavastatin	Stitch	1.807e-14	1.081e-12	17	114
	CID010147858	MnTBAP	Stitch	1.85e-14	1.105e-12	14	65
	ctd:D003634	DDT	CTD	1.89e-14	1.126e-12	25	305
	ctd:C000228	aristolochic acid I	CTD	2.24e-14	1.331e-12	20	178
	CID000005291	imatinib	Stitch	2.241e-14	1.331e-12	29	430
	ctd:D018170	Sumatriptan	CTD	2.311e-14	1.371e-12	15	81
	ctd:D014280	Triglycerides	CTD	2.324e-14	1.375e-12	14	66
	ctd:D004121	Dimethyl Sulfoxide	CTD	2.327e-14	1.375e-12	26	337
	CID000004332	Calpain inhibitor I	Stitch	2.399e-14	1.416e-12	24	280
	CID000000975	oxidized glutathione	Stitch	2.41e-14	1.42e-12	22	227
	CID000002301	BAY 11-7082	Stitch	2.481e-14	1.455e-12	16	98
	ctd:D006632	Histamine	CTD	2.481e-14	1.455e-12	16	98
	ctd:D015525	Fatty Acids, Omega-3	CTD	2.481e-14	1.455e-12	16	98
	ctd:D000068718	Rosuvastatin Calcium	CTD	2.493e-14	1.459e-12	12	41
	CID000005033	radicicol	Stitch	2.603e-14	1.521e-12	21	203
	ctd:C047368	3-methylquercetin	CTD	2.608e-14	1.522e-12	13	53
	ctd:D009573	Nitrites	CTD	2.654e-14	1.541e-12	11	31
	ctd:C020754	herbimycin	CTD	2.654e-14	1.541e-12	11	31
	ctd:D011112	Polymyxin B	CTD	2.654e-14	1.541e-12	11	31
	CID000003591	AC1L1G9T	Stitch	2.678e-14	1.552e-12	29	433
	CID000000965	mangrove	Stitch	2.963e-14	1.715e-12	30	468
	CID000014801	MnO2	Stitch	3.269e-14	1.888e-12	19	159
	CID000000961	hydroxyl radicals	Stitch	3.318e-14	1.914e-12	51	1341
	ctd:C472511	dimethylarsinous acid	CTD	3.348e-14	1.928e-12	18	138
	ctd:D017673	Sodium Chloride, Dietary	CTD	3.382e-14	1.944e-12	15	83
	ctd:C060728	cobalt oxide	CTD	3.4e-14	1.952e-12	13	54
	ctd:D006569	Hesperidin	CTD	3.454e-14	1.976e-12	12	42
	ctd:D010457	Peptidoglycan	CTD	3.454e-14	1.976e-12	12	42
	ctd:C080669	5,7-dihydroxy-6-methoxy-2-phenylchromen-4-one	CTD	3.476e-14	1.985e-12	10	23
	ctd:C038958	gadolinium chloride	CTD	3.625e-14	2.067e-12	14	68
	CID000005279	NSC618487	Stitch	3.631e-14	2.067e-12	42	935
	ctd:D024483	Vitamin K 3	CTD	3.71e-14	2.109e-12	49	1250
	CID000005408	NSC9700	Stitch	3.774e-14	2.142e-12	33	578
	ctd:C017185	delphinidin	CTD	4.003e-14	2.268e-12	11	32
	ctd:D000068876	Fingolimod Hydrochloride	CTD	4.408e-14	2.493e-12	13	55
	ctd:C017096	n-butoxyethanol	CTD	4.582e-14	2.588e-12	33	582
	CID000003032	diclofenac	Stitch	4.659e-14	2.627e-12	21	209
	ctd:D000640	Amitrole	CTD	4.743e-14	2.666e-12	12	43
	ctd:D008315	Malondialdehyde	CTD	4.743e-14	2.666e-12	12	43
	ctd:D001556	Lindane	CTD	4.8e-14	2.694e-12	29	443
	ctd:C029892	cupric chloride	CTD	5.508e-14	3.086e-12	34	623
	ctd:C013099	mancozeb	CTD	5.569e-14	3.116e-12	14	70
	CID000005650	AC1Q5S0Y	Stitch	5.585e-14	3.12e-12	16	103
	ctd:D004492	Edetic Acid	CTD	5.682e-14	3.164e-12	13	56
	ctd:C112765	tanespimycin	CTD	5.682e-14	3.164e-12	13	56
	ctd:D058185	Magnetite Nanoparticles	CTD	5.908e-14	3.285e-12	50	1313
	ctd:C069741	norcantharidin	CTD	5.944e-14	3.3e-12	11	33
	CID000005035	raloxifene	Stitch	6.057e-14	3.357e-12	26	351
	ctd:C045645	cilostazol	CTD	6.455e-14	3.566e-12	12	44
	ctd:C419410	N-(N-(3,5-difluorophenacetyl)alanyl)phenylglycine tert-butyl ester	CTD	6.455e-14	3.566e-12	12	44
	CID003038361	DMEs	Stitch	6.866e-14	3.782e-12	14	71
	ctd:C024352	fludarabine	CTD	6.866e-14	3.782e-12	14	71
	ctd:C031293	calcium silicate	CTD	6.984e-14	3.829e-12	9	17
	ctd:D017705	Lignans	CTD	6.984e-14	3.829e-12	9	17
	ctd:C040918	butein	CTD	6.984e-14	3.829e-12	9	17
	ctd:C013015	hesperetin	CTD	7.286e-14	3.988e-12	13	57
	ctd:C009277	sodium arsenate	CTD	7.379e-14	4.033e-12	58	1720
	ctd:D002330	Carmustine	CTD	7.534e-14	4.111e-12	30	485
	ctd:D026023	Permethrin	CTD	7.621e-14	4.153e-12	22	240
	CID000005219	3-morpholinosydnonimine (SIN-1	Stitch	8.381e-14	4.56e-12	15	88
	ctd:C015392	3-nitropropionic acid	CTD	8.699e-14	4.725e-12	11	34
	ctd:D004976	Ethacrynic Acid	CTD	8.713e-14	4.726e-12	12	45
	ctd:C025946	3-methyladenine	CTD	9.295e-14	5.026e-12	13	58
	ctd:D013458	Sulfur Dioxide	CTD	9.295e-14	5.026e-12	13	58
	ctd:D014874	Water Pollutants, Chemical	CTD	9.511e-14	5.135e-12	34	635
	CID000560326	DMOG	Stitch	9.731e-14	5.23e-12	10	25
	ctd:C028025	protoporphyrin IX	CTD	9.731e-14	5.23e-12	10	25
	ctd:C432747	1,1-dimethylbutyl-1-deoxy-Delta(9)-THC	CTD	9.731e-14	5.23e-12	10	25
	CID000061492	cobalt-60	Stitch	9.935e-14	5.332e-12	27	390
	ctd:C085746	rottlerin	CTD	1.035e-13	5.546e-12	16	107
	ctd:D007654	Ketoconazole	CTD	1.049e-13	5.615e-12	23	271
	ctd:D001728	Dicumarol	CTD	1.256e-13	6.708e-12	11	35
	ctd:D008094	Lithium	CTD	1.265e-13	6.75e-12	22	246
	ctd:C471405	sorafenib	CTD	1.301e-13	6.927e-12	18	149
	ctd:D008625	Tiopronin	CTD	1.326e-13	7.05e-12	8	12
	ctd:C059006	tangeretin	CTD	1.383e-13	7.343e-12	9	18
	ctd:D011791	Quartz	CTD	1.404e-13	7.447e-12	15	91
	ctd:C013186	2,3-pentanedione	CTD	1.477e-13	7.818e-12	17	129
	ctd:C040015	myricetin	CTD	1.535e-13	8.115e-12	14	75
	ctd:C063449	zileuton	CTD	1.551e-13	8.163e-12	12	47
	ctd:C525422	SRT1720	CTD	1.551e-13	8.163e-12	12	47
	ctd:C490728	lapatinib	CTD	1.551e-13	8.163e-12	12	47
	CID000005244	dehydroepiandrosterone sulfate	Stitch	1.669e-13	8.758e-12	23	277
	CID000011146	tristearin	Stitch	1.669e-13	8.758e-12	23	277
	ctd:D006046	Gold	CTD	1.721e-13	9.016e-12	28	432
	ctd:C038044	baicalin	CTD	1.79e-13	9.338e-12	11	36
	ctd:C031183	stearic acid	CTD	1.79e-13	9.338e-12	11	36
	ctd:C009900	lipoteichoic acid	CTD	1.79e-13	9.338e-12	11	36
	ctd:D017311	Amlodipine	CTD	1.876e-13	9.771e-12	13	61
	CID000014888	arsenic trioxide	Stitch	1.928e-13	1.003e-11	29	468
	ctd:C067431	letrozole	CTD	2.047e-13	1.063e-11	12	48
	CID000000946	nitrite ion	Stitch	2.245e-13	1.164e-11	22	253
	ctd:D001663	Bilirubin	CTD	2.348e-13	1.215e-11	19	177
	ctd:D004533	Egtazic Acid	CTD	2.349e-13	1.215e-11	13	62
	ctd:C057580	gallocatechol	CTD	2.461e-13	1.264e-11	10	27
	ctd:C106335	macrophage stimulatory lipopeptide 2	CTD	2.461e-13	1.264e-11	10	27
	ctd:D064586	Selenic Acid	CTD	2.461e-13	1.264e-11	10	27
	ctd:C010945	embelin	CTD	2.461e-13	1.264e-11	10	27
	ctd:C110630	SR 144528	CTD	2.461e-13	1.264e-11	10	27
	ctd:C031403	benzyl isothiocyanate	CTD	2.601e-13	1.333e-11	9	19
	ctd:D000584	Amiloride	CTD	2.718e-13	1.389e-11	14	78
	ctd:C020326	ferric nitrilotriacetate	CTD	2.718e-13	1.389e-11	14	78
	ctd:C089796	hexabromocyclododecane	CTD	2.842e-13	1.451e-11	21	229
	ctd:C101816	perfluoro-n-nonanoic acid	CTD	2.865e-13	1.461e-11	16	114
	ctd:C002802	tungsten carbide	CTD	2.908e-13	1.48e-11	18	156
	CID005281703	wogonin	Stitch	2.93e-13	1.487e-11	13	63
	CID000091474	7-ketocholesterol	Stitch	2.93e-13	1.487e-11	13	63
	ctd:D010862	Pilocarpine	CTD	3.042e-13	1.542e-11	23	285
	CID000000289	catechol	Stitch	3.09e-13	1.564e-11	22	257
	CID005281855	ellagic acid	Stitch	3.251e-13	1.643e-11	18	157
	CID000005589	AC1L1KON	Stitch	3.295e-13	1.663e-11	16	115
	ctd:C056599	icariin	CTD	3.495e-13	1.761e-11	12	50
	ctd:D002110	Caffeine	CTD	3.558e-13	1.791e-11	30	515
	ctd:C049325	1,2-dithiol-3-thione	CTD	3.732e-13	1.875e-11	38	829
	CID000123015	AC1L3VO5	Stitch	3.783e-13	1.898e-11	16	116
	CID000004253	morphine hydrochloride	Stitch	3.836e-13	1.921e-11	29	481
	CID000001690	4-epidoxorubicin	Stitch	3.838e-13	1.921e-11	37	788
	ctd:C014476	diethyl maleate	CTD	3.913e-13	1.955e-11	24	318
	CID000004196	AC1L1HMM	Stitch	3.931e-13	1.961e-11	30	517
	CID000005042	rebamipide	Stitch	4.524e-13	2.254e-11	12	51
	CID000091605	AC1O0B8G	Stitch	4.568e-13	2.273e-11	22	262
	ctd:C011724	cholest-5-en-3 beta,7 alpha-diol	CTD	4.682e-13	2.323e-11	9	20
	ctd:C015144	dihydrolipoic acid	CTD	4.682e-13	2.323e-11	9	20
	ctd:C408982	CPG-oligonucleotide	CTD	4.75e-13	2.354e-11	19	184
	ctd:C003898	2-anisidine	CTD	5.082e-13	2.514e-11	15	99
	ctd:C098607	JP8 aviation fuel	CTD	5.481e-13	2.705e-11	27	419
	ctd:C028451	3,4,3',4'-tetrachlorobiphenyl	CTD	5.483e-13	2.705e-11	28	453
	ctd:C064769	N-acetylsphingosine	CTD	5.55e-13	2.735e-11	13	66
	ctd:D010047	Ovalbumin	CTD	5.604e-13	2.753e-11	14	82
	CID000002949	NSC-270916	Stitch	5.604e-13	2.753e-11	14	82
	CID005281605	baicalein	Stitch	5.61e-13	2.753e-11	18	162
	CID000075389	2-butenedial	Stitch	5.726e-13	2.806e-11	10	29
	ctd:C066075	vanadium pentoxide	CTD	5.917e-13	2.892e-11	15	100
	ctd:D011729	Pyridostigmine Bromide	CTD	5.917e-13	2.892e-11	15	100
	ctd:C089032	rimonabant	CTD	6.207e-13	3.029e-11	22	266
	ctd:D000068877	Imatinib Mesylate	CTD	6.532e-13	3.183e-11	17	141
	ctd:D000875	Anthralin	CTD	6.613e-13	3.214e-11	11	40
	ctd:C040756	1,2-naphthoquinone	CTD	6.613e-13	3.214e-11	11	40
	CID000001318	1,10-phenanthroline	Stitch	6.696e-13	3.25e-11	22	267
	ctd:C056493	imiquimod	CTD	6.817e-13	3.304e-11	13	67
	ctd:D005665	Furosemide	CTD	6.94e-13	3.359e-11	18	164
	ctd:D003024	Clozapine	CTD	6.953e-13	3.361e-11	26	390
	CID000002336	benzo(a)pyrene	Stitch	7.057e-13	3.406e-11	25	358
	CID000004246	AC1L1HQG	Stitch	7.345e-13	3.536e-11	17	142
	CID005281708	daidzein	Stitch	7.345e-13	3.536e-11	17	142
	ctd:D004040	Dietary Carbohydrates	CTD	7.712e-13	3.707e-11	19	189
	ctd:C401932	15,16-dihydrotanshinone I	CTD	7.883e-13	3.779e-11	8	14
	ctd:C069346	fascaplysine	CTD	7.883e-13	3.779e-11	8	14
	ctd:C502230	Mn(III) 5,10,15,20-tetrakis(N-methylpyridinium-2-yl)porphyrin	CTD	8.111e-13	3.878e-11	9	21
	ctd:C526689	punarnavine	CTD	8.111e-13	3.878e-11	9	21
	CID000039042	bezafibrate	Stitch	8.362e-13	3.993e-11	21	242
	ctd:D012642	Selegiline	CTD	8.503e-13	4.049e-11	10	30
	ctd:C035419	3,4-dihydroxybenzohydroxamic acid	CTD	8.503e-13	4.049e-11	10	30
	ctd:D017671	Platinum Compounds	CTD	8.771e-13	4.166e-11	7	9
	ctd:C015881	farrerol	CTD	8.771e-13	4.166e-11	7	9
	ctd:C028337	cadmium telluride	CTD	8.946e-13	4.232e-11	11	41
	ctd:C509867	E804 bisindole	CTD	8.946e-13	4.232e-11	11	41
	ctd:C058819	calphostin C	CTD	8.946e-13	4.232e-11	11	41
	CID000005352	aflodac	Stitch	9.036e-13	4.269e-11	22	271
	ctd:D009534	Niclosamide	CTD	9.322e-13	4.398e-11	19	191
	CID009958995	CDDO-Im	Stitch	9.48e-13	4.461e-11	12	54
	ctd:D020058	Styrene	CTD	9.48e-13	4.461e-11	12	54
	CID000012201	AC1L1Z2L	Stitch	9.591e-13	4.501e-11	16	123
	CID000001301	MNPA	Stitch	9.591e-13	4.501e-11	16	123
	ctd:D003345	Corticosterone	CTD	9.732e-13	4.561e-11	22	272
	CID000002499	enantio-PAF-C16	Stitch	9.812e-13	4.587e-11	21	244
	CID000004367	L-NNA	Stitch	9.812e-13	4.587e-11	21	244
	CID000023925	Fe(III	Stitch	1.036e-12	4.838e-11	30	537
	ctd:D016686	Monocrotaline	CTD	1.09e-12	5.081e-11	16	124
	ctd:D019695	Glycyrrhizic Acid	CTD	1.2e-12	5.572e-11	11	42
	ctd:C009684	withaferin A	CTD	1.2e-12	5.572e-11	11	42
	ctd:D006221	Halothane	CTD	1.2e-12	5.572e-11	11	42
	ctd:D014700	Verapamil	CTD	1.235e-12	5.729e-11	15	105
	ctd:C055421	tin mesoporphyrin	CTD	1.243e-12	5.755e-11	10	31
	CID000005103	AC1L1JM9	Stitch	1.255e-12	5.807e-11	23	305
	ctd:C058305	phenethyl isothiocyanate	CTD	1.313e-12	6.064e-11	26	401
	ctd:D007069	Ifosfamide	CTD	1.345e-12	6.205e-11	21	248
	ctd:D006710	Homocysteine	CTD	1.353e-12	6.234e-11	19	195
	ctd:C038106	cucurbitacin I	CTD	1.359e-12	6.237e-11	9	22
	ctd:C052387	cocoa butter	CTD	1.359e-12	6.237e-11	9	22
	ctd:C020491	rhein	CTD	1.359e-12	6.237e-11	9	22
	CID000005076	ABT-538	Stitch	1.456e-12	6.673e-11	17	148
	CID000002346	benzyl isothiocyanate	Stitch	1.499e-12	6.852e-11	13	71
	CID005492221	AC1NUSZN	Stitch	1.499e-12	6.852e-11	13	71
	ctd:C055162	clopidogrel	CTD	1.512e-12	6.905e-11	12	56
	ctd:C034912	puag-haad	CTD	1.672e-12	7.627e-11	8	15
	CID000000937	niacin	Stitch	1.779e-12	8.101e-11	19	198
	ctd:D004640	Emetine	CTD	1.789e-12	8.118e-11	10	32
	ctd:C091768	3'-methoxy-4'-nitroflavone	CTD	1.789e-12	8.118e-11	10	32
	ctd:C076946	donepezil	CTD	1.789e-12	8.118e-11	10	32
	CID000002796	clofibrate	Stitch	1.88e-12	8.517e-11	23	311
	ctd:C016527	isoquercitrin	CTD	1.896e-12	8.559e-11	12	57
	CID000448249	O-Ir	Stitch	1.896e-12	8.559e-11	12	57
	ctd:C473478	sunitinib	CTD	1.896e-12	8.559e-11	12	57
	CID000015938	paraquat	Stitch	1.946e-12	8.775e-11	19	199
	ctd:D000069439	Dasatinib	CTD	2.005e-12	9.026e-11	28	478
	CID000051213	Methyl-1 (S-methylphosphoryl-3) imidazolium	Stitch	2.025e-12	9.108e-11	17	151
	ctd:D013654	Taurine	CTD	2.03e-12	9.119e-11	16	129
	CID000000861	D-triiodothyronine	Stitch	2.056e-12	9.223e-11	26	409
	ctd:D008344	Maneb	CTD	2.121e-12	9.503e-11	24	344
	ctd:D019207	beta Carotene	CTD	2.125e-12	9.507e-11	18	175
	ctd:C029569	diacetyldichlorofluorescein	CTD	2.232e-12	9.976e-11	6	6
	CID000005711	Y-27632	Stitch	2.251e-12	1.005e-10	27	445
	CID000447989	(2s,5s)-5-Carboxymethylproline	Stitch	2.292e-12	1.022e-10	23	314
	CID000123631	gefitinib	Stitch	2.302e-12	1.025e-10	21	255
	CID000003144	AC1L1F9Q	Stitch	2.327e-12	1.035e-10	19	201
	ctd:C025657	arsenic acid	CTD	2.366e-12	1.051e-10	12	58
	ctd:D008694	Methamphetamine	CTD	2.47e-12	1.096e-10	49	1400
	ctd:D000109	Acetylcholine	CTD	2.483e-12	1.1e-10	14	91
	CID000176870	erlotinib	Stitch	2.513e-12	1.112e-10	17	153
	ctd:D010972	Platelet Activating Factor	CTD	2.541e-12	1.122e-10	10	33
	ctd:C052920	trimethylarsine oxide	CTD	2.541e-12	1.122e-10	10	33
	CID000000544	arsenite	Stitch	2.553e-12	1.125e-10	24	347
	CID000003194	ebselen	Stitch	2.584e-12	1.138e-10	16	131
	CID000005426	thalidomide	Stitch	2.645e-12	1.163e-10	20	229
	ctd:D002953	Citrinin	CTD	2.76e-12	1.21e-10	11	45
	ctd:C072247	cyclo(Trp-Asp-Pro-Val-Leu)	CTD	2.76e-12	1.21e-10	11	45
	CID000005753	corticosterone	Stitch	2.793e-12	1.223e-10	25	381
	CID000003712	indole-3-carbinol	Stitch	2.796e-12	1.223e-10	17	154
	ctd:D013467	Sulindac	CTD	2.833e-12	1.238e-10	31	597
	CID011947681	nitroprusside	Stitch	2.837e-12	1.238e-10	15	111
	ctd:D010545	Peroxides	CTD	2.895e-12	1.262e-10	7	10
	ctd:C008922	piperine	CTD	2.94e-12	1.279e-10	12	59
	ctd:D030421	Peroxynitrous Acid	CTD	2.94e-12	1.279e-10	12	59
	CID003015678	CoCl2	Stitch	3.134e-12	1.36e-10	13	75
	CID005316299	AC1NSU5S	Stitch	3.134e-12	1.36e-10	13	75
	ctd:C464745	norisoboldine	CTD	3.312e-12	1.433e-10	8	16
	ctd:D015082	2,2'-Dipyridyl	CTD	3.312e-12	1.433e-10	8	16
	CID000001674	3-methylcholanthrene	Stitch	3.366e-12	1.455e-10	20	232
	CID000000231	LS-63783	Stitch	3.389e-12	1.463e-10	36	805
	ctd:C458508	T 0070907	CTD	3.501e-12	1.506e-10	9	24
	ctd:C030614	picolinic acid	CTD	3.501e-12	1.506e-10	9	24
	ctd:C117155	tetracycline CMT-3	CTD	3.501e-12	1.506e-10	9	24
	ctd:C043435	polylactic acid-polyglycolic acid copolymer	CTD	3.564e-12	1.525e-10	10	34
	ctd:C049639	evodiamine	CTD	3.564e-12	1.525e-10	10	34
	ctd:D015230	Prostaglandin D2	CTD	3.564e-12	1.525e-10	10	34
	ctd:C000593591	coagulin-L	CTD	3.564e-12	1.525e-10	10	34
	CID000004510	nitroglycerin	Stitch	3.605e-12	1.541e-10	19	206
	CID000004713	PD98059	Stitch	3.644e-12	1.554e-10	20	233
	ctd:D002762	Cholecalciferol	CTD	3.644e-12	1.554e-10	20	233
	CID000005231	S-nitroso-N-acetyl-D,L-penicillamine	Stitch	3.681e-12	1.568e-10	16	134
	ctd:C016583	4-(N-methyl-N-nitrosamino)-1-(3-pyridyl)-1-butanone	CTD	3.754e-12	1.597e-10	22	291
	ctd:C028474	1,4-bis(2-(3,5-dichloropyridyloxy))benzene	CTD	3.923e-12	1.667e-10	53	1624
	ctd:D006851	Hydrochloric Acid	CTD	3.929e-12	1.667e-10	14	94
	ctd:D020111	Chlorodiphenyl (54% Chlorine)	CTD	4.044e-12	1.715e-10	54	1678
	CID000000137	5-aminolevulinic acid	Stitch	4.133e-12	1.75e-10	16	135
	ctd:D007538	Isoniazid	CTD	4.218e-12	1.784e-10	15	114
	CID000091750	SIRIUS	Stitch	4.457e-12	1.883e-10	13	77
	ctd:C032688	boric acid	CTD	4.483e-12	1.892e-10	12	61
	ctd:D003900	Desoxycorticosterone	CTD	4.64e-12	1.955e-10	11	47
	ctd:C022921	benzo(k)fluoranthene	CTD	4.727e-12	1.99e-10	31	609
	ctd:D013893	Thiram	CTD	4.848e-12	2.038e-10	29	533
	ctd:D017997	Leukotriene C4	CTD	4.939e-12	2.07e-10	10	35
	ctd:C058956	acteoside	CTD	4.939e-12	2.07e-10	10	35
	CID000003715	indomethacin	Stitch	4.942e-12	2.07e-10	33	690
	CID000005102	NSC115907	Stitch	5.177e-12	2.166e-10	21	266
	CID000047318	oltipraz	Stitch	5.196e-12	2.172e-10	16	137
	ctd:D004280	Dobutamine	CTD	5.294e-12	2.21e-10	13	78
	CID000123370	Formyl	Stitch	5.391e-12	2.248e-10	20	238
	ctd:C508075	Pam(3)CSK(4) peptide	CTD	5.416e-12	2.25e-10	9	25
	ctd:D017998	Leukotriene D4	CTD	5.416e-12	2.25e-10	9	25
	ctd:D001514	Bee Venoms	CTD	5.416e-12	2.25e-10	9	25
	CID000000338	salicylate	Stitch	5.618e-12	2.332e-10	23	328
	ctd:C060893	MK-886	CTD	5.959e-12	2.464e-10	11	48
	ctd:C017967	W 7	CTD	5.959e-12	2.464e-10	11	48
	ctd:C581572	1-trifluoromethoxyphenyl-3-(1-propionylpiperidine-4-yl)urea	CTD	5.959e-12	2.464e-10	11	48
	CID000002524	1-alpha-25-dihydroxycholecalciferol	Stitch	6.024e-12	2.489e-10	38	909
	ctd:C104820	N-(3-(aminomethyl)benzyl)acetamidine	CTD	6.193e-12	2.553e-10	8	17
	ctd:C002769	oleuropein	CTD	6.193e-12	2.553e-10	8	17
	CID000002302	AC1L1DDF	Stitch	6.273e-12	2.582e-10	13	79
	CID000003640	AC1Q5HK6	Stitch	6.445e-12	2.65e-10	28	502
	CID000026248	diacerein	Stitch	6.729e-12	2.76e-10	12	63
	CID000164676	tanshinone IIA	Stitch	6.729e-12	2.76e-10	12	63
	CID000001959	AC1Q5THZ	Stitch	6.756e-12	2.768e-10	28	503
	ctd:D024504	gamma-Tocopherol	CTD	6.77e-12	2.768e-10	10	36
	ctd:C095284	1H-(1,2,4)oxadiazolo(4,3-a)quinoxalin-1-one	CTD	6.77e-12	2.768e-10	10	36
	ctd:D002166	Camptothecin	CTD	7.058e-12	2.882e-10	17	163
	ctd:D019819	Budesonide	CTD	7.414e-12	3.024e-10	13	80
	CID000002358	DIMBOA	Stitch	7.606e-12	3.099e-10	11	49
	CID000003310	E-PEG	Stitch	7.786e-12	3.169e-10	31	621
	ctd:D003999	Dichloroacetic Acid	CTD	7.795e-12	3.169e-10	39	962
	CID000000588	creatinine	Stitch	7.823e-12	3.176e-10	22	302
	ctd:D000975	Antioxidants	CTD	7.883e-12	3.19e-10	7	11
	ctd:C044919	deferiprone	CTD	7.883e-12	3.19e-10	7	11
	ctd:C447621	16-(4-fluorophenoxy)lipoxin A4	CTD	7.883e-12	3.19e-10	7	11
	ctd:C008435	methyldithiocarbamate	CTD	8.741e-12	3.533e-10	13	81
	ctd:D014241	Trichloroethylene	CTD	9.008e-12	3.637e-10	57	1876
	ctd:C063170	Ginkgo biloba extract	CTD	9.184e-12	3.687e-10	10	37
	ctd:C004471	allyl isothiocyanate	CTD	9.184e-12	3.687e-10	10	37
	ctd:C070055	2,3',4,4',5-pentachlorobiphenyl	CTD	9.184e-12	3.687e-10	10	37
	ctd:C050950	tetrakis(N-methyl-4-pyridiniumyl)porphine manganese(III) complex	CTD	9.184e-12	3.687e-10	10	37
	ctd:C064294	sarpogrelate	CTD	9.184e-12	3.687e-10	10	37
	ctd:C039060	dihydroartemisinin	CTD	9.368e-12	3.756e-10	14	100
	CID000023930	manganese	Stitch	9.391e-12	3.761e-10	35	791
	CID005311264	1-acetyl-sn-glycero-3-phosphocholine	Stitch	9.504e-12	3.802e-10	22	305
	CID000024823	ozone	Stitch	1.009e-11	4.034e-10	16	143
	CID000002146	aminoguanidine	Stitch	1.017e-11	4.056e-10	15	121
	ctd:C076029	olanzapine	CTD	1.017e-11	4.056e-10	15	121
	CID000019920	LS109	Stitch	1.037e-11	4.129e-10	23	338
	CID000454923	XK234	Stitch	1.045e-11	4.158e-10	17	167
	ctd:D017879	Isothiocyanates	CTD	1.104e-11	4.381e-10	8	18
	ctd:C027820	ligustilide	CTD	1.104e-11	4.381e-10	8	18
	ctd:D000242	Cyclic AMP	CTD	1.147e-11	4.547e-10	20	248
	CID000003447	gabexate mesilate	Stitch	1.148e-11	4.547e-10	15	122
	CID000064944	dichlorofluorescein	Stitch	1.204e-11	4.763e-10	12	66
	ctd:D014107	Tosyllysine Chloromethyl Ketone	CTD	1.218e-11	4.793e-10	9	27
	ctd:D013864	Thioglycolates	CTD	1.218e-11	4.793e-10	9	27
	ctd:C482492	3,4,5,4'-tetramethoxystilbene	CTD	1.218e-11	4.793e-10	9	27
	ctd:C118559	1-bromopropane	CTD	1.218e-11	4.793e-10	11	51
	ctd:D000244	Adenosine Diphosphate	CTD	1.218e-11	4.793e-10	11	51
	ctd:C024629	dimethyl phthalate	CTD	1.232e-11	4.842e-10	33	714
	ctd:C007768	formononetin	CTD	1.234e-11	4.843e-10	10	38
	CID000010680	Flavone	Stitch	1.235e-11	4.843e-10	14	102
	ctd:D003042	Cocaine	CTD	1.293e-11	5.063e-10	46	1314
	CID000040846	Muramyl dipeptide	Stitch	1.294e-11	5.063e-10	15	123
	ctd:D004113	Succimer	CTD	1.351e-11	5.281e-10	45	1266
	ctd:D004026	Dieldrin	CTD	1.357e-11	5.298e-10	44	1217
	CID000002353	berberine	Stitch	1.373e-11	5.356e-10	21	280
	ctd:D004147	Dioxins	CTD	1.388e-11	5.406e-10	38	935
	CID000008078	cyclohexane	Stitch	1.393e-11	5.42e-10	17	170
	ctd:D004726	Endosulfan	CTD	1.51e-11	5.871e-10	26	447
	CID000114778	kahweol	Stitch	1.529e-11	5.897e-10	11	52
	ctd:C108123	4-amino-5-(4-methylphenyl)-7-(tert-butyl)pyrazolo(3,4-d)pyrimidine	CTD	1.529e-11	5.897e-10	11	52
	ctd:D047428	Protein Kinase Inhibitors	CTD	1.529e-11	5.897e-10	11	52
	ctd:C007164	cumene hydroperoxide	CTD	1.529e-11	5.897e-10	11	52
	ctd:C571662	alpha-iso-cubebenol	CTD	1.53e-11	5.897e-10	6	7
	ctd:C046522	ethyl pyruvate	CTD	1.53e-11	5.897e-10	6	7
	ctd:C496879	103D5R	CTD	1.53e-11	5.897e-10	6	7
	ctd:D003976	Diazinon	CTD	1.53e-11	5.897e-10	50	1525
	ctd:C007738	fluoranthene	CTD	1.598e-11	6.15e-10	36	850
	CID000040634	Trolox	Stitch	1.618e-11	6.222e-10	14	104
	ctd:D018683	Excitatory Amino Acid Agents	CTD	1.643e-11	6.282e-10	10	39
	ctd:C013531	ferric ammonium citrate	CTD	1.643e-11	6.282e-10	10	39
	ctd:C035054	ginsenoside Rg1	CTD	1.643e-11	6.282e-10	10	39
	ctd:C078131	N-(2(R)-2-(hydroxamidocarbonylmethyl)-4-methylpentanoyl)-L-tryptophan methylamide	CTD	1.643e-11	6.282e-10	10	39
	ctd:C030583	ceric oxide	CTD	1.643e-11	6.282e-10	10	39
	ctd:D015248	Gemfibrozil	CTD	1.652e-11	6.309e-10	13	85
	CID000005311	vorinostat	Stitch	1.682e-11	6.417e-10	22	314
	ctd:D001379	Azathioprine	CTD	1.742e-11	6.638e-10	31	641
	CID006398604	Ru-pyridocarbazole-2	Stitch	1.745e-11	6.645e-10	12	68
	ctd:C078814	anandamide	CTD	1.776e-11	6.75e-10	9	28
	ctd:C073402	PD 123319	CTD	1.776e-11	6.75e-10	9	28
	ctd:D015632	1-Methyl-4-phenyl-1,2,3,6-tetrahydropyridine	CTD	1.79e-11	6.792e-10	22	315
	CID000000264	butyrate	Stitch	1.822e-11	6.908e-10	34	767
	ctd:C016310	cobra venom factor	CTD	1.873e-11	7.073e-10	7	12
	ctd:D008054	Lipid Peroxides	CTD	1.873e-11	7.073e-10	7	12
	ctd:C046938	9,11-linoleic acid	CTD	1.873e-11	7.073e-10	7	12
	ctd:C518404	stannous mesoporphyrin	CTD	1.873e-11	7.073e-10	7	12
	ctd:C472036	dihydromyricetin	CTD	1.888e-11	7.111e-10	8	19
	ctd:C103712	benzyloxycarbonyl-valyl-alanyl-aspartyl-fluoromethane	CTD	1.888e-11	7.111e-10	8	19
	ctd:D000068677	Sildenafil Citrate	CTD	1.911e-11	7.182e-10	11	53
	ctd:C019357	dioscin	CTD	1.911e-11	7.182e-10	11	53
	CID000005213	silibinin	Stitch	1.919e-11	7.206e-10	21	285
	CID005281607	chrysin	Stitch	2.108e-11	7.907e-10	14	106
	ctd:D001971	Bromocriptine	CTD	2.168e-11	8.125e-10	10	40
	ctd:D014640	Vancomycin	CTD	2.314e-11	8.663e-10	37	906
	CID000004242	NSC-343257	Stitch	2.325e-11	8.694e-10	19	229
	CID000004971	protoporphyrin	Stitch	2.331e-11	8.699e-10	16	151
	ctd:C075773	4-phenylbutyric acid	CTD	2.331e-11	8.699e-10	16	151
	CID000027435	AC1L1D7P	Stitch	2.4e-11	8.948e-10	14	107
	CID000003143	Docetaxel trihydrate	Stitch	2.415e-11	8.995e-10	18	202
	ctd:C030984	pyrene	CTD	2.432e-11	9.047e-10	17	176
	CID000025500	nickel hydroxide	Stitch	2.526e-11	9.389e-10	20	259
	ctd:C041359	terbinafine	CTD	2.55e-11	9.457e-10	9	29
	ctd:C025759	saikosaponin	CTD	2.55e-11	9.457e-10	9	29
	ctd:C517284	monomethyl phthalate	CTD	2.745e-11	1.017e-09	38	957
	ctd:D019344	Lactic Acid	CTD	2.839e-11	1.05e-09	10	41
	ctd:D005038	Ethylnitrosourea	CTD	2.84e-11	1.05e-09	21	291
	ctd:D003671	DEET	CTD	2.848e-11	1.052e-09	18	204
	ctd:D014747	Vinblastine	CTD	2.904e-11	1.07e-09	20	261
	ctd:D011899	Ranitidine	CTD	2.904e-11	1.07e-09	15	130
	CID010176637	CTK8F9183	Stitch	2.939e-11	1.082e-09	11	55
	ctd:C077990	alvocidib	CTD	2.976e-11	1.093e-09	12	71
	ctd:C049864	ginsenoside Re	CTD	2.976e-11	1.093e-09	12	71
	ctd:D011433	Propranolol	CTD	3.1e-11	1.138e-09	14	109
	ctd:D002719	Chlormethiazole	CTD	3.115e-11	1.14e-09	8	20
	ctd:D007505	Iron-Dextran Complex	CTD	3.115e-11	1.14e-09	8	20
	ctd:C068623	carnosol	CTD	3.115e-11	1.14e-09	8	20
	CID000001071	9-cis-retinol	Stitch	3.132e-11	1.145e-09	23	357
	CID000000281	carbon monoxide	Stitch	3.143e-11	1.148e-09	19	233
	CID005280445	luteolin	Stitch	3.247e-11	1.184e-09	15	131
	CID000072304	isoflavone	Stitch	3.475e-11	1.266e-09	16	155
	ctd:C041517	dibenzo(a,l)pyrene	CTD	3.492e-11	1.271e-09	22	326
	CID000166558	avasimibe	Stitch	3.62e-11	1.315e-09	11	56
	ctd:D005690	Galactose	CTD	3.62e-11	1.315e-09	11	56
	ctd:C017461	lead nitrate	CTD	3.633e-11	1.318e-09	18	207
	CID000004091	metformin	Stitch	3.647e-11	1.321e-09	19	235
	CID005282055	C12063	Stitch	3.648e-11	1.321e-09	25	429
	ctd:C417521	SB 216763	CTD	3.688e-11	1.333e-09	10	42
	ctd:D037741	Fullerenes	CTD	3.688e-11	1.333e-09	10	42
	CID000003413	forskolin from Coleus forskohlii	Stitch	3.769e-11	1.361e-09	39	1014
	CID000001573	2-methoxyestradiol	Stitch	3.925e-11	1.416e-09	19	236
	ctd:D018021	Lithium Chloride	CTD	3.932e-11	1.417e-09	22	328
	CID000098810	6-oxoheptanoic acid	Stitch	3.983e-11	1.433e-09	14	111
	ctd:C028358	24,25-epoxycholesterol	CTD	4.019e-11	1.442e-09	7	13
	ctd:C098644	atrasentan	CTD	4.019e-11	1.442e-09	7	13
	ctd:C096277	tetrahydrocurcumin	CTD	4.019e-11	1.442e-09	7	13
	ctd:D005996	Nitroglycerin	CTD	4.045e-11	1.45e-09	15	133
	CID000349960	Sialic acids	Stitch	4.171e-11	1.494e-09	22	329
	CID000003209	AC1L1FF5	Stitch	4.224e-11	1.511e-09	16	157
	CID000004650	benzoquinone	Stitch	4.264e-11	1.524e-09	18	209
	CID005353940	SB202190	Stitch	4.508e-11	1.61e-09	15	134
	CID000010603	hematoxilina	Stitch	4.534e-11	1.617e-09	17	183
	ctd:D004006	Dichlorvos	CTD	4.647e-11	1.654e-09	13	92
	ctd:C023650	aniline	CTD	4.647e-11	1.654e-09	13	92
	CID000000943	nitrate	Stitch	4.691e-11	1.668e-09	22	331
	ctd:D002392	Catechin	CTD	4.737e-11	1.683e-09	37	929
	CID000005262	AC1L1JYL	Stitch	4.905e-11	1.741e-09	25	435
	ctd:C576882	1-(2-trifluoromethoxyphenyl)-2-nitroethanone	CTD	4.944e-11	1.752e-09	17	184
	ctd:C551177	vemurafenib	CTD	4.947e-11	1.752e-09	12	74
	ctd:C006578	anethole	CTD	4.982e-11	1.756e-09	8	21
	ctd:C094210	2,2'-(hydroxynitrosohydrazono)bis-ethanamine	CTD	4.982e-11	1.756e-09	8	21
	ctd:C088155	methanandamide	CTD	4.982e-11	1.756e-09	8	21
	ctd:C007619	eriodictyol	CTD	4.982e-11	1.756e-09	8	21
	ctd:D008898	Mimosine	CTD	4.982e-11	1.756e-09	8	21
	ctd:C047948	1'-acetoxychavicol acetate	CTD	5.031e-11	1.77e-09	9	31
	ctd:D013498	Suramin	CTD	5.031e-11	1.77e-09	9	31
	ctd:C543008	bis(4-hydroxyphenyl)sulfone	CTD	5.297e-11	1.861e-09	24	401
	ctd:C045037	testosterone-3-carboxymethyloxime-bovine serum albumin conjugate	CTD	5.389e-11	1.892e-09	17	185
	CID000001099	sulfite	Stitch	5.677e-11	1.991e-09	25	438
	ctd:C402696	TMC 120A	CTD	5.829e-11	2.04e-09	12	75
	ctd:D019826	Cholic Acid	CTD	5.829e-11	2.04e-09	12	75
	ctd:D011078	Polychlorinated Biphenyls	CTD	6.199e-11	2.168e-09	30	633
	ctd:C523799	MRK 003	CTD	6.373e-11	2.226e-09	33	760
	CID004634040	AC1NDZBW	Stitch	6.392e-11	2.231e-09	17	187
	ctd:D000241	Adenosine	CTD	6.6e-11	2.299e-09	11	59
	ctd:C490266	neoechinulin A	CTD	6.6e-11	2.299e-09	11	59
	ctd:D000517	alpha-Chlorohydrin	CTD	6.818e-11	2.372e-09	37	941
	ctd:C418118	CI 1044	CTD	6.852e-11	2.382e-09	12	76
	CID000040632	pirfenidone	Stitch	6.894e-11	2.394e-09	15	138
	ctd:D048271	Chitosan	CTD	6.93e-11	2.4e-09	9	32
	ctd:D007200	Indican	CTD	6.93e-11	2.4e-09	9	32
	ctd:C026777	ICI 118551	CTD	6.93e-11	2.4e-09	9	32
	ctd:D014800	Vitallium	CTD	6.987e-11	2.417e-09	19	244
	ctd:D007559	Ivermectin	CTD	7.044e-11	2.432e-09	13	95
	CID000128682	dihydroethidium	Stitch	7.044e-11	2.432e-09	13	95
	CID000000896	melatonin	Stitch	7.223e-11	2.491e-09	25	443
	CID000007871	MF I	Stitch	7.46e-11	2.571e-09	16	163
	ctd:D002336	Carnosine	CTD	7.751e-11	2.663e-09	8	22
	CID006450018	hMCP	Stitch	7.751e-11	2.663e-09	8	22
	ctd:D000666	Amphotericin B	CTD	7.758e-11	2.663e-09	10	45
	CID000010438	phorone	Stitch	7.758e-11	2.663e-09	10	45
	CID000093860	Velcade (bortezomib	Stitch	7.938e-11	2.714e-09	23	374
	ctd:C082735	azetidine	CTD	7.96e-11	2.714e-09	7	14
	ctd:C027385	tibolone	CTD	7.96e-11	2.714e-09	7	14
	ctd:C485003	LR-90	CTD	7.96e-11	2.714e-09	7	14
	ctd:C030517	myxothiazol	CTD	7.96e-11	2.714e-09	7	14
	ctd:C046498	tricyclodecane-9-yl-xanthogenate	CTD	7.96e-11	2.714e-09	7	14
	ctd:C010561	crocetin	CTD	7.96e-11	2.714e-09	7	14
	ctd:D004318	Doxycycline	CTD	8e-11	2.721e-09	11	60
	CID000060184	Coversyl	Stitch	8e-11	2.721e-09	11	60
	CID000000175	acetate	Stitch	8.005e-11	2.721e-09	29	599
	ctd:C028473	N-acetyl-4-benzoquinoneimine	CTD	8.035e-11	2.726e-09	12	77
	ctd:C095512	alpha-cyano-(3,4-dihydroxy)-N-benzylcinnamide	CTD	8.035e-11	2.726e-09	12	77
	ctd:D009173	Mycophenolic Acid	CTD	8.193e-11	2.775e-09	14	117
	ctd:D011189	Potassium Chloride	CTD	8.193e-11	2.775e-09	14	117
	CID006436102	NF T	Stitch	8.224e-11	2.783e-09	17	190
	ctd:D016685	Mitomycin	CTD	8.363e-11	2.827e-09	24	410
	ctd:C036990	2-amino-3,8-dimethylimidazo(4,5-f)quinoxaline	CTD	8.968e-11	3.029e-09	16	165
	CID000000408	S)-cotinine	Stitch	9.217e-11	3.107e-09	13	97
	CID003474204	VAI2	Stitch	9.217e-11	3.107e-09	13	97
	CID000016953	thioflavin T	Stitch	9.393e-11	3.16e-09	15	141
	ctd:D003687	Dehydroepiandrosterone	CTD	9.393e-11	3.16e-09	15	141
	ctd:D044243	Linoleic Acids, Conjugated	CTD	9.433e-11	3.162e-09	9	33
	ctd:C538809	sodium pentaborate	CTD	9.433e-11	3.162e-09	9	33
	ctd:C054474	manumycin	CTD	9.433e-11	3.162e-09	9	33
	ctd:D008691	Methadone	CTD	9.433e-11	3.162e-09	9	33
	ctd:C006698	carbendazim	CTD	9.662e-11	3.232e-09	11	61
	ctd:C105351	1-hydroxy-2-oxo-3,3-bis(2-aminoethyl)-1-triazene	CTD	9.662e-11	3.232e-09	11	61
	CID000024766	chondroitin sulfate	Stitch	9.711e-11	3.245e-09	24	413
	ctd:D019266	Iron, Dietary	CTD	9.813e-11	3.276e-09	10	46
	ctd:D006820	Hyaluronic Acid	CTD	1.143e-10	3.812e-09	17	194
	CID000012332	hexanamide	Stitch	1.157e-10	3.853e-09	14	120
	ctd:D003078	Colchicine	CTD	1.157e-10	3.853e-09	18	222
	ctd:D007464	Clioquinol	CTD	1.163e-10	3.868e-09	11	62
	ctd:C007590	emulphogene BC 720	CTD	1.177e-10	3.907e-09	8	23
	CID006918540	dalcetrapib	Stitch	1.177e-10	3.907e-09	8	23
	CID000023935	Neon (0	Stitch	1.234e-10	4.093e-09	10	47
	CID000130704	P3c-sk4	Stitch	1.27e-10	4.197e-09	9	34
	ctd:C549066	4-methyl-N1-(3-phenylpropyl)benzene-1,2-diamine	CTD	1.27e-10	4.197e-09	9	34
	ctd:C040929	bafilomycin A1	CTD	1.27e-10	4.197e-09	9	34
	ctd:D003622	Dapsone	CTD	1.27e-10	4.197e-09	9	34
	CID000004518	DETA/NO	Stitch	1.278e-10	4.218e-09	12	80
	ctd:C045463	leflunomide	CTD	1.363e-10	4.495e-09	34	827
	ctd:D019287	Zinc Sulfate	CTD	1.365e-10	4.5e-09	32	739
	CID000006371	phosgene	Stitch	1.394e-10	4.591e-09	11	63
	CID003048719	I EC	Stitch	1.402e-10	4.612e-09	15	145
	CID000023963	titanium	Stitch	1.405e-10	4.619e-09	16	170
	CID000004813	AC1L1J0H	Stitch	1.455e-10	4.776e-09	17	197
	ctd:C427471	chromium mesoporphyrin	CTD	1.478e-10	4.839e-09	7	15
	ctd:C020627	4-methylbenzaldehyde	CTD	1.478e-10	4.839e-09	7	15
	ctd:C509204	PD168393	CTD	1.478e-10	4.839e-09	7	15
	CID000002483	AC1L1DS5	Stitch	1.543e-10	5.038e-09	10	48
	CID000021387	1-hydroxypyrene	Stitch	1.543e-10	5.038e-09	10	48
	ctd:C034221	catechol	CTD	1.543e-10	5.038e-09	10	48
	CID000002730	chlorpyrifos	Stitch	1.549e-10	5.054e-09	13	101
	CID000005694	Wy-14,643	Stitch	1.593e-10	5.193e-09	20	287
	ctd:C032910	triadimefon	CTD	1.643e-10	5.351e-09	23	388
	ctd:D020913	Perindopril	CTD	1.693e-10	5.507e-09	9	35
	CID000445141	AC1L9HHR	Stitch	1.704e-10	5.537e-09	22	354
	ctd:D014752	Vinyl Chloride	CTD	1.705e-10	5.537e-09	15	147
	ctd:C051890	irinotecan	CTD	1.74e-10	5.646e-09	31	703
	ctd:D016729	Leuprolide	CTD	1.747e-10	5.654e-09	8	24
	ctd:C041376	rosmarinic acid	CTD	1.747e-10	5.654e-09	8	24
	ctd:D044950	Flavanones	CTD	1.747e-10	5.654e-09	8	24
	ctd:C010845	aluminum chloride	CTD	1.758e-10	5.681e-09	13	102
	ctd:C014643	lipopeptidophosphoglycan	CTD	1.801e-10	5.805e-09	6	9
	ctd:D017323	Dihematoporphyrin Ether	CTD	1.801e-10	5.805e-09	6	9
	ctd:D056831	Coordination Complexes	CTD	1.801e-10	5.805e-09	6	9
	CID000128079	Gsts	Stitch	1.827e-10	5.884e-09	16	173
	CID000002361	beta-naphthoflavone	Stitch	1.844e-10	5.934e-09	17	200
	CID000461545	AGEPC	Stitch	1.897e-10	6.1e-09	22	356
	ctd:C025945	cloricromen	CTD	1.975e-10	6.333e-09	5	5
	ctd:C524826	tetraconazole	CTD	1.975e-10	6.333e-09	5	5
	ctd:C579811	7-O-galloyltaxifolin	CTD	1.975e-10	6.333e-09	5	5
	CID000005472	ticlopidine	Stitch	1.991e-10	6.378e-09	13	103
	CID000000573	ss,ss-carotene	Stitch	1.994e-10	6.382e-09	17	201
	CID000023990	vanadium	Stitch	2.067e-10	6.609e-09	15	149
	CID000019001	dithiotreitol	Stitch	2.21e-10	7.059e-09	24	430
	CID000512282	BX471	Stitch	2.234e-10	7.125e-09	9	36
	ctd:C001335	hexachlorobutadiene	CTD	2.234e-10	7.125e-09	9	36
	CID000003222	CAS 76095-16-4	Stitch	2.239e-10	7.135e-09	14	126
	CID000005098	AC1L1JLU	Stitch	2.252e-10	7.17e-09	13	104
	ctd:D010575	Pesticides	CTD	2.273e-10	7.23e-09	15	150
	CID000736366	alpha-naphthylthiourea	Stitch	2.3e-10	7.29e-09	12	84
	CID000016741	PEITC	Stitch	2.3e-10	7.29e-09	12	84
	CID000003498	AC1L1G2K	Stitch	2.3e-10	7.29e-09	12	84
	ctd:D011137	Polystyrenes	CTD	2.3e-10	7.29e-09	12	84
	ctd:C030123	coumarin	CTD	2.328e-10	7.371e-09	17	203
	ctd:D000493	Allopurinol	CTD	2.359e-10	7.463e-09	11	66
	ctd:C107010	O(2)-vinyl-1-(pyrrolidin-1-yl)diazen-1-ium-1,2-diolate	CTD	2.375e-10	7.506e-09	10	50
	ctd:C006703	benzo(b)fluoranthene	CTD	2.414e-10	7.623e-09	48	1541
	ctd:D002793	Cholic Acids	CTD	2.491e-10	7.853e-09	14	127
	CID000005394	temozolomide	Stitch	2.491e-10	7.853e-09	14	127
	ctd:C004808	farnesyl pyrophosphate	CTD	2.544e-10	7.999e-09	8	25
	ctd:C060988	baohuoside I	CTD	2.544e-10	7.999e-09	8	25
	ctd:D003606	Dacarbazine	CTD	2.544e-10	7.999e-09	8	25
	ctd:C572961	4-(4-(3-(4-trifluoromethoxy-phenyl)ureido)cyclohexyloxy)benzoic acid	CTD	2.601e-10	8.15e-09	7	16
	ctd:C006452	allicin	CTD	2.601e-10	8.15e-09	7	16
	ctd:C017154	cyanidin	CTD	2.601e-10	8.15e-09	7	16
	ctd:D008779	Methylthiouracil	CTD	2.601e-10	8.15e-09	7	16
	ctd:D019422	Dietary Sucrose	CTD	2.689e-10	8.415e-09	36	941
	CID000443495	sodium arsenite	Stitch	2.744e-10	8.58e-09	15	152
	ctd:C010423	pyrithione zinc	CTD	2.794e-10	8.73e-09	11	67
	ctd:D005419	Flavonoids	CTD	2.797e-10	8.731e-09	40	1135
	CID000001107	sterol	Stitch	2.867e-10	8.943e-09	19	265
	ctd:D012967	Sodium Dodecyl Sulfate	CTD	2.871e-10	8.946e-09	13	106
	ctd:D017639	Asbestos, Amosite	CTD	2.923e-10	9.089e-09	9	37
	ctd:C031238	zinc sulfide	CTD	2.924e-10	9.089e-09	10	51
	CID000157350	hydroxyl radical	Stitch	2.927e-10	9.089e-09	17	206
	CID000005645	3alpha, 7beta-dihydroxy-5beta-cholan-24-oic acid	Stitch	2.927e-10	9.089e-09	17	206
	CID005497170	AC1NUZLU	Stitch	2.937e-10	9.112e-09	18	235
	ctd:C041594	4-nonylphenol	CTD	3.038e-10	9.419e-09	16	179
	CID006323299	1m0q	Stitch	3.05e-10	9.447e-09	12	86
	CID000123395	EDSS	Stitch	3.074e-10	9.513e-09	14	129
	ctd:D005473	Fluoxetine	CTD	3.089e-10	9.552e-09	21	331
	ctd:D005480	Flurbiprofen	CTD	3.234e-10	9.983e-09	13	107
	ctd:C553817	7-(benzylamino)-1,3,4,8-tetrahydropyrrolo(4,3,2-de)quinolin-8(1H)-one	CTD	3.234e-10	9.983e-09	13	107
	CID000030956	AC1L1KMJ	Stitch	3.265e-10	1.007e-08	25	476
	CID000119031	marimastat	Stitch	3.3e-10	1.016e-08	11	68
	ctd:C073339	usnic acid	CTD	3.3e-10	1.016e-08	11	68
	CID000004055	menadione	Stitch	3.486e-10	1.072e-08	20	300
	ctd:D002725	Chloroform	CTD	3.502e-10	1.076e-08	12	87
	CID003091786	AhR antagonist	Stitch	3.584e-10	1.099e-08	10	52
	CID011954225	D00992	Stitch	3.584e-10	1.099e-08	10	52
	CID000072344	nobiletin	Stitch	3.584e-10	1.099e-08	10	52
	CID005491930	oxyhyponitrite	Stitch	3.639e-10	1.109e-08	8	26
	ctd:C414690	eplerenone	CTD	3.639e-10	1.109e-08	8	26
	ctd:C001329	helenalin	CTD	3.639e-10	1.109e-08	8	26
	ctd:C005498	magnolol	CTD	3.639e-10	1.109e-08	8	26
	ctd:C479072	delta-tocopherol	CTD	3.639e-10	1.109e-08	8	26
	CID005281051	hypericin	Stitch	3.64e-10	1.109e-08	13	108
	CID006439929	E-guggulsterone	Stitch	3.64e-10	1.109e-08	13	108
	CID000000192	ADP-Rib	Stitch	3.695e-10	1.125e-08	19	269
	ctd:D019800	Phenol	CTD	3.779e-10	1.149e-08	14	131
	CID004633685	DB02199	Stitch	3.779e-10	1.149e-08	14	131
	CID005273755	eupatilin	Stitch	3.792e-10	1.15e-08	9	38
	ctd:D000068577	Nebivolol	CTD	3.792e-10	1.15e-08	9	38
	CID000016850	fluorescein	Stitch	4.336e-10	1.314e-08	15	157
	CID000005393	AC1L1K98	Stitch	4.373e-10	1.322e-08	10	53
	ctd:C090577	N,N'-bis(salicylideneamino)ethane-manganese(II)	CTD	4.379e-10	1.322e-08	7	17
	ctd:D005000	Ethionamide	CTD	4.379e-10	1.322e-08	7	17
	ctd:C517880	monascin	CTD	4.379e-10	1.322e-08	7	17
	CID000503947	M40401	Stitch	4.379e-10	1.322e-08	7	17
	CID000104741	ICI 182,780	Stitch	4.457e-10	1.339e-08	19	272
	CID000001744	AC1L1C56	Stitch	4.457e-10	1.339e-08	19	272
	ctd:D000069462	Dimethyl Fumarate	CTD	4.459e-10	1.339e-08	6	10
	CID000071539	3,5,5-trimethylhexanoyl)ferrocene	Stitch	4.459e-10	1.339e-08	6	10
	ctd:C011145	zaprinast	CTD	4.459e-10	1.339e-08	6	10
	ctd:C052853	5-hydroxydecanoic acid	CTD	4.459e-10	1.339e-08	6	10
	ctd:C020738	9,10-dihydro-9,10-dihydroxybenzo(a)pyrene	CTD	4.592e-10	1.377e-08	13	110
	ctd:D034341	Aristolochic Acids	CTD	4.593e-10	1.377e-08	12	89
	CID000216239	sorafenib	Stitch	4.742e-10	1.421e-08	15	158
	ctd:C018453	ammonium hexachloroplatinate	CTD	4.88e-10	1.456e-08	9	39
	ctd:D002331	Carnitine	CTD	4.88e-10	1.456e-08	9	39
	ctd:C498045	NCX 4040	CTD	4.88e-10	1.456e-08	9	39
	CID000068296	1,2-dithiole-3-thione	Stitch	4.88e-10	1.456e-08	9	39
	ctd:D058085	Iron Compounds	CTD	4.88e-10	1.456e-08	9	39
	CID000040470	Aroclor 1254	Stitch	4.919e-10	1.466e-08	17	213
	CID005381226	rifampicin	Stitch	4.935e-10	1.47e-08	20	306
	ctd:D004002	Clodronic Acid	CTD	5.055e-10	1.504e-08	18	243
	ctd:D006877	Hydroxamic Acids	CTD	5.119e-10	1.514e-08	8	27
	ctd:C023635	dienogest	CTD	5.119e-10	1.514e-08	8	27
	ctd:C448659	17-(dimethylaminoethylamino)-17-demethoxygeldanamycin	CTD	5.119e-10	1.514e-08	8	27
	ctd:D019804	Mesalamine	CTD	5.119e-10	1.514e-08	8	27
	ctd:C499366	Active Hexose Correlated Compound	CTD	5.119e-10	1.514e-08	8	27
	ctd:D000068759	Formoterol Fumarate	CTD	5.119e-10	1.514e-08	8	27
	ctd:C061640	arjunolic acid	CTD	5.119e-10	1.514e-08	8	27
	CID000006035	bromodeoxyuridine	Stitch	5.335e-10	1.577e-08	22	376
	ctd:D016566	Organoselenium Compounds	CTD	5.346e-10	1.579e-08	11	71
	CID000004894	AC1L1J6W	Stitch	5.366e-10	1.583e-08	16	186
	CID004634228	AC1NDZPB	Stitch	5.402e-10	1.591e-08	18	244
	CID000000787	hydroxylamine	Stitch	5.402e-10	1.591e-08	18	244
	CID000065094	25-hydroxycholesterol	Stitch	5.661e-10	1.666e-08	15	160
	CID000000753	glycerol	Stitch	6.12e-10	1.8e-08	33	830
	CID000002585	carvedilol	Stitch	6.179e-10	1.816e-08	15	161
	CID006441636	latanoprost acid	Stitch	6.234e-10	1.825e-08	9	40
	ctd:C005975	3,4-dihydroxyphenylethanol	CTD	6.234e-10	1.825e-08	9	40
	ctd:C088860	4-((3-bromophenyl)amino)-6,7-dimethoxyquinazoline	CTD	6.234e-10	1.825e-08	9	40
	ctd:D039741	Antigens, Dermatophagoides	CTD	6.234e-10	1.825e-08	9	40
	CID000023830	HEPES	Stitch	6.235e-10	1.825e-08	14	136
	CID000121583	n,n-diethylmandelamide	Stitch	6.246e-10	1.826e-08	11	72
	ctd:C000499	ferric oxide	CTD	6.284e-10	1.836e-08	16	188
	CID000031275	dioxane	Stitch	6.435e-10	1.878e-08	19	278
	ctd:C031181	phenanthrene	CTD	6.448e-10	1.881e-08	13	113
	ctd:C507134	ON 01910	CTD	6.74e-10	1.964e-08	15	162
	ctd:C059765	amphotericin B, deoxycholate drug combination	CTD	6.836e-10	1.991e-08	22	381
	ctd:C112772	ginsenoside M1	CTD	7.096e-10	2.04e-08	7	18
	ctd:C031291	diphenyliodonium	CTD	7.096e-10	2.04e-08	7	18
	ctd:D022641	Shiga Toxin 2	CTD	7.096e-10	2.04e-08	7	18
	ctd:C015499	schizandrin B	CTD	7.096e-10	2.04e-08	7	18
	ctd:C081565	arachidonyltrifluoromethane	CTD	7.096e-10	2.04e-08	7	18
	ctd:C524478	1,3-bis(4-hydroxyphenyl)-4-methyl-5-(4-(2-piperidinylethoxy)phenol)-1H-pyrazole	CTD	7.096e-10	2.04e-08	7	18
	ctd:C017092	bromopyruvate	CTD	7.096e-10	2.04e-08	7	18
	ctd:C437965	olmesartan	CTD	7.096e-10	2.04e-08	8	28
	ctd:C067527	aluminum maltolate	CTD	7.096e-10	2.04e-08	8	28
	CID009543513	Dg-B	Stitch	7.096e-10	2.04e-08	8	28
	CID000115221	BN52020	Stitch	7.096e-10	2.04e-08	8	28
	ctd:D000068299	Salmeterol Xinafoate	CTD	7.096e-10	2.04e-08	8	28
	ctd:D003981	Diazoxide	CTD	7.096e-10	2.04e-08	8	28
	ctd:D003958	Diamide	CTD	7.096e-10	2.04e-08	8	28
	ctd:D000068698	Tenofovir	CTD	7.096e-10	2.04e-08	8	28
	ctd:C032171	4-coumaric acid	CTD	7.096e-10	2.04e-08	8	28
	ctd:C018855	2-tert-butylhydroquinone	CTD	7.204e-10	2.069e-08	13	114
	ctd:D010705	Phosgene	CTD	7.348e-10	2.109e-08	15	163
	ctd:D000667	Ampicillin	CTD	7.738e-10	2.216e-08	12	93
	ctd:D010400	Penicillin G	CTD	7.747e-10	2.216e-08	10	56
	ctd:C005948	astaxanthine	CTD	7.747e-10	2.216e-08	10	56
	ctd:D005230	Fatty Acids, Nonesterified	CTD	7.747e-10	2.216e-08	10	56
	CID000000295	guanosine 3',5'-cyclic monophosphoric acid	Stitch	7.893e-10	2.256e-08	27	577
	ctd:C019304	ciprofibrate	CTD	8.04e-10	2.296e-08	13	115
	ctd:D012436	S-Adenosylmethionine	CTD	8.465e-10	2.415e-08	11	74
	CID005464587	D3273	Stitch	8.78e-10	2.501e-08	12	94
	CID000170607	NMMA	Stitch	8.78e-10	2.501e-08	12	94
	CID000036811	dobutamine	Stitch	9.167e-10	2.609e-08	14	140
	ctd:D012969	Sodium Fluoride	CTD	9.181e-10	2.611e-08	35	937
	CID000000250	pheophytin	Stitch	9.203e-10	2.616e-08	19	284
	CID001249835	ERK inhibitor	Stitch	9.484e-10	2.693e-08	15	166
	ctd:D005273	Fenbendazole	CTD	9.702e-10	2.739e-08	8	29
	ctd:D005912	Gliotoxin	CTD	9.702e-10	2.739e-08	8	29
	ctd:C034192	ellipticine	CTD	9.702e-10	2.739e-08	8	29
	ctd:C014138	octachlorostyrene	CTD	9.714e-10	2.739e-08	6	11
	ctd:C529269	cholix toxin, Vibrio cholerae	CTD	9.714e-10	2.739e-08	6	11
	ctd:C573672	VI-14 flavonoid	CTD	9.714e-10	2.739e-08	6	11
	ctd:C551307	soyasaponin Ab	CTD	9.714e-10	2.739e-08	6	11
	ctd:C097270	ZM 241385	CTD	9.714e-10	2.739e-08	6	11
	ctd:C494622	CPS 49	CTD	9.714e-10	2.739e-08	6	11
	ctd:C081021	Go 6976	CTD	9.819e-10	2.766e-08	11	75
	CID000008839	ricinelaidic acid	Stitch	9.948e-10	2.8e-08	12	95
	ctd:D007608	Kainic Acid	CTD	9.975e-10	2.805e-08	16	194
	ctd:D012701	Serotonin	CTD	9.98e-10	2.805e-08	13	117
	1626_UP	Etoposide [33419-42-0]; Up 200; 6.8uM; HL60; HG-U133A	Broad Institute CMAP Up	1.031e-09	2.897e-08	15	167
	ctd:D013752	Tetracycline	CTD	1.044e-09	2.93e-08	29	669
	ctd:C021053	mangostin	CTD	1.112e-09	3.098e-08	7	19
	ctd:C096856	FTI 277	CTD	1.112e-09	3.098e-08	7	19
	ctd:C033489	1,3-dichloro-2-propanol	CTD	1.112e-09	3.098e-08	7	19
	ctd:C562254	2'-(4-chlorophenyl)-3-(4-chlorophenylidene)-5,10-dimethyl-12-methylene-decahydro-1,2-(1',3'-dioxocyclopenta(c))azuleno(4,5-b)furan-4,11-dione	CTD	1.112e-09	3.098e-08	7	19
	CID000099951	AC1L419E	Stitch	1.112e-09	3.098e-08	7	19
	ctd:C530884	anacetrapib	CTD	1.112e-09	3.098e-08	7	19
	ctd:C029217	phenyl-N-tert-butylnitrone	CTD	1.112e-09	3.098e-08	7	19
	ctd:C027118	didecyldimethylammonium	CTD	1.112e-09	3.098e-08	7	19
	ctd:D011464	Epoprostenol	CTD	1.112e-09	3.098e-08	7	19
	ctd:C004999	ferulic acid	CTD	1.113e-09	3.098e-08	10	58
	CID000065999	telmisartan	Stitch	1.125e-09	3.121e-08	12	96
	CID000065124	nitrotyrosine	Stitch	1.125e-09	3.121e-08	12	96
	ctd:D014260	Triclosan	CTD	1.125e-09	3.121e-08	12	96
	CID000002046	AG126	Stitch	1.125e-09	3.121e-08	12	96
	ctd:D000069463	Olive Oil	CTD	1.125e-09	3.121e-08	12	96
	CID000010184	benzofluorenone	Stitch	1.161e-09	3.211e-08	5	6
	ctd:C064309	kaempferol 3-O-sophoroside	CTD	1.161e-09	3.211e-08	5	6
	ctd:D005936	Glucans	CTD	1.161e-09	3.211e-08	5	6
	ctd:D002809	Chondroitin Sulfates	CTD	1.247e-09	3.438e-08	9	43
	ctd:D017374	Paroxetine	CTD	1.247e-09	3.438e-08	9	43
	ctd:C020722	cinnamyl alcohol	CTD	1.247e-09	3.438e-08	9	43
	ctd:D011205	Povidone	CTD	1.247e-09	3.438e-08	9	43
	CID003008319	RWJ 67657	Stitch	1.247e-09	3.438e-08	9	43
	CID000002533	calphostin C	Stitch	1.271e-09	3.498e-08	23	431
	ctd:C017690	fenvalerate	CTD	1.271e-09	3.498e-08	12	97
	ctd:C012042	steviol	CTD	1.31e-09	3.599e-08	8	30
	ctd:D010168	Palmitates	CTD	1.31e-09	3.599e-08	8	30
	CID000066868	porphyrin	Stitch	1.331e-09	3.654e-08	14	144
	CID000032744	polyinosinic-polycytidylic acid	Stitch	1.381e-09	3.789e-08	19	291
	CID000004763	phenobarbital	Stitch	1.413e-09	3.872e-08	21	360
	CID005459389	DB04780	Stitch	1.434e-09	3.925e-08	15	171
	ctd:C012606	4-vinyl-1-cyclohexene dioxide	CTD	1.434e-09	3.925e-08	15	171
	CID000002540	candesartan cilexetil	Stitch	1.458e-09	3.984e-08	14	145
	CID006102788	2 E1	Stitch	1.458e-09	3.984e-08	14	145
	ctd:C014024	2,4,5,2',4',5'-hexachlorobiphenyl	CTD	1.469e-09	4.011e-08	51	1795
	CID000005410	NSC98537	Stitch	1.491e-09	4.067e-08	24	473
	CID000019190	Foxgreen	Stitch	1.513e-09	4.124e-08	11	78
	ctd:C028559	bathocuproine sulfonate	CTD	1.519e-09	4.135e-08	13	121
	ctd:C005445	triphenyl phosphate	CTD	1.519e-09	4.135e-08	13	121
	ctd:C043562	flavone	CTD	1.553e-09	4.22e-08	9	44
	CID000084878	nitrosonium	Stitch	1.553e-09	4.22e-08	9	44
	CID003034747	C070379	Stitch	1.557e-09	4.23e-08	16	200
	ctd:D004176	Dipyridamole	CTD	1.575e-09	4.276e-08	10	60
	ctd:C095105	bexarotene	CTD	1.656e-09	4.492e-08	23	437
	CID000029051	NSC24559	Stitch	1.683e-09	4.56e-08	13	122
	CID000005897	2-acetylaminofluorene	Stitch	1.692e-09	4.568e-08	18	262
	ctd:C102521	GGTI 298	CTD	1.695e-09	4.568e-08	7	20
	ctd:C400184	1-palmitoyl-2-(5-oxovaleroyl)-sn-glycero-3-phosphorylcholine	CTD	1.695e-09	4.568e-08	7	20
	ctd:C032904	2,2',3,5',6-pentachlorobiphenyl	CTD	1.695e-09	4.568e-08	7	20
	ctd:D003613	Danazol	CTD	1.695e-09	4.568e-08	7	20
	CID000177347	AC1L42OX	Stitch	1.695e-09	4.568e-08	7	20
	ctd:D013804	Thenoyltrifluoroacetone	CTD	1.695e-09	4.568e-08	7	20
	ctd:D001647	Bile Acids and Salts	CTD	1.74e-09	4.685e-08	11	79
	ctd:D004074	Digitoxin	CTD	1.748e-09	4.687e-08	8	31
	ctd:D014502	Uranyl Nitrate	CTD	1.748e-09	4.687e-08	8	31
	ctd:D002246	Carbon Disulfide	CTD	1.748e-09	4.687e-08	8	31
	ctd:D012977	Sodium Nitrite	CTD	1.748e-09	4.687e-08	8	31
	ctd:D009761	Nystatin	CTD	1.748e-09	4.687e-08	8	31
	ctd:C493087	diphenylarsinic acid	CTD	1.748e-09	4.687e-08	8	31
	ctd:C041508	indeno(1,2,3-cd)pyrene	CTD	1.826e-09	4.884e-08	15	174
	CID000004366	L-NMMA	Stitch	1.826e-09	4.884e-08	15	174
	ctd:C032036	bromobenzene	CTD	1.826e-09	4.884e-08	15	174
	CID000167253	phosphorothioate	Stitch	1.833e-09	4.899e-08	19	296
	ctd:C022777	bufalin	CTD	1.865e-09	4.983e-08	10	61
	ctd:D000602	Amino Acids, Peptides, and Proteins	CTD	1.921e-09	5.105e-08	9	45
	ctd:C071423	capsazepine	CTD	1.921e-09	5.105e-08	9	45
	ctd:C521487	10-nitro-oleic acid	CTD	1.924e-09	5.105e-08	6	12
	ctd:C110310	quercetin 4'-O-glucopyranoside	CTD	1.924e-09	5.105e-08	6	12
	ctd:C008157	beta-ionone	CTD	1.924e-09	5.105e-08	6	12
	ctd:C410666	tetradecylselenoacetic acid	CTD	1.924e-09	5.105e-08	6	12
	ctd:C015423	peoniflorin	CTD	1.924e-09	5.105e-08	6	12
	ctd:D020909	Acarbose	CTD	1.924e-09	5.105e-08	6	12
	CID009853416	FeTMPyP	Stitch	1.924e-09	5.105e-08	6	12
	CID000005562	A25618	Stitch	1.954e-09	5.18e-08	31	777
	CID000000985	palmitate	Stitch	1.993e-09	5.281e-08	21	367
	CID000063090	PCB 126	Stitch	1.996e-09	5.285e-08	11	80
	CID000041322	anti-BaPDE	Stitch	2.084e-09	5.512e-08	17	234
	CID000002514	cadmium	Stitch	2.149e-09	5.681e-08	23	443
	CID000449193	roflumilast	Stitch	2.202e-09	5.811e-08	10	62
	CID000031083	ferric citrate	Stitch	2.202e-09	5.811e-08	10	62
	CID000447912	T0901317	Stitch	2.287e-09	6.031e-08	11	81
	CID000065131	8-oxoG	Stitch	2.308e-09	6.068e-08	8	32
	ctd:D017964	Itraconazole	CTD	2.308e-09	6.068e-08	8	32
	ctd:C103280	goniothalamin	CTD	2.308e-09	6.068e-08	8	32
	CID000153503	MnTM-2-PyP5+	Stitch	2.308e-09	6.068e-08	8	32
	ctd:C072105	KN 93	CTD	2.365e-09	6.2e-08	9	46
	CID000005565	trien	Stitch	2.365e-09	6.2e-08	9	46
	ctd:D015766	Albendazole	CTD	2.365e-09	6.2e-08	9	46
	CID003000649	NSC613665	Stitch	2.365e-09	6.2e-08	9	46
	ctd:C037123	cadmium sulfate	CTD	2.418e-09	6.335e-08	19	301
	CID000000303	sodium cholate	Stitch	2.439e-09	6.384e-08	22	408
	CID000022230	m189	Stitch	2.5e-09	6.54e-08	15	178
	CID000013588	cyclopentenone	Stitch	2.511e-09	6.546e-08	13	126
	ctd:C045856	ginkgolide B	CTD	2.517e-09	6.546e-08	7	21
	ctd:D000967	Antimony Sodium Gluconate	CTD	2.517e-09	6.546e-08	7	21
	CID000119528	K-76COOH	Stitch	2.517e-09	6.546e-08	7	21
	ctd:C025399	sodium tungstate(VI)	CTD	2.517e-09	6.546e-08	7	21
	ctd:C510003	nordy	CTD	2.517e-09	6.546e-08	7	21
	ctd:C054597	garcinol	CTD	2.517e-09	6.546e-08	7	21
	ctd:C048498	erdosteine	CTD	2.517e-09	6.546e-08	7	21
	ctd:D015739	Nocodazole	CTD	2.591e-09	6.733e-08	10	63
	CID000001203	NSC81161	Stitch	2.615e-09	6.79e-08	11	82
	CID000000177	acetaldehyde	Stitch	2.764e-09	7.172e-08	20	338
	CID005356750	Evans blue dye	Stitch	2.769e-09	7.181e-08	13	127
	CID000002826	pseudococaine	Stitch	2.821e-09	7.311e-08	26	570
	ctd:C051752	nefazodone	CTD	2.833e-09	7.336e-08	47	1605
	CID000004740	pentoxifylline	Stitch	2.847e-09	7.368e-08	19	304
	CID000447905	GW3965	Stitch	2.896e-09	7.481e-08	9	47
	CID000389644	AC1L8YDS	Stitch	2.896e-09	7.481e-08	9	47
	CID000002520	verapamil	Stitch	2.986e-09	7.709e-08	24	490
	CID000014457	ferric ammonium citrate	Stitch	3.016e-09	7.758e-08	8	33
	ctd:D018690	Excitatory Amino Acid Agonists	CTD	3.016e-09	7.758e-08	8	33
	ctd:C518327	aloe emodin	CTD	3.016e-09	7.758e-08	8	33
	ctd:D000596	Amino Acids	CTD	3.016e-09	7.758e-08	8	33
	ctd:C056068	theaflavin	CTD	3.016e-09	7.758e-08	8	33
	CID000009033	polyethylenimine	Stitch	3.051e-09	7.831e-08	13	128
	CID002812173	angiogenesis inhibitor	Stitch	3.051e-09	7.831e-08	13	128
	ctd:C010176	halofuginone	CTD	3.051e-09	7.831e-08	13	128
	CID000005943	carbon tetrachloride	Stitch	3.06e-09	7.849e-08	17	240
	CID000000160	prostaglandin F2	Stitch	3.172e-09	8.13e-08	19	306
	CID000003054	NSC19448	Stitch	3.249e-09	8.322e-08	18	273
	CID000107724	22-hydroxycholesterol	Stitch	3.398e-09	8.692e-08	11	84
	CID000328776	AC1L73CW	Stitch	3.398e-09	8.692e-08	11	84
	ctd:D001374	Azacitidine	CTD	3.483e-09	8.903e-08	22	416
	ctd:C006794	brevianamide A	CTD	3.528e-09	8.955e-08	9	48
	ctd:D012839	Simazine	CTD	3.528e-09	8.955e-08	9	48
	ctd:C120227	2-(2-chloro-4-iodophenylamino)-N-cyclopropylmethoxy-3,4-difluorobenzamide	CTD	3.528e-09	8.955e-08	9	48
	CID000143560	nitrosyliodide	Stitch	3.528e-09	8.955e-08	9	48
	ctd:D011929	Razoxane	CTD	3.528e-09	8.955e-08	9	48
	ctd:D014050	Toluene	CTD	3.535e-09	8.955e-08	30	751
	ctd:C484327	2'-benzoyloxycinnamaldehyde	CTD	3.539e-09	8.955e-08	6	13
	ctd:C016957	adenosine-3',5'-cyclic phosphorothioate	CTD	3.539e-09	8.955e-08	6	13
	ctd:C094432	acetyl-11-ketoboswellic acid	CTD	3.539e-09	8.955e-08	6	13
	ctd:D010590	Phalloidine	CTD	3.539e-09	8.955e-08	6	13
	ctd:C023599	stannous chloride	CTD	3.539e-09	8.955e-08	6	13
	ctd:D011509	Proteoglycans	CTD	3.539e-09	8.955e-08	6	13
	ctd:C105905	perifosine	CTD	3.539e-09	8.955e-08	6	13
	ctd:C484876	scutellarin	CTD	3.539e-09	8.955e-08	6	13
	CID000001401	PD173074	Stitch	3.556e-09	8.992e-08	10	65
	ctd:C018637	phorone	CTD	3.581e-09	9.048e-08	12	106
	ctd:C077646	7,12-benz(a)anthraquinone	CTD	3.656e-09	9.191e-08	7	22
	ctd:C045989	eticlopride	CTD	3.656e-09	9.191e-08	7	22
	ctd:C488288	2,5,7,8-tetramethyl-2R-(4R,8R,12-trimethyltridecyl)chroman-6-yloxy acetic acid	CTD	3.656e-09	9.191e-08	7	22
	ctd:C108475	pitavastatin	CTD	3.656e-09	9.191e-08	7	22
	ctd:C074968	pentaacetyl geniposide	CTD	3.656e-09	9.191e-08	7	22
	ctd:C014758	plumbagin	CTD	3.656e-09	9.191e-08	7	22
	ctd:D008244	Lysophosphatidylcholines	CTD	3.656e-09	9.191e-08	7	22
	ctd:C000188	alachlor	CTD	3.694e-09	9.28e-08	13	130
	CID000001645	3-aminobenzamide	Stitch	3.802e-09	9.545e-08	14	156
	CID000003801	JC-1 dye	Stitch	3.864e-09	9.695e-08	11	85
	CID005057842	AC1NMVIZ	Stitch	3.905e-09	9.755e-08	8	34
	ctd:D000487	Allethrin	CTD	3.905e-09	9.755e-08	8	34
	ctd:C062669	epicatechin gallate	CTD	3.905e-09	9.755e-08	8	34
	ctd:C027235	gallium nitrate	CTD	3.905e-09	9.755e-08	8	34
	ctd:C058667	cadmium selenide	CTD	3.905e-09	9.755e-08	8	34
	ctd:D011335	Proadifen	CTD	3.905e-09	9.755e-08	8	34
	CID005280443	apigenin	Stitch	3.945e-09	9.85e-08	15	184
	ctd:C019536	potassium bromate	CTD	3.993e-09	9.961e-08	12	107
	CID000014160	naphthacenequinone	Stitch	4.024e-09	9.99e-08	5	7
	ctd:C560377	rutacarpine	CTD	4.024e-09	9.99e-08	5	7
	ctd:C503983	axitinib	CTD	4.024e-09	9.99e-08	5	7
	ctd:C108036	4'-hydroxydiclofenac	CTD	4.024e-09	9.99e-08	5	7
	ctd:D007912	Lentinan	CTD	4.024e-09	9.99e-08	5	7
	ctd:C044613	angelicae sinensis extract	CTD	4.024e-09	9.99e-08	5	7
	ctd:C117045	p-hydroxycinnamaldehyde	CTD	4.024e-09	9.99e-08	5	7
	ctd:C031655	tauroursodeoxycholic acid	CTD	4.131e-09	1.025e-07	14	157
	CID009549240	3 tp	Stitch	4.149e-09	1.029e-07	10	66
	CID000062924	Fluticaps	Stitch	4.279e-09	1.06e-07	9	49
	ctd:D008701	Methapyrilene	CTD	4.328e-09	1.071e-07	20	347
	CID000065051	ddTTP	Stitch	4.386e-09	1.085e-07	11	86
	CID000014809	zinc superoxide	Stitch	4.446e-09	1.098e-07	12	108
	ctd:D012645	Selenomethionine	CTD	4.446e-09	1.098e-07	12	108
	ctd:D010882	Piperonyl Butoxide	CTD	4.726e-09	1.167e-07	22	423
	CID005287969	flavopiridol	Stitch	4.746e-09	1.17e-07	16	216
	CID000015325	DNTB	Stitch	4.746e-09	1.17e-07	16	216
	CID000064982	baicalin	Stitch	4.828e-09	1.19e-07	10	67
	CID000003542	1-(5-isoquinolinesulfonyl)-2-methylpiperazine	Stitch	4.843e-09	1.192e-07	19	314
	ctd:D060729	Coal Ash	CTD	4.87e-09	1.198e-07	14	159
	CID000000191	arabinosyladenine	Stitch	4.932e-09	1.213e-07	30	762
	CID000443071	C11105	Stitch	4.946e-09	1.215e-07	12	109
	ctd:C004541	biochanin A	CTD	4.97e-09	1.22e-07	11	87
	ctd:D010365	Patulin	CTD	5.012e-09	1.226e-07	8	35
	ctd:C013690	styrene oxide	CTD	5.012e-09	1.226e-07	8	35
	CID005486818	Sirius red	Stitch	5.012e-09	1.226e-07	8	35
	ctd:D020126	Brefeldin A	CTD	5.012e-09	1.226e-07	8	35
	ctd:C088115	anacardic acid	CTD	5.012e-09	1.226e-07	8	35
	ctd:D002699	Chlorambucil	CTD	5.166e-09	1.26e-07	9	50
	CID000067473	phenanthroline	Stitch	5.166e-09	1.26e-07	9	50
	ctd:D000420	Albuterol	CTD	5.166e-09	1.26e-07	9	50
	ctd:C062876	cetrorelix	CTD	5.166e-09	1.26e-07	9	50
	ctd:C058229	polydatin	CTD	5.166e-09	1.26e-07	9	50
	ctd:D015777	Eicosanoids	CTD	5.203e-09	1.264e-07	7	23
	ctd:D015773	Enalaprilat	CTD	5.203e-09	1.264e-07	7	23
	ctd:C404397	NSC 680410	CTD	5.203e-09	1.264e-07	7	23
	ctd:C119130	4-(5-(4-chlorophenyl)-3-(trifluoromethyl)-1H-pyrazol-1-yl)benzenesulfonamide	CTD	5.203e-09	1.264e-07	7	23
	ctd:C009091	protocatechuic acid	CTD	5.203e-09	1.264e-07	7	23
	ctd:C017557	nickel subsulfide	CTD	5.296e-09	1.286e-07	15	188
	CID003083715	angiotensin	Stitch	5.412e-09	1.313e-07	18	282
	CID000006451	bromcresol green	Stitch	5.495e-09	1.333e-07	12	110
	CID000020353	vitamin E succinate	Stitch	5.604e-09	1.358e-07	10	68
	4450_UP	17-AAG; Up 200; 1uM; PC3; HT_HG-U133A	Broad Institute CMAP Up	5.694e-09	1.379e-07	15	189
	CID000099040	Sp 1 (pharmaceutical)	Stitch	5.773e-09	1.397e-07	25	548
	CID000001775	phenytoin	Stitch	5.785e-09	1.399e-07	16	219
	ctd:C029297	vinylidene chloride	CTD	5.829e-09	1.409e-07	44	1476
	CID000006049	EDTA	Stitch	5.87e-09	1.418e-07	13	135
	CID000003501	Go6976	Stitch	6.119e-09	1.471e-07	15	190
	CID000148203	D 2163	Stitch	6.133e-09	1.471e-07	6	14
	ctd:C053401	kahweol	CTD	6.133e-09	1.471e-07	6	14
	ctd:C070295	catalase-polyethylene glycol	CTD	6.133e-09	1.471e-07	6	14
	ctd:C082585	iberin	CTD	6.133e-09	1.471e-07	6	14
	ctd:C444426	splitomicin	CTD	6.133e-09	1.471e-07	6	14
	ctd:C522589	5,6-dihydrocyclopenta-1,2-dithiole-3-thione	CTD	6.133e-09	1.471e-07	6	14
	ctd:C054125	sesamin	CTD	6.133e-09	1.471e-07	6	14
	ctd:C548688	dehydroglyasperin C	CTD	6.133e-09	1.471e-07	6	14
	ctd:D011122	Polyphosphates	CTD	6.133e-09	1.471e-07	6	14
	ctd:D008752	Methylene Chloride	CTD	6.205e-09	1.487e-07	14	162
	CID000065948	azelnidipine	Stitch	6.21e-09	1.487e-07	9	51
	ctd:D009240	N-Formylmethionine Leucyl-Phenylalanine	CTD	6.21e-09	1.487e-07	9	51
	CID000023205	helenalin	Stitch	6.351e-09	1.519e-07	11	89
	ctd:D004144	Diosgenin	CTD	6.38e-09	1.525e-07	8	36
	CID015991562	liu	Stitch	6.387e-09	1.526e-07	18	285
	CID005310993	acipimox	Stitch	6.488e-09	1.549e-07	10	69
	ctd:D007840	Latex	CTD	6.573e-09	1.567e-07	15	191
	CID000439200	AC1L96VB	Stitch	6.573e-09	1.567e-07	15	191
	CID000011347	8-ethoxycaffeine	Stitch	6.761e-09	1.611e-07	12	112
	ctd:C029891	lead chloride	CTD	7.026e-09	1.673e-07	13	137
	CID000004584	AC1L1IHP	Stitch	7.211e-09	1.716e-07	29	729
	ctd:C025474	rebaudioside A	CTD	7.274e-09	1.724e-07	7	24
	ctd:D010653	Phenylbutazone	CTD	7.274e-09	1.724e-07	7	24
	ctd:D013267	Stilbenes	CTD	7.274e-09	1.724e-07	7	24
	CID002326992	Akt inhibitor IV	Stitch	7.274e-09	1.724e-07	7	24
	ctd:D008623	Mercaptoethanol	CTD	7.274e-09	1.724e-07	7	24
	ctd:C012765	bakuchiol	CTD	7.274e-09	1.724e-07	7	24
	ctd:D014975	Lutein	CTD	7.435e-09	1.76e-07	9	52
	ctd:D015738	Famotidine	CTD	7.435e-09	1.76e-07	9	52
	ctd:D004837	Epinephrine	CTD	7.488e-09	1.769e-07	12	113
	CID000174450	dihydroacarbose	Stitch	7.488e-09	1.769e-07	12	113
	ctd:D020001	1-Butanol	CTD	7.493e-09	1.769e-07	10	70
	CID004629337	decoxymethanol	Stitch	7.493e-09	1.769e-07	10	70
	CID000159822	AC1L4MJU	Stitch	7.522e-09	1.774e-07	18	288
	ctd:D004178	Diquat	CTD	7.865e-09	1.854e-07	14	165
	ctd:C060506	sphingosine 1-phosphate	CTD	8.059e-09	1.895e-07	8	37
	ctd:D000068298	Fluticasone	CTD	8.059e-09	1.895e-07	8	37
	CID000104904	ecgonine methyl ester	Stitch	8.065e-09	1.895e-07	11	91
	CID004636047	AC1NE3MZ	Stitch	8.065e-09	1.895e-07	11	91
	CID000014986	tocopherol	Stitch	8.065e-09	1.895e-07	11	91
	ctd:D010081	Oxazolone	CTD	8.074e-09	1.896e-07	17	256
	CID000075552	diallyl tetrasulfide	Stitch	8.284e-09	1.944e-07	12	114
	CID003034916	CT-26	Stitch	8.385e-09	1.966e-07	13	139
	ctd:D019345	Zinc Acetate	CTD	8.502e-09	1.992e-07	14	166
	CID000029863	metoxuron	Stitch	8.634e-09	2.018e-07	10	71
	CID000451715	Coumpound 514	Stitch	8.634e-09	2.018e-07	10	71
	CID000001647	BAPN	Stitch	8.634e-09	2.018e-07	10	71
	ctd:D008274	Magnesium	CTD	8.634e-09	2.018e-07	10	71
	ctd:C012796	2-butenal	CTD	8.713e-09	2.035e-07	15	195
	ctd:C014211	2,3,7,8-tetrachlorodibenzofuran	CTD	8.717e-09	2.035e-07	21	399
	CID000005099	sodium rosmarinate	Stitch	8.867e-09	2.068e-07	9	53
	CID000005527	Tranilast sodium	Stitch	9.156e-09	2.134e-07	12	115
	CID000000860	9,12,15-octadecatrienoic acid	Stitch	9.185e-09	2.14e-07	14	167
	CID000006026	kinin 9	Stitch	9.279e-09	2.16e-07	20	363
	CID000002907	cyclophosphamide	Stitch	9.371e-09	2.18e-07	19	327
	ctd:C042720	mercuric bromide	CTD	9.629e-09	2.239e-07	36	1077
	CID000123895	N(omega)-hydroxy-L-arginine	Stitch	9.925e-09	2.306e-07	10	72
	CID000016043	TBHQ	Stitch	9.976e-09	2.315e-07	13	141
	CID000003001	NSC9567	Stitch	9.976e-09	2.315e-07	13	141
	ctd:D004731	Endotoxins	CTD	1e-08	2.315e-07	7	25
	ctd:D015086	2,6-Dichloroindophenol	CTD	1e-08	2.315e-07	7	25
	ctd:D005907	Gliclazide	CTD	1e-08	2.315e-07	7	25
	ctd:C469298	CEP-11004	CTD	1e-08	2.315e-07	7	25
	CID000000370	gallic acid	Stitch	1.011e-08	2.329e-07	12	116
	ctd:D006571	Heterocyclic Compounds	CTD	1.012e-08	2.329e-07	6	15
	ctd:C464444	dehydroxymethylepoxyquinomicin	CTD	1.012e-08	2.329e-07	6	15
	ctd:C011669	ascorbate-2-phosphate	CTD	1.012e-08	2.329e-07	6	15
	ctd:D000970	Antineoplastic Agents	CTD	1.012e-08	2.329e-07	6	15
	ctd:C434926	N-(oxo-5,6-dihydrophenanthridin-2-yl)-N,N-dimethylacetamide hydrochloride	CTD	1.012e-08	2.329e-07	6	15
	ctd:C096429	L 709049	CTD	1.012e-08	2.329e-07	6	15
	ctd:D003069	Coffee	CTD	1.012e-08	2.329e-07	6	15
	ctd:C587178	SCH772984	CTD	1.012e-08	2.329e-07	6	15
	CID006437335	NSC 402447	Stitch	1.018e-08	2.338e-07	11	93
	ctd:D001285	Atropine	CTD	1.018e-08	2.338e-07	11	93
	CID000054688	NSC643733	Stitch	1.018e-08	2.338e-07	11	93
	CID000002293	BAPTA-AM	Stitch	1.037e-08	2.38e-07	18	294
	ctd:C025463	sulindac sulfone	CTD	1.053e-08	2.414e-07	9	54
	CID000034378	oridonin	Stitch	1.053e-08	2.414e-07	9	54
	ctd:C002415	cholesterol alpha-oxide	CTD	1.063e-08	2.427e-07	5	8
	ctd:D002233	Carbocysteine	CTD	1.063e-08	2.427e-07	5	8
	ctd:D000069476	Linagliptin	CTD	1.063e-08	2.427e-07	5	8
	ctd:C022960	2-oxindole	CTD	1.063e-08	2.427e-07	5	8
	ctd:C472707	caffeoylquinic acid	CTD	1.063e-08	2.427e-07	5	8
	ctd:C494620	CPS 11	CTD	1.063e-08	2.427e-07	5	8
	5524_UP	Hyoscyamine (L) [101-31-5]; Up 200; 13.8uM; MCF7; HT_HG-U133A	Broad Institute CMAP Up	1.072e-08	2.445e-07	15	198
	CID000424898	AC1L9OLY	Stitch	1.087e-08	2.477e-07	13	142
	CID000074607	9,11-octadecadienoic acid	Stitch	1.087e-08	2.477e-07	13	142
	ctd:C500085	muraglitazar	CTD	1.137e-08	2.586e-07	22	444
	CID000004817	pifithrin-alpha	Stitch	1.139e-08	2.586e-07	10	73
	CID000007452	dinitrobenzene	Stitch	1.139e-08	2.586e-07	10	73
	ctd:C017133	chromous chloride	CTD	1.139e-08	2.586e-07	10	73
	ctd:D008012	Lidocaine	CTD	1.139e-08	2.586e-07	10	73
	CID000002287	NSC381866	Stitch	1.155e-08	2.619e-07	14	170
	CID000002763	ciprofibrate	Stitch	1.155e-08	2.619e-07	14	170
	CID004369448	delta-(l-alpha-aminoadipoyl)-l-cysteinyl-glycine	Stitch	1.164e-08	2.636e-07	16	230
	CID000005267	AC1Q6PCP	Stitch	1.164e-08	2.636e-07	16	230
	CID000024759	hyaluronan	Stitch	1.206e-08	2.732e-07	17	263
	CID000000930	NADP(H	Stitch	1.223e-08	2.767e-07	24	527
	CID000008758	nitrilotriacetic acid	Stitch	1.228e-08	2.773e-07	15	200
	CID000067874	p-trifluoromethylphenol	Stitch	1.229e-08	2.773e-07	12	118
	CID000005461	TXB2 (thromboxane B2	Stitch	1.229e-08	2.773e-07	12	118
	CID000656983	AC1LCVTP	Stitch	1.229e-08	2.773e-07	12	118
	ctd:D011092	Polyethylene Glycols	CTD	1.237e-08	2.791e-07	16	231
	ctd:C023617	pregna-4,17-diene-3,16-dione	CTD	1.247e-08	2.807e-07	9	55
	ctd:D005227	Fatty Acids	CTD	1.247e-08	2.807e-07	9	55
	CID002723631	DMTU	Stitch	1.247e-08	2.807e-07	9	55
	CID000004233	MnTMPyP	Stitch	1.259e-08	2.822e-07	8	39
	ctd:D020156	Salicylic Acid	CTD	1.259e-08	2.822e-07	8	39
	ctd:D064791	Desoxycorticosterone Acetate	CTD	1.259e-08	2.822e-07	8	39
	CID002733513	PTIO	Stitch	1.259e-08	2.822e-07	8	39
	CID000082755	hydroxytyrosol	Stitch	1.259e-08	2.822e-07	8	39
	ctd:C097367	ginsenoside Rg3	CTD	1.259e-08	2.822e-07	8	39
	CID009576740	Al per	Stitch	1.259e-08	2.822e-07	8	39
	CID000002416	BMS-186282	Stitch	1.278e-08	2.862e-07	11	95
	ctd:C011272	perfosfamide	CTD	1.303e-08	2.915e-07	10	74
	ctd:D003975	Diazepam	CTD	1.303e-08	2.915e-07	10	74
	CID000000739	dona	Stitch	1.313e-08	2.936e-07	15	201
	ctd:C080163	trovafloxacin	CTD	1.338e-08	2.989e-07	20	371
	ctd:D012835	Silver Nitrate	CTD	1.353e-08	3.02e-07	12	119
	ctd:C012043	stevioside	CTD	1.356e-08	3.021e-07	7	26
	CID000071372	iron (II) d-gluconate dihydrate	Stitch	1.356e-08	3.021e-07	7	26
	ctd:C035342	1,4-naphthoquinone	CTD	1.356e-08	3.021e-07	7	26
	CID000003684	AC1L1GHE	Stitch	1.429e-08	3.182e-07	11	96
	CID000014296	ligustrazine	Stitch	1.471e-08	3.264e-07	9	56
	ctd:C026209	oltipraz	CTD	1.471e-08	3.264e-07	9	56
	CID000099470	27-hydroxycholesterol	Stitch	1.471e-08	3.264e-07	9	56
	ctd:C013672	riddelliine	CTD	1.471e-08	3.264e-07	9	56
	CID000108018	N-chlorotaurine	Stitch	1.471e-08	3.264e-07	9	56
	ctd:C044101	endotoxin, Escherichia coli	CTD	1.471e-08	3.264e-07	9	56
	CID000014403	NSC529592	Stitch	1.486e-08	3.294e-07	16	234
	CID000016315	diallyl trisulfide	Stitch	1.489e-08	3.297e-07	10	75
	CID000003662	Acurea	Stitch	1.489e-08	3.297e-07	10	75
	CID000000259	bromide	Stitch	1.509e-08	3.34e-07	17	267
	CID000003864	N(G)-nitro-L-arginine methyl ester	Stitch	1.522e-08	3.366e-07	13	146
	ctd:C006068	propylparaben	CTD	1.558e-08	3.44e-07	8	40
	CID000003819	AC1L1GSB	Stitch	1.558e-08	3.44e-07	8	40
	ctd:C119129	18alpha-glycyrrhetinic acid	CTD	1.558e-08	3.44e-07	8	40
	CID005280863	kaempferol	Stitch	1.595e-08	3.52e-07	11	97
	ctd:C053442	annonacin	CTD	1.604e-08	3.524e-07	6	16
	ctd:D012459	Salicylates	CTD	1.604e-08	3.524e-07	6	16
	ctd:C060327	dracorhodin	CTD	1.604e-08	3.524e-07	6	16
	ctd:D011719	Pyrazines	CTD	1.604e-08	3.524e-07	6	16
	ctd:C524106	4-(4-(3-adamantan-1-ylureido)cyclohexyloxy)benzoic acid	CTD	1.604e-08	3.524e-07	6	16
	CID000067111	CPD-7389	Stitch	1.604e-08	3.524e-07	6	16
	ctd:C012177	2-aminofluorene	CTD	1.604e-08	3.524e-07	6	16
	ctd:D008294	Malathion	CTD	1.635e-08	3.589e-07	12	121
	CID000150311	ezetimibe	Stitch	1.652e-08	3.625e-07	13	147
	CID000004364	NSC350593	Stitch	1.685e-08	3.695e-07	17	269
	CID000003405	folate polyglutamate	Stitch	1.712e-08	3.752e-07	15	205
	CID000014814	V2O5	Stitch	1.729e-08	3.785e-07	9	57
	CID000005195	deprenil	Stitch	1.729e-08	3.785e-07	9	57
	ctd:C026535	bucillamine	CTD	1.741e-08	3.785e-07	4	4
	ctd:C552929	2-(pro-1-ynyl)-5-(5,6-dihydroxypenta-1,3-diynyl)thiophene	CTD	1.741e-08	3.785e-07	4	4
	ctd:C527796	3-morpholinopropyl isothiocyanate	CTD	1.741e-08	3.785e-07	4	4
	ctd:C001598	chetomin	CTD	1.741e-08	3.785e-07	4	4
	ctd:D007097	Imines	CTD	1.741e-08	3.785e-07	4	4
	ctd:C027321	isosalipurposide	CTD	1.741e-08	3.785e-07	4	4
	ctd:C509870	EM703	CTD	1.741e-08	3.785e-07	4	4
	ctd:C007687	etiron	CTD	1.741e-08	3.785e-07	4	4
	CID000123150	methylselenocyanate	Stitch	1.741e-08	3.785e-07	4	4
	ctd:C470148	nilestriol	CTD	1.741e-08	3.785e-07	4	4
	ctd:C058069	zinc mesoporphyrin	CTD	1.741e-08	3.785e-07	4	4
	CID000001983	acetaminophen	Stitch	1.78e-08	3.867e-07	17	270
	CID000007681	benzalkonium	Stitch	1.793e-08	3.893e-07	13	148
	ctd:D001149	Arsenates	CTD	1.795e-08	3.895e-07	12	122
	ctd:C471071	perfluorohexanesulfonic acid	CTD	1.799e-08	3.902e-07	14	176
	ctd:D000534	Alum Compounds	CTD	1.812e-08	3.918e-07	7	27
	CID000130165	BXT-51072	Stitch	1.812e-08	3.918e-07	7	27
	ctd:D020030	Nitric Oxide Donors	CTD	1.812e-08	3.918e-07	7	27
	ctd:D015039	Ziram	CTD	1.812e-08	3.918e-07	7	27
	ctd:D008751	Methylene Blue	CTD	1.812e-08	3.918e-07	7	27
	ctd:D010795	Phthalic Acids	CTD	1.908e-08	4.123e-07	29	762
	ctd:D006118	Griseofulvin	CTD	1.931e-08	4.169e-07	10	77
	ctd:C086401	pentabromodiphenyl ether	CTD	2.019e-08	4.358e-07	39	1266
	CID000181579	lutein G	Stitch	2.026e-08	4.371e-07	9	58
	CID000000232	DL-arginine	Stitch	2.118e-08	4.566e-07	19	344
	CID000004956	Prostaglandin D2-d4	Stitch	2.123e-08	4.574e-07	16	240
	CID005311035	butaprost	Stitch	2.192e-08	4.717e-07	10	78
	CID005809667	Sudan III	Stitch	2.192e-08	4.717e-07	10	78
	ctd:D004112	Dimercaprol	CTD	2.344e-08	5.028e-07	8	42
	CID010995375	CHEMBL459685	Stitch	2.344e-08	5.028e-07	8	42
	ctd:C496827	salubrinal	CTD	2.344e-08	5.028e-07	8	42
	CID000150310	Selara	Stitch	2.362e-08	5.028e-07	12	125
	ctd:C517232	1,2-dibromo-4-(1,2-dibromoethyl)cyclohexane	CTD	2.367e-08	5.028e-07	9	59
	ctd:D005228	Fatty Acids, Essential	CTD	2.367e-08	5.028e-07	9	59
	ctd:C037304	cyhalothrin	CTD	2.367e-08	5.028e-07	9	59
	CID005486195	Mn(III)TMPyP	Stitch	2.369e-08	5.028e-07	5	9
	ctd:C051290	2-tert-butyl-4-quinone	CTD	2.369e-08	5.028e-07	5	9
	ctd:C057916	17-hydroxyjolkinolide B	CTD	2.369e-08	5.028e-07	5	9
	CID000028366	Ferrosanol	Stitch	2.369e-08	5.028e-07	5	9
	ctd:C041246	cucurbitacin B	CTD	2.369e-08	5.028e-07	5	9
	ctd:C574037	2-(1-hydroxy-4-oxocyclohexa-2,5-dienyl)pyran-4-one	CTD	2.369e-08	5.028e-07	5	9
	ctd:D000620	Aminoimidazole Carboxamide	CTD	2.369e-08	5.028e-07	5	9
	ctd:D000551	Ambroxol	CTD	2.369e-08	5.028e-07	5	9
	ctd:C568680	(2-cyano-3,12-dioxooleana-1,9-dien-28-oic acid) trifluoroethylamide	CTD	2.369e-08	5.028e-07	5	9
	ctd:C456319	PS1145	CTD	2.369e-08	5.028e-07	5	9
	ctd:D022621	Shiga Toxin	CTD	2.369e-08	5.028e-07	5	9
	ctd:D054659	Diketopiperazines	CTD	2.369e-08	5.028e-07	5	9
	ctd:D013427	Sulfapyridine	CTD	2.369e-08	5.028e-07	5	9
	ctd:D006246	Harmaline	CTD	2.369e-08	5.028e-07	5	9
	ctd:C087939	2''-galloylhyperin	CTD	2.369e-08	5.028e-07	5	9
	ctd:C048849	heme arginate	CTD	2.369e-08	5.028e-07	5	9
	CID000000197	AdPK	Stitch	2.384e-08	5.056e-07	44	1548
	ctd:C038405	nivalenol	CTD	2.392e-08	5.065e-07	7	28
	ctd:C062018	HU 211	CTD	2.392e-08	5.065e-07	7	28
	CID005353883	NSC368648	Stitch	2.392e-08	5.065e-07	7	28
	CID000008987	diethyldithiocarbamate	Stitch	2.447e-08	5.164e-07	11	101
	ctd:C474958	O(2)-(2,4-dinitrophenyl) 1-((4-ethoxycarbonyl)piperazin-1-yl)diazen-1-ium-1,2-diolate	CTD	2.455e-08	5.164e-07	6	17
	ctd:C031294	chlorobenzene	CTD	2.455e-08	5.164e-07	6	17
	ctd:C114369	7,8-diacetoxy-4-methylcoumarin	CTD	2.455e-08	5.164e-07	6	17
	ctd:C000602001	4-(3,5-dimethoxystyryl)phenyl acetate	CTD	2.455e-08	5.164e-07	6	17
	ctd:C018145	scoparone	CTD	2.455e-08	5.164e-07	6	17
	CID003081306	RG-13577	Stitch	2.455e-08	5.164e-07	6	17
	ctd:C497286	3,4',5-trimethoxystilbene	CTD	2.455e-08	5.164e-07	6	17
	ctd:C477843	bicyclol	CTD	2.455e-08	5.164e-07	6	17
	CID000091662	PCB 104	Stitch	2.455e-08	5.164e-07	6	17
	ctd:D008078	Cholesterol, LDL	CTD	2.455e-08	5.164e-07	6	17
	CID000001060	pyruvic acid	Stitch	2.497e-08	5.248e-07	21	424
	CID000000785	quinol	Stitch	2.569e-08	5.397e-07	14	181
	CID000002162	amlodipine	Stitch	2.585e-08	5.427e-07	12	126
	ctd:C103505	AM 251	CTD	2.716e-08	5.698e-07	11	102
	ctd:D019817	Benzoic Acid	CTD	2.757e-08	5.779e-07	9	60
	ctd:D011429	Propolis	CTD	2.757e-08	5.779e-07	9	60
	CID000105145	gallium	Stitch	2.811e-08	5.885e-07	10	80
	CID003035404	Tapi	Stitch	2.811e-08	5.885e-07	10	80
	CID000124052	glabridin	Stitch	2.851e-08	5.962e-07	8	43
	ctd:C115461	SC 560	CTD	2.851e-08	5.962e-07	8	43
	CID000004112	NSC 117356	Stitch	3.002e-08	6.273e-07	16	246
	CID000053040	Ai-a	Stitch	3.01e-08	6.282e-07	11	103
	CID000008370	hexachlorobenzene	Stitch	3.01e-08	6.282e-07	11	103
	ctd:D004964	Estriol	CTD	3.086e-08	6.438e-07	12	128
	ctd:C016276	8-bromocyclic GMP	CTD	3.123e-08	6.492e-07	7	29
	ctd:C041477	3-hydroxyflavone	CTD	3.123e-08	6.492e-07	7	29
	ctd:C037112	9-deoxy-delta-9-prostaglandin D2	CTD	3.123e-08	6.492e-07	7	29
	ctd:D015725	Fluconazole	CTD	3.123e-08	6.492e-07	7	29
	ctd:D013827	Thiabendazole	CTD	3.123e-08	6.492e-07	7	29
	ctd:D001623	Betamethasone	CTD	3.123e-08	6.492e-07	7	29
	CID000104727	aluminum	Stitch	3.163e-08	6.572e-07	14	184
	ctd:D009270	Naloxone	CTD	3.175e-08	6.585e-07	10	81
	CID000105049	L-663,536	Stitch	3.175e-08	6.585e-07	10	81
	ctd:C515055	darinaparsin	CTD	3.175e-08	6.585e-07	10	81
	ctd:C016517	indole-3-carbinol	CTD	3.199e-08	6.618e-07	36	1129
	CID000091469	equol	Stitch	3.202e-08	6.618e-07	9	61
	CID000005259	spermine NONOate	Stitch	3.202e-08	6.618e-07	9	61
	CID000656900	4-iodobenzenethiol	Stitch	3.202e-08	6.618e-07	9	61
	CID005245480	tetrathiomolybdate	Stitch	3.202e-08	6.618e-07	9	61
	ctd:C109986	2-aminoethoxydiphenyl borate	CTD	3.202e-08	6.618e-07	9	61
	CID000004585	olanzapine	Stitch	3.368e-08	6.953e-07	12	129
	CID000003589	heptachlor	Stitch	3.368e-08	6.953e-07	12	129
	CID000002399	BiM4	Stitch	3.549e-08	7.323e-07	17	283
	CID006323354	heme As	Stitch	3.58e-08	7.381e-07	10	82
	CID000000238	laevadosin	Stitch	3.601e-08	7.42e-07	48	1800
	CID005361912	CTK8G2960	Stitch	3.626e-08	7.463e-07	14	186
	CID000003637	hydralazine	Stitch	3.626e-08	7.463e-07	14	186
	ctd:C038091	butylparaben	CTD	3.638e-08	7.482e-07	13	157
	CID000219104	PX-12	Stitch	3.647e-08	7.482e-07	6	18
	ctd:D010853	Picryl Chloride	CTD	3.647e-08	7.482e-07	6	18
	CID000132968	CGS 26303	Stitch	3.647e-08	7.482e-07	6	18
	ctd:C551631	isoangustone A	CTD	3.647e-08	7.482e-07	6	18
	ctd:C024353	resiniferatoxin	CTD	3.647e-08	7.482e-07	6	18
	1791_UP	Azaguanine-8 [134-58-7]; Up 200; 26.2uM; PC3; HT_HG-U133A	Broad Institute CMAP Up	3.924e-08	8.039e-07	13	158
	CID000003367	2-fluoroadenine arabinoside	Stitch	3.924e-08	8.039e-07	13	158
	CID000000214	8-isoprostaglandin E1	Stitch	3.975e-08	8.14e-07	16	251
	CID000004961	AC1L1JB6	Stitch	4.003e-08	8.186e-07	12	131
	CID000004665	p38 MAP kinase inhibitor	Stitch	4.003e-08	8.186e-07	12	131
	ctd:D007980	Levodopa	CTD	4.069e-08	8.317e-07	11	106
	ctd:D012524	Sarin	CTD	4.139e-08	8.456e-07	17	286
	ctd:D002518	Ceramides	CTD	4.155e-08	8.479e-07	8	45
	CID000482573	AC1LA6XC	Stitch	4.155e-08	8.479e-07	8	45
	ctd:C026486	1,2,5,6-dibenzanthracene	CTD	4.163e-08	8.489e-07	30	838
	ctd:C412815	GW 4064	CTD	4.184e-08	8.527e-07	21	437
	ctd:C054133	casticin	CTD	4.201e-08	8.558e-07	16	252
	CID000000689	AC1Q6S3U	Stitch	4.23e-08	8.602e-07	13	159
	CID000005281	stearic acid	Stitch	4.23e-08	8.602e-07	13	159
	ctd:C105260	4-tert-octylphenol	CTD	4.23e-08	8.602e-07	13	159
	CID005281807	puerarin	Stitch	4.283e-08	8.705e-07	9	63
	ctd:D008713	Methimazole	CTD	4.349e-08	8.835e-07	21	438
	ctd:D015215	Zidovudine	CTD	4.406e-08	8.945e-07	23	521
	CID000005234	NaCl	Stitch	4.422e-08	8.972e-07	24	564
	CID000000864	lipoic acid	Stitch	4.435e-08	8.994e-07	14	189
	CID000008222	eicosane	Stitch	4.49e-08	9.098e-07	11	107
	CID000011617	garlic oil	Stitch	4.528e-08	9.17e-07	10	84
	ctd:C010974	glyphosate	CTD	4.549e-08	9.209e-07	22	480
	CID000000768	cyanide	Stitch	4.69e-08	9.437e-07	16	254
	ctd:C496401	N-((3-(aminomethyl)phenyl)methyl)ethanimidamide	CTD	4.694e-08	9.437e-07	5	10
	ctd:C442842	plant extract, Puerariae Radix	CTD	4.694e-08	9.437e-07	5	10
	ctd:C045325	eupatilin	CTD	4.694e-08	9.437e-07	5	10
	ctd:C003402	sapropterin	CTD	4.694e-08	9.437e-07	5	10
	ctd:C027667	2-aminophenol	CTD	4.694e-08	9.437e-07	5	10
	ctd:C066515	O-(chloroacetylcarbamoyl)fumagillol	CTD	4.694e-08	9.437e-07	5	10
	ctd:C012997	gentiopicroside	CTD	4.694e-08	9.437e-07	5	10
	ctd:C490257	3-O-caffeoyl-1-methylquinic acid	CTD	4.694e-08	9.437e-07	5	10
	CID000344218	pleurotin	Stitch	4.694e-08	9.437e-07	5	10
	ctd:C019257	angelica lactone	CTD	4.694e-08	9.437e-07	5	10
	ctd:C007488	dinitrobenzenesulfonic acid	CTD	4.694e-08	9.437e-07	5	10
	ctd:C030935	benz(a)anthracene	CTD	4.723e-08	9.491e-07	38	1253
	ctd:C043680	ptaquiloside	CTD	4.742e-08	9.523e-07	12	133
	CID000002462	Turbuhaler	Stitch	4.948e-08	9.926e-07	11	108
	CID000065889	WEB 2086	Stitch	4.948e-08	9.926e-07	11	108
	CID000003463	gemfibrozil	Stitch	4.952e-08	9.928e-07	15	222
	ctd:D004077	Digoxin	CTD	4.98e-08	9.945e-07	8	46
	CID000004441	naringine	Stitch	4.98e-08	9.945e-07	8	46
	CID000097417	glycylvaline	Stitch	4.98e-08	9.945e-07	8	46
	CID000387042	adaphostin	Stitch	4.98e-08	9.945e-07	8	46
	CID000017725	TMTU	Stitch	4.98e-08	9.945e-07	8	46
	CID000131601	NO-1886	Stitch	4.98e-08	9.945e-07	8	46
	CID000072422	mesoporphyrin	Stitch	4.98e-08	9.945e-07	8	46
	CID000004943	propofol	Stitch	5.062e-08	1.01e-06	14	191
	ctd:D010578	Petroleum	CTD	5.066e-08	1.01e-06	17	290
	ctd:C070609	EMD 53998	CTD	5.08e-08	1.013e-06	10	85
	ctd:D004966	Estrogens, Conjugated (USP)	CTD	5.159e-08	1.026e-06	7	31
	ctd:D000806	Angiotensin-Converting Enzyme Inhibitors	CTD	5.159e-08	1.026e-06	7	31
	ctd:C495818	2-morpholin-4-yl-6-thianthren-1-yl-pyran-4-one	CTD	5.159e-08	1.026e-06	7	31
	ctd:C524733	17-ethynyl-5-androstene-3, 7, 17-triol	CTD	5.159e-08	1.026e-06	7	31
	ctd:C116890	Semaxinib	CTD	5.28e-08	1.047e-06	6	19
	ctd:C082770	IMM 125	CTD	5.28e-08	1.047e-06	6	19
	CID006437354	satratoxin G	Stitch	5.28e-08	1.047e-06	6	19
	ctd:C027744	S-methylisothiopseudouronium	CTD	5.28e-08	1.047e-06	6	19
	ctd:C467567	lenalidomide	CTD	5.28e-08	1.047e-06	6	19
	ctd:C460864	FSL-1 lipoprotein, synthetic	CTD	5.28e-08	1.047e-06	6	19
	CID000000076	ITdU	Stitch	5.597e-08	1.109e-06	17	292
	CID000151956	Arginylarginine	Stitch	5.681e-08	1.124e-06	13	163
	CID005289542	UV-C	Stitch	5.681e-08	1.124e-06	13	163
	CID000004599	Orlistat, 5	Stitch	5.69e-08	1.126e-06	10	86
	CID009549284	MEK1/2 inhibitor	Stitch	5.768e-08	1.14e-06	14	193
	CID000005486	AC1L1KGC	Stitch	5.912e-08	1.168e-06	15	225
	CID005326972	DB04680	Stitch	5.912e-08	1.168e-06	15	225
	ctd:C002385	linsidomine	CTD	5.942e-08	1.171e-06	8	47
	ctd:C057416	KT 5720	CTD	5.942e-08	1.171e-06	8	47
	ctd:D015251	Epirubicin	CTD	5.942e-08	1.171e-06	8	47
	ctd:D018119	Stavudine	CTD	5.942e-08	1.171e-06	8	47
	ctd:C002791	bismuth tripotassium dicitrate	CTD	6.081e-08	1.198e-06	12	136
	CID000000245	N-acetyllactosamine	Stitch	6.107e-08	1.201e-06	13	164
	CID000521017	HPCs	Stitch	6.107e-08	1.201e-06	13	164
	CID000003758	IBMX	Stitch	6.169e-08	1.213e-06	19	368
	ctd:D013806	Theophylline	CTD	6.432e-08	1.264e-06	23	532
	ctd:D003022	Clotrimazole	CTD	6.5e-08	1.276e-06	9	66
	CID005326966	A1-E	Stitch	6.5e-08	1.276e-06	9	66
	ctd:D002193	Cantharidin	CTD	6.539e-08	1.278e-06	7	32
	ctd:D002858	Chromium Alloys	CTD	6.539e-08	1.278e-06	7	32
	CID000129869	atiprimod	Stitch	6.539e-08	1.278e-06	7	32
	ctd:C025603	1,2-bis(2-aminophenoxy)ethane-N,N,N',N'-tetraacetic acid	CTD	6.539e-08	1.278e-06	7	32
	CID006518184	AC1O745W	Stitch	6.539e-08	1.278e-06	7	32
	CID009813758	BMS-345541	Stitch	6.539e-08	1.278e-06	7	32
	CID006918562	ABT510	Stitch	6.539e-08	1.278e-06	7	32
	ctd:C548651	2-(1'H-indolo-3'-carbonyl)thiazole-4-carboxylic acid methyl ester	CTD	6.744e-08	1.318e-06	29	808
	CID000002505	C2-ceramide	Stitch	6.814e-08	1.331e-06	17	296
	CID000001335	4-dideoxy-1,4-imino-D-xylitol	Stitch	6.995e-08	1.365e-06	14	196
	ctd:C001277	geldanamycin	CTD	7.007e-08	1.367e-06	19	371
	CID000000241	benzene	Stitch	7.048e-08	1.374e-06	13	166
	CID000014806	zinc oxide	Stitch	7.06e-08	1.374e-06	8	48
	CID006918403	PKI166	Stitch	7.06e-08	1.374e-06	8	48
	CID000126046	Vanlev	Stitch	7.06e-08	1.374e-06	8	48
	ctd:C007379	diethyl phthalate	CTD	7.06e-08	1.374e-06	8	48
	CID000000709	sodium ferulate	Stitch	7.109e-08	1.381e-06	10	88
	CID000023968	argon	Stitch	7.109e-08	1.381e-06	10	88
	CID000289984	acetylbetulinic acid	Stitch	7.109e-08	1.381e-06	10	88
	CID000003821	ketamine	Stitch	7.204e-08	1.398e-06	16	262
	ctd:D012256	Riboflavin	CTD	7.434e-08	1.442e-06	9	67
	ctd:C417207	2,2',4,6,6'-pentachlorobiphenyl	CTD	7.47e-08	1.445e-06	6	20
	ctd:D012435	S-Adenosylhomocysteine	CTD	7.47e-08	1.445e-06	6	20
	ctd:D010984	Platinum	CTD	7.47e-08	1.445e-06	6	20
	ctd:C039614	ethylisopropylamiloride	CTD	7.47e-08	1.445e-06	6	20
	ctd:C076588	benzo(a)pyrene-7,8-dione	CTD	7.47e-08	1.445e-06	6	20
	ctd:C025164	fucoxanthin	CTD	7.47e-08	1.445e-06	6	20
	CID000148191	NSC-683864	Stitch	7.565e-08	1.462e-06	13	167
	ctd:C540355	1-anilino-4-methyl-2-methylthio-4-phenylimidazolin-5-one	CTD	7.623e-08	1.473e-06	19	373
	CID000004727	DL-penicillamine	Stitch	7.75e-08	1.496e-06	12	139
	CID000011254	diepoxybutane	Stitch	7.927e-08	1.53e-06	11	113
	ctd:C511621	2-methyl-2H-pyrazole-3-carboxylic acid (2-methyl-4-o-tolylazophenyl)amide	CTD	7.979e-08	1.539e-06	18	336
	CID006323539	AC1O43SR	Stitch	8.218e-08	1.582e-06	7	33
	ctd:C054634	methyllycaconitine	CTD	8.218e-08	1.582e-06	7	33
	CID000466151	prinomastat	Stitch	8.218e-08	1.582e-06	7	33
	ctd:C010272	palytoxin	CTD	8.218e-08	1.582e-06	7	33
	CID000004390	N-tert-butyl-a-phenylnitrone	Stitch	8.354e-08	1.603e-06	8	49
	ctd:C474021	indirubin-3'-monoxime	CTD	8.354e-08	1.603e-06	8	49
	ctd:C015380	neoechinulin	CTD	8.354e-08	1.603e-06	8	49
	CID000194301	Mecam	Stitch	8.354e-08	1.603e-06	8	49
	CID000005864	tetrahydrocortisol	Stitch	8.354e-08	1.603e-06	8	49
	ctd:D009183	Mycotoxins	CTD	8.482e-08	1.614e-06	9	68
	ctd:C080043	hexyl cinnamic aldehyde	CTD	8.482e-08	1.614e-06	9	68
	ctd:C531389	quercetin 3'-sulfate	CTD	8.524e-08	1.614e-06	5	11
	ctd:C521629	Wen-pi-tang-Hab-Wu-ling-san	CTD	8.524e-08	1.614e-06	5	11
	ctd:C080418	N-(4-O-glycerol-3-methoxybenzyl)nonivamide	CTD	8.524e-08	1.614e-06	5	11
	ctd:C028288	3',4'-dihydroxyflavone	CTD	8.524e-08	1.614e-06	5	11
	ctd:D061965	Matrix Metalloproteinase Inhibitors	CTD	8.524e-08	1.614e-06	5	11
	ctd:C513115	1-(methylimino-N-oxy)-6-(2-morpholinoethoxy)-3-phenyl-1H-indene-2-carboxylic acid ethyl ester	CTD	8.524e-08	1.614e-06	5	11
	ctd:D010618	Phenanthrolines	CTD	8.524e-08	1.614e-06	5	11
	CID000003612	antiflammin-2	Stitch	8.524e-08	1.614e-06	5	11
	ctd:C532683	Cellfood	CTD	8.524e-08	1.614e-06	5	11
	ctd:C052983	patchouli alcohol	CTD	8.524e-08	1.614e-06	5	11
	ctd:C010498	2,3,6,2',3',6'-hexachlorobiphenyl	CTD	8.524e-08	1.614e-06	5	11
	ctd:C472668	AEOL 10150	CTD	8.524e-08	1.614e-06	5	11
	ctd:C034020	anthracene	CTD	8.524e-08	1.614e-06	5	11
	ctd:D065146	Zeaxanthins	CTD	8.528e-08	1.614e-06	4	5
	ctd:C521815	5-hydroxy-3,6,7,8,3',4'-hexamethoxyflavone	CTD	8.528e-08	1.614e-06	4	5
	ctd:C000604982	TPD7 compound	CTD	8.528e-08	1.614e-06	4	5
	ctd:C560356	(2S,4R)-methyl-1-acetyl-4-(N-(4-bromophenyl)sulfamoyloxy)pyrrolidine-2-carboxylate	CTD	8.528e-08	1.614e-06	4	5
	ctd:C049935	avobenzone	CTD	8.528e-08	1.614e-06	4	5
	ctd:C062940	quinupristin-dalfopristin	CTD	8.528e-08	1.614e-06	4	5
	ctd:C076178	chebulagic acid	CTD	8.528e-08	1.614e-06	4	5
	ctd:C520290	3,4-dihydroxybenzoate	CTD	8.528e-08	1.614e-06	4	5
	ctd:D013426	Sulfaphenazole	CTD	8.528e-08	1.614e-06	4	5
	ctd:C087963	safranal	CTD	8.528e-08	1.614e-06	4	5
	ctd:C531972	TBE 31	CTD	8.528e-08	1.614e-06	4	5
	CID000005428	AC1L1KC5	Stitch	8.698e-08	1.645e-06	23	541
	ctd:C521792	DMU-212	CTD	8.83e-08	1.669e-06	10	90
	ctd:D011094	Polyethyleneimine	CTD	8.83e-08	1.669e-06	10	90
	ctd:C472349	oxidized-L-alpha-1-palmitoyl-2-arachidonoyl-sn-glycero-3-phosphorylcholine	CTD	9.078e-08	1.715e-06	12	141
	CID000023931	mercury	Stitch	9.293e-08	1.754e-06	23	543
	CID000130300	paramethoxyphenyl-acetyl dehydroalanine	Stitch	9.657e-08	1.822e-06	9	69
	CID000001057	pyrogallol	Stitch	9.847e-08	1.857e-06	8	50
	CID000005097	NSC683246	Stitch	9.895e-08	1.865e-06	15	234
	ctd:D014750	Vincristine	CTD	1.002e-07	1.887e-06	36	1182
	CID000024586	nickel sulfate	Stitch	1.018e-07	1.917e-06	14	202
	CID000026260	Fesofor	Stitch	1.025e-07	1.927e-06	7	34
	ctd:D026422	S-Nitrosoglutathione	CTD	1.025e-07	1.927e-06	7	34
	CID003081333	BQ-788	Stitch	1.036e-07	1.945e-06	6	21
	CID000009164	dibenz(a,c)anthracene	Stitch	1.036e-07	1.945e-06	6	21
	ctd:C120099	GW 1929	CTD	1.036e-07	1.945e-06	6	21
	CID000005955	4NQO	Stitch	1.04e-07	1.951e-06	11	116
	ctd:D010695	Phlorhizin	CTD	1.046e-07	1.962e-06	15	235
	CID000001567	2-mercaptoethanol	Stitch	1.049e-07	1.966e-06	17	305
	ctd:D001152	Arsenicals	CTD	1.07e-07	2.005e-06	13	172
	ctd:D019469	Indinavir	CTD	1.097e-07	2.05e-06	9	70
	ctd:D015112	4-Nitroquinoline-1-oxide	CTD	1.097e-07	2.05e-06	9	70
	CID005318433	NSC105327	Stitch	1.097e-07	2.05e-06	9	70
	CID000003911	NSC377526	Stitch	1.097e-07	2.05e-06	9	70
	CID000343585	NSC383468	Stitch	1.097e-07	2.05e-06	9	70
	CID000444888	1ct8	Stitch	1.145e-07	2.137e-06	13	173
	ctd:C522391	perfluorododecanoic acid	CTD	1.145e-07	2.137e-06	12	144
	CID000001935	tacrine	Stitch	1.145e-07	2.137e-06	12	144
	ctd:C004656	chloroacetaldehyde	CTD	1.152e-07	2.148e-06	17	307
	ctd:C011890	kojic acid	CTD	1.155e-07	2.151e-06	20	423
	CID000012111	bisphenol F	Stitch	1.156e-07	2.151e-06	8	51
	ctd:C016101	shikonin	CTD	1.156e-07	2.151e-06	8	51
	ctd:D002108	Ceruletide	CTD	1.156e-07	2.151e-06	8	51
	ctd:D006152	Cyclic GMP	CTD	1.156e-07	2.151e-06	8	51
	CID000449422	bis-amidinium derivative of hoechst 33258	Stitch	1.21e-07	2.249e-06	10	93
	ctd:C061133	tamibarotene	CTD	1.231e-07	2.288e-06	24	596
	CID000006261	1-methyl-2-nitro-1-nitrosoguanidine	Stitch	1.234e-07	2.293e-06	15	238
	CID000025439	NSC3364	Stitch	1.24e-07	2.302e-06	11	118
	ctd:D004110	Diltiazem	CTD	1.268e-07	2.347e-06	7	35
	ctd:D014268	Trifluoperazine	CTD	1.268e-07	2.347e-06	7	35
	CID000010404	Dixan	Stitch	1.268e-07	2.347e-06	7	35
	CID000123800	N(epsilon)-(carboxymethyl)lysine	Stitch	1.268e-07	2.347e-06	7	35
	ctd:C093875	montelukast	CTD	1.268e-07	2.347e-06	7	35
	ctd:C097949	1,25-dihydroxyvitamin D	CTD	1.268e-07	2.347e-06	7	35
	CID000004330	ICE inhibitor	Stitch	1.333e-07	2.464e-06	12	146
	CID000066644	salicylhydroxamic acid	Stitch	1.333e-07	2.464e-06	12	146
	ctd:D006830	Hydralazine	CTD	1.346e-07	2.486e-06	28	786
	CID000000654	diethyl phosphate	Stitch	1.353e-07	2.497e-06	11	119
	ctd:C568713	GSK1210151A	CTD	1.353e-07	2.497e-06	8	52
	ctd:C059262	cidofovir	CTD	1.4e-07	2.579e-06	16	275
	ctd:C026690	cerous chloride	CTD	1.4e-07	2.579e-06	13	176
	ctd:C051140	iron(II)-ascorbic acid complex	CTD	1.41e-07	2.579e-06	6	22
	ctd:D065366	Cryptoxanthins	CTD	1.41e-07	2.579e-06	6	22
	CID000219021	Delmitide	Stitch	1.41e-07	2.579e-06	6	22
	ctd:C037565	terbutylazine	CTD	1.41e-07	2.579e-06	6	22
	ctd:D009842	Oligopeptides	CTD	1.41e-07	2.579e-06	6	22
	CID005379611	Sudan BB	Stitch	1.41e-07	2.579e-06	6	22
	ctd:D005290	Ferric Compounds	CTD	1.41e-07	2.579e-06	6	22
	CID000509554	NF-kappaB activation inhibitor	Stitch	1.41e-07	2.579e-06	6	22
	ctd:C042734	rifaximin	CTD	1.41e-07	2.579e-06	6	22
	ctd:D017967	Zinc Compounds	CTD	1.41e-07	2.579e-06	6	22
	ctd:C479581	procyanidin B3	CTD	1.41e-07	2.579e-06	6	22
	ctd:C428264	indioside D	CTD	1.41e-07	2.579e-06	6	22
	CID000157574	CI-1034	Stitch	1.41e-07	2.579e-06	6	22
	CID000072495	squalamine	Stitch	1.41e-07	2.579e-06	6	22
	ctd:D011803	Quinine	CTD	1.41e-07	2.579e-06	6	22
	ctd:C555916	MitoTEMPO	CTD	1.41e-07	2.579e-06	6	22
	CID000073174	dehydrocostus lactone	Stitch	1.447e-07	2.625e-06	5	12
	ctd:C569869	malondialdehyde-low density lipoprotein, human	CTD	1.447e-07	2.625e-06	5	12
	ctd:D004875	Ergosterol	CTD	1.447e-07	2.625e-06	5	12
	CID000126898	Bluo-gal	Stitch	1.447e-07	2.625e-06	5	12
	ctd:C057154	luzindole	CTD	1.447e-07	2.625e-06	5	12
	CID000164285	4-F-GlcNAc	Stitch	1.447e-07	2.625e-06	5	12
	ctd:C471998	JTE 013	CTD	1.447e-07	2.625e-06	5	12
	CID000130042	fumagillol	Stitch	1.447e-07	2.625e-06	5	12
	ctd:C420268	Canertinib	CTD	1.447e-07	2.625e-06	5	12
	ctd:C040601	phenanthridone	CTD	1.447e-07	2.625e-06	5	12
	ctd:C050175	1-hydroxy-2-naphthoic acid	CTD	1.447e-07	2.625e-06	5	12
	ctd:C487056	N-Acetylcysteinamide	CTD	1.447e-07	2.625e-06	5	12
	ctd:C000603962	1-(3,4-dihydroxyphenyl)-3-(2-methoxyphenyl)prop-2-en-1-one	CTD	1.447e-07	2.625e-06	5	12
	ctd:C475227	thieno(2,3-c)isoquinolin-5-one	CTD	1.447e-07	2.625e-06	5	12
	ctd:C467077	ilimaquinone	CTD	1.447e-07	2.625e-06	5	12
	CID000228987	butylphenylmethylpropional	Stitch	1.447e-07	2.625e-06	5	12
	CID000005746	mitomycin C	Stitch	1.453e-07	2.633e-06	15	241
	CID000003910	Leupeptin hydrochloride	Stitch	1.471e-07	2.664e-06	16	276
	CID000005293	AC1L1K15	Stitch	1.474e-07	2.669e-06	11	120
	CID000062649	Glauber's salt	Stitch	1.483e-07	2.684e-06	10	95
	ctd:D007306	Insecticides	CTD	1.559e-07	2.817e-06	7	36
	CID000159325	torcetrapib	Stitch	1.559e-07	2.817e-06	7	36
	CID005323583	rufochromomycin	Stitch	1.559e-07	2.817e-06	7	36
	ctd:C016299	chelerythrine	CTD	1.578e-07	2.847e-06	8	53
	CID000027933	inhibitor of p38 kinase	Stitch	1.578e-07	2.847e-06	8	53
	ctd:C002994	ethylene dimethanesulfonate	CTD	1.578e-07	2.847e-06	8	53
	CID000003562	halothane	Stitch	1.589e-07	2.862e-06	17	314
	CID000449244	1yei	Stitch	1.589e-07	2.862e-06	9	73
	CID000003780	CAS 87-33-2	Stitch	1.589e-07	2.862e-06	9	73
	ctd:D013241	Sterigmatocystin	CTD	1.589e-07	2.862e-06	9	73
	CID000001615	MDMA	Stitch	1.605e-07	2.889e-06	11	121
	CID000005212	sildenafil	Stitch	1.639e-07	2.946e-06	10	96
	ctd:C007020	chlorophyllin	CTD	1.639e-07	2.946e-06	10	96
	CID000004042	A19457	Stitch	1.667e-07	2.995e-06	12	149
	CID000033184	azoxymethane	Stitch	1.705e-07	3.062e-06	13	179
	CID000000294	maltos	Stitch	1.716e-07	3.081e-06	19	393
	CID000002661	AC1L1E6H	Stitch	1.834e-07	3.287e-06	8	54
	ctd:C054649	3-(2-hydroxy-4-(1,1-dimethylheptyl)phenyl)-4-(3-hydroxypropyl)cyclohexanol	CTD	1.834e-07	3.287e-06	8	54
	ctd:D003436	Croton Oil	CTD	1.834e-07	3.287e-06	8	54
	CID000000906	type-IV	Stitch	1.877e-07	3.363e-06	16	281
	CID000001115	NSC406942	Stitch	1.884e-07	3.374e-06	23	565
	CID000002065	AC1L1CU6	Stitch	1.89e-07	3.375e-06	6	23
	CID003086673	PEG-SOD	Stitch	1.89e-07	3.375e-06	6	23
	ctd:D019803	Glutathione Disulfide	CTD	1.89e-07	3.375e-06	6	23
	ctd:C032538	4-cresol	CTD	1.89e-07	3.375e-06	6	23
	ctd:D005999	Glycochenodeoxycholic Acid	CTD	1.89e-07	3.375e-06	6	23
	ctd:C010914	2,4-diaminotoluene	CTD	1.896e-07	3.385e-06	15	246
	CID005281616	galangin	Stitch	1.904e-07	3.392e-06	7	37
	ctd:C003377	taxifolin	CTD	1.904e-07	3.392e-06	7	37
	ctd:D020889	Rolipram	CTD	1.904e-07	3.392e-06	7	37
	CID000078968	p-dioxin	Stitch	1.904e-07	3.392e-06	7	37
	ctd:C043243	methyl tert-butyl ether	CTD	1.928e-07	3.43e-06	12	151
	CID000073965	MW 1	Stitch	1.928e-07	3.43e-06	12	151
	CID000003547	fasudil	Stitch	1.928e-07	3.43e-06	12	151
	ctd:C016601	afimoxifene	CTD	1.952e-07	3.47e-06	21	479
	CID000036187	PCB 77	Stitch	1.994e-07	3.542e-06	10	98
[truncated: 11,214 more rows]

## Sheet: WET AMD DRUGS
Unfiltered Position	ID	Name	Source	p-value	q-value FDR B&H	Hit Count in Query List	Hit Count in Genome	Hit in Query List
1	ctd:C447082	tricarbonyldichlororuthenium (II) dimer	CTD	4.873e-13	4.474e-08	6	42	TGFB1,NFE2L2,EDN1,TNF,CXCL8,VEGFA
2	ctd:C002963	geranylgeranyl pyrophosphate (terpene biosynthesis enzyme)	CTD	5.659e-12	1.435e-07	6	62	TGFB1,PON1,EDN1,TNF,CXCL8,VEGFA
3	ctd:D008687	Metformin	CTD	6.013e-12	1.435e-07	9	400	TGFB1,PON1,OGG1,NFE2L2,EDN1,TNF,CXCL8,FECH,VEGFA
4	ctd:D011765	Pyruvaldehyde	CTD	6.252e-12	1.435e-07	6	63	TGFB1,PON1,NFE2L2,TNF,CXCL8,VEGFA
5	ctd:D002233	Carbocysteine (mucolytic)	CTD	1.888e-11	3.468e-07	4	8	TGFB1,TNF,CXCL8,VEGFA
6	ctd:D006854	Hydrocortisone	CTD	2.935e-11	4.492e-07	7	167	TGFB1,NFE2L2,RORA,TNF,CXCL8,TLR2,VEGFA
7	ctd:D028321	Plant Preparations	CTD	4.662e-11	5.49e-07	8	315	TGFB1,CFH,PON1,NFE2L2,EDN1,TNF,CXCL8,VEGFA
8	CID000065351	APDC	Stitch	5.028e-11	5.49e-07	8	318	TGFB1,PON1,NFE2L2,EDN1,TNF,CXCL8,TLR2,VEGFA
9	ctd:C432165	pyrazolanthrone	CTD	5.554e-11	5.49e-07	8	322	TGFB1,PON1,NFE2L2,EDN1,TNF,CXCL8,TLR3,VEGFA
10	ctd:D017382	Reactive Oxygen Species	CTD	5.98e-11	5.49e-07	8	325	TGFB1,PON1,OGG1,NFE2L2,EDN1,TNF,TLR2,VEGFA
11	ctd:D005978	Glutathione	CTD	8.363e-11	6.981e-07	8	339	TGFB1,PON1,OGG1,NFE2L2,TNF,CXCL8,TLR2,VEGFA
12	ctd:D019787	Linoleic Acid	CTD	1.014e-10	7.762e-07	6	99	TGFB1,PON1,NFE2L2,EDN1,TNF,VEGFA
13	ctd:D012431	Rutin	CTD	1.453e-10	1.026e-06	6	105	TGFB1,PON1,NFE2L2,TNF,CXCL8,VEGFA
14	CID000000784	H2O2	Stitch	1.57e-10	1.03e-06	11	1183	TGFB1,PON1,OGG1,NFE2L2,EDN1,TNF,HTRA1,SERPINF1,CXCL8,FECH,VEGFA
15	ctd:D008798	Mevalonic Acid	CTD	2.039e-10	1.161e-06	6	111	PON1,NFE2L2,EDN1,TNF,CXCL8,VEGFA
16	ctd:D009543	Nifedipine	CTD	2.153e-10	1.161e-06	6	112	TGFB1,NFE2L2,EDN1,TNF,CXCL8,VEGFA
17	ctd:D015232	Dinoprostone	CTD	2.386e-10	1.161e-06	7	225	TGFB1,NFE2L2,EDN1,TNF,CXCL8,TLR2,VEGFA
18	ctd:C097240	15-deoxy-delta(12,14)-prostaglandin J2	CTD	2.398e-10	1.161e-06	6	114	TGFB1,NFE2L2,EDN1,TNF,CXCL8,VEGFA
19	ctd:C093642	SB 203580	CTD	2.441e-10	1.161e-06	8	388	TGFB1,NFE2L2,EDN1,TNF,CXCL8,TLR2
20	ctd:C007517	diphenyleneiodonium (antibiotic);	CTD	2.529e-10	1.161e-06	6	115	TGFB1,NFE2L2,EDN1,TNF,CXCL8,TLR2,TLR3,VEGFA
21	ctd:C064758	Ro 31-8220	CTD	2.781e-10	1.216e-06	5	48	TGFB1,EDN1,TNF,CXCL8,VEGFA
22	ctd:C085911	2-(4-morpholinyl)-8-phenyl-4H-1-benzopyran-4-one	CTD	3.107e-10	1.29e-06	8	400	TGFB1,OGG1,NFE2L2,EDN1,TNF,CXCL8,TLR3,VEGFA
23	ctd:C093973	2-(2-amino-3-methoxyphenyl)-4H-1-benzopyran-4-one	CTD	3.232e-10	1.29e-06	8	402	TGFB1,NFE2L2,EDN1,TNF,CXCL8,TLR2,TLR3,VEGFA
24	ctd:C101044	tyrphostin AG 1478	CTD	3.622e-10	1.346e-06	6	122	TGFB1,NFE2L2,EDN1,TNF,CXCL8,VEGFA
25	ctd:C032628	tin protoporphyrin IX	CTD	3.81e-10	1.346e-06	5	51	TGFB1,NFE2L2,TNF,CXCL8,VEGFA
26	ctd:C118258	SN50 peptide	CTD	3.81e-10	1.346e-06	5	51	TGFB1,EDN1,TNF,CXCL8,TLR2
27	ctd:C047368	3-methylquercetin - antioxidant (flavonoid)	CTD	4.65e-10	1.581e-06	5	53	TGFB1,PON1,NFE2L2,EDN1,TNF
28	ctd:D008775	Methylprednisolone	CTD	5.08e-10	1.666e-06	6	129	TGFB1,NFE2L2,EDN1,TNF,CXCL8,TLR2
29	ctd:D000171	Acrolein	CTD	6.207e-10	1.965e-06	7	258	PON1,OGG1,NFE2L2,EDN1,TNF,CXCL8,VEGFA
30	ctd:D064209	Phytochemicals	CTD	7.407e-10	2.267e-06	5	58	TGFB1,NFE2L2,EDN1,TNF,CXCL8
31	ctd:C031291	diphenyliodonium	CTD	8.215e-10	2.392e-06	4	18	TGFB1,EDN1,TNF,CXCL8
32	ctd:D006493	Heparin	CTD	8.337e-10	2.392e-06	6	140	TGFB1,NFE2L2,EDN1,TNF,CXCL8,VEGFA
33	ctd:C109986	2-aminoethoxydiphenyl borate	CTD	9.604e-10	2.669e-06	5	61	TGFB1,EDN1,TNF,CXCL8,VEGFA
34	ctd:C433788	lipopolysaccharide, E. coli O26-B6	CTD	9.885e-10	2.669e-06	6	144	TGFB1,NFE2L2,EDN1,TNF,CXCL8,TLR2
35	ctd:C007619	eriodictyol	CTD	1.604e-09	3.949e-06	4	21	NFE2L2,TNF,CXCL8,VEGFA
36	CID000145068	nitric oxide	Stitch	1.606e-09	3.949e-06	10	1076	TGFB1,ITGA9,OGG1,NFE2L2,EDN1,TNF,CXCL8,TLR2,TLR3,VEGFA
37	ctd:C001598	chetomin	CTD	1.645e-09	3.949e-06	3	4	EDN1,TNF,VEGFA
38	ctd:C019273	2,2-bis(4-glycidyloxyphenyl)propane	CTD	1.677e-09	3.949e-06	5	68	TGFB1,TNF,CXCL8,TLR2,VEGFA
39	ctd:C005435	phenylmethylpyrazolone	CTD	1.677e-09	3.949e-06	5	68	TGFB1,NFE2L2,TNF,CXCL8,VEGFA
40	ctd:C007095	cobaltiprotoporphyrin	CTD	1.797e-09	4.126e-06	6	159	TGFB1,NFE2L2,TNF,CXCL8,TLR2,VEGFA
41	CID000002541	candesartan	Stitch	2.011e-09	4.505e-06	6	162	TGFB1,EDN1,TNF,TLR2,TLR3,VEGFA
42	ctd:C001803	tempol (antioxidant)	CTD	2.092e-09	4.573e-06	5	71	TGFB1,PON1,NFE2L2,EDN1,TNF
43	ctd:D000111	Acetylcysteine	CTD	2.233e-09	4.767e-06	9	780	TGFB1,PON1,NFE2L2,RORA,EDN1,TNF,CXCL8,TLR2,VEGFA
44	CID000449244	1yei	Stitch	2.411e-09	5.031e-06	5	73	TGFB1,NFE2L2,TNF,CXCL8,VEGFA
45	CID000000501	AC1Q5S71	Stitch	2.688e-09	5.485e-06	6	170	PON1,EDN1,TNF,SERPINF1,TLR3,VEGFA
46	ctd:D015054	Zymosan	CTD	2.884e-09	5.658e-06	6	172	TGFB1,CFH,PON1,NFE2L2,TNF,CXCL8,VEGFA
47	ctd:C056933	fumonisin B1	CTD	2.896e-09	5.658e-06	7	322	TGFB1,TNF,CXCL8,TLR2,TLR3,VEGFA
48	CID000004692	C15H20O3 (micheliolide)	Stitch	3.2e-09	6.009e-06	6	175	NFE2L2,EDN1,TNF,CXCL8,TLR2,TLR3
49	ctd:C089730	rosiglitazone	CTD	3.207e-09	6.009e-06	11	1571	TGFB1,CFH,PON1,NFE2L2,RORA,EDN1,TNF,SERPINF1,CXCL8,TLR2,VEGFA
50	ctd:D014527	Uric Acid	CTD	3.38e-09	6.093e-06	5	78	TNF,CXCL8,TLR2,TLR3
51	ctd:C508075	Pam(3)CSK(4) peptide	CTD	3.38e-09	3.19e-05	4	25	PON1,OGG1,EDN1,TNF,VEGFA
52	ctd:D002084	Butylated Hydroxytoluene	CTD	3.54e-09	3.34e-05	6	178	TGFB1,PON1,OGG1,NFE2L2,TNF,VEGFA
53	CID000000581	N-acetylcysteine	Stitch	3.6e-09	3.4e-05	8	546	OGG1,NFE2L2,EDN1,TNF,SERPINF1,CXCL8,FECH,VEGFA
54	ctd:C076178	chebulagic acid	CTD	4.11e-09	3.88e-05	3	5	TGFB1,TNF,VEGFA
55	ctd:D002122	Calcium Chloride	CTD	4.36e-09	4.12e-05	5	82	TGFB1,PON1,TNF,HTRA1,VEGFA
56	ctd:D000069059	Atorvastatin Calcium	CTD	4.61e-09	4.35e-05	6	186	TGFB1,PON1,EDN1,TNF,CXCL8,TLR2
57	ctd:D003676	Deferoxamine	CTD	4.61e-09	4.35e-05	6	186	TGFB1,NFE2L2,EDN1,TNF,CXCL8,VEGFA
58	ctd:C110630	SR 144528	CTD	4.69e-09	4.43e-05	4	27	TGFB1,TNF,CXCL8,VEGFA
59	ctd:C440499	lipopolysaccharide, Escherichia coli O111 B4	CTD	4.92e-09	4.64e-05	6	188	TGFB1,NFE2L2,TNF,CXCL8,TLR2,VEGFA
60	CID000002250	AC1L1D9C	Stitch	5.16e-09	4.87e-05	7	350	TGFB1,PON1,EDN1,TNF,CXCL8,TLR2,VEGFA
61	ctd:D019821	Simvastatin	CTD	5.86e-09	5.53e-05	8	581	TGFB1,PON1,NFE2L2,EDN1,TNF,CXCL8,TLR2,VEGFA
62	ctd:D006710	Homocysteine	CTD	6.13e-09	5.78e-05	6	195	PON1,NFE2L2,EDN1,TNF,CXCL8,VEGFA
63	ctd:C034786	bis(4-hydroxycinnamoyl)methane	CTD	7.31e-09	6.9e-05	4	30	NFE2L2,TNF,TLR2,TLR3
64	CID000104806	peroxynitrite	Stitch	8e-09	7.55e-05	7	373	TGFB1,PON1,NFE2L2,EDN1,TNF,CXCL8,VEGFA
65	ctd:D012977	Sodium Nitrite	CTD	8.39e-09	7.92e-05	4	31	TGFB1,TNF,CXCL8,VEGFA
66	ctd:C440975	silybin	CTD	8.72e-09	8.23e-05	5	94	TGFB1,NFE2L2,TNF,CXCL8,VEGFA
67	ctd:D007501	Iron	CTD	9.43e-09	8.9e-05	7	382	TGFB1,PON1,NFE2L2,EDN1,TNF,CXCL8,FECH
68	ctd:C026777	ICI 118551	CTD	9.59e-09	9.05e-05	4	32	EDN1,TNF,CXCL8,VEGFA
69	ctd:D052638	Particulate Matter	CTD	9.82e-09	9.26e-05	11	1747	TGFB1,CFH,OGG1,NFE2L2,EDN1,TNF,CXCL8,TLR2,TLR3,FECH,VEGFA
70	ctd:C084178	telmisartan	CTD	1.02e-08	9.65e-05	5	97	TGFB1,EDN1,TNF,CXCL8,VEGFA
71	CID000005372	NSC717865	Stitch	1.05e-08	9.91e-05	7	388	TGFB1,CFH,EDN1,TNF,CXCL8,TLR2,VEGFA
72	ctd:D001205	Ascorbic Acid	CTD	1.06e-08	0.0001	8	627	TGFB1,PON1,NFE2L2,EDN1,TNF,CXCL8,TLR2,VEGFA
73	ctd:D019301	Oleic Acid	CTD	1.08e-08	0.000102	5	98	PON1,NFE2L2,EDN1,TNF,CXCL8
74	ctd:D004317	Doxorubicin	CTD	1.11e-08	0.000105	11	1768	TGFB1,OGG1,NFE2L2,EDN1,TNF,HTRA1,CXCL8,MIR150,TLR2,FECH,VEGFA
75	ctd:D016718	Arachidonic Acid	CTD	1.16e-08	0.00011	6	217	TGFB1,PON1,EDN1,TNF,CXCL8,VEGFA
76	ctd:C457499	2-chloro-5-nitrobenzanilide	CTD	1.32e-08	0.000124	5	102	TGFB1,NFE2L2,TNF,CXCL8,VEGFA
77	ctd:D009151	Mustard Gas	CTD	1.34e-08	0.000127	10	1341	TGFB1,NFE2L2,EDN1,TNF,HTRA1,CXCL8,MIR150,TLR2,TLR3,VEGFA
78	ctd:C410958	sauchinone	CTD	1.39e-08	0.000132	4	35	TGFB1,TNF,CXCL8,VEGFA
79	ctd:D017392	Thiobarbituric Acid Reactive Substances	CTD	1.44e-08	0.000136	3	7	PON1,NFE2L2,EDN1
80	ctd:C587573	myrrh resin	CTD	1.44e-08	0.000136	3	7	TGFB1,NFE2L2,VEGFA
81	ctd:C000592118	ONO-8430506	CTD	1.44e-08	0.000136	3	7	NFE2L2,TNF,VEGFA
82	CID000115204	Fk 565	Stitch	1.57e-08	0.000148	4	36	TNF,CXCL8,TLR2,TLR3
83	ctd:D014025	Titanium	CTD	1.57e-08	0.000148	4	36	TGFB1,TNF,CXCL8,TLR2
84	ctd:D012967	Sodium Dodecyl Sulfate	CTD	1.6e-08	0.000151	5	106	TNF,CXCL8,TLR2,FECH,VEGFA
85	ctd:C020748	ferrous sulfate	CTD	1.6e-08	0.000151	5	106	PON1,NFE2L2,TNF,CXCL8,TLR2
86	CID000003101	diphenyleneiodonium	Stitch	1.73e-08	0.000163	6	232	TGFB1,NFE2L2,EDN1,TNF,SERPINF1,VEGFA
87	CID000002462	Turbuhaler	Stitch	1.76e-08	0.000166	5	108	TGFB1,EDN1,TNF,CXCL8,VEGFA
88	ctd:C030419	andrographolide	CTD	1.76e-08	0.000166	5	108	TGFB1,NFE2L2,EDN1,TNF,VEGFA
89	ctd:D001761	Bleomycin	CTD	1.93e-08	0.000183	7	424	TGFB1,NFE2L2,EDN1,TNF,CXCL8,MIR150,VEGFA
90	ctd:C005273	naringenin	CTD	2.02e-08	0.000191	5	111	TGFB1,PON1,NFE2L2,TNF,CXCL8
91	CID000005637	U0126	Stitch	2.16e-08	0.000204	7	431	TGFB1,NFE2L2,EDN1,TNF,CXCL8,TLR2,VEGFA
92	ctd:D000069476	Linagliptin	CTD	2.3e-08	0.000217	3	8	TGFB1,NFE2L2,TNF
93	ctd:C043561	chrysin	CTD	2.42e-08	0.000228	5	115	TGFB1,NFE2L2,EDN1,TNF,CXCL8
94	ctd:D000875	Anthralin	CTD	2.43e-08	0.000229	4	40	TGFB1,TNF,CXCL8,VEGFA
95	ctd:D001971	Bromocriptine	CTD	2.43e-08	0.000229	4	40	TGFB1,NFE2L2,TNF,VEGFA
96	ctd:D012965	Sodium Chloride	CTD	2.52e-08	0.000238	5	116	TGFB1,EDN1,TNF,CXCL8,VEGFA
97	ctd:C070379	1,2-bis(2-aminophenoxy)ethane N,N,N',N'-tetraacetic acid acetoxymethyl ester	CTD	2.52e-08	0.000238	5	116	NFE2L2,EDN1,TNF,CXCL8,VEGFA
98	ctd:C113580	U 0126	CTD	2.65e-08	0.00025	7	444	TGFB1,NFE2L2,EDN1,TNF,CXCL8,TLR3,VEGFA
99	CID000194176	HCEC	Stitch	2.87e-08	0.000271	5	119	TNF,CXCL8,TLR2,TLR3,VEGFA
100	CID000029051	NSC24559	Stitch	3.25e-08	0.000307	5	122	NFE2L2,CXCL8,FECH,VEGFA
101	ctd:C020722	cinnamyl alcohol	CTD	3.27e-08	0.000309	4	43	TGFB1,PON1,TNF,TLR2,VEGFA
102	ctd:D015237	Dinoprost	CTD	3.39e-08	0.00032	5	123	TGFB1,EDN1,TNF,CXCL8,VEGFA
103	CID000014819	lead sulfide	Stitch	3.41e-08	0.000322	6	260	TGFB1,TNF,SERPINF1,CXCL8,TLR3,VEGFA
104	ctd:C014643	lipopeptidophosphoglycan	CTD	3.45e-08	0.000325	3	9	TNF,CXCL8,TLR2
105	ctd:C513533	CpG ODN 2006	CTD	3.45e-08	0.000325	3	9	TGFB1,TNF,CXCL8
106	ctd:C524883	5,7-dihydroxy-3-(3-hydroxy-4-methoxybenzyl)-6-methoxychroman-4-one	CTD	3.45e-08	0.000325	3	9	TNF,CXCL8,VEGFA
107	ctd:C056507	gemcitabine	CTD	4.26e-08	0.000402	6	270	TGFB1,NFE2L2,EDN1,TNF,CXCL8,TLR2,TLR3,VEGFA
108	CID000003973	LY294002	Stitch	4.27e-08	0.000403	8	750	TGFB1,NFE2L2,EDN1,TNF,CXCL8,VEGFA
109	ctd:D008345	Manganese	CTD	4.53e-08	0.000427	7	480	TGFB1,PON1,OGG1,NFE2L2,TNF,CXCL8,VEGFA
110	ctd:C007262	deoxynivalenol	CTD	4.59e-08	0.000433	7	481	TGFB1,OGG1,RORA,TNF,CXCL8,TLR2,TLR3
111	ctd:D004656	Enalapril	CTD	4.65e-08	0.000439	5	131	TGFB1,NFE2L2,EDN1,TNF,VEGFA
112	ctd:D000001	Calcimycin	CTD	4.83e-08	0.000456	5	132	TGFB1,EDN1,TNF,CXCL8,VEGFA
113	ctd:C020755	hydroxycitronellal	CTD	4.92e-08	0.000464	3	10	TNF,CXCL8,TLR2
114	ctd:D010545	Peroxides	CTD	4.92e-08	0.000464	3	10	TGFB1,NFE2L2,VEGFA
115	ctd:D003035	Cobalt	CTD	4.96e-08	0.000468	6	277	TGFB1,NFE2L2,TNF,CXCL8,TLR2,VEGFA
116	ctd:C011512	alpha-naphthoflavone	CTD	5.01e-08	0.000473	5	133	TGFB1,NFE2L2,TNF,CXCL8,VEGFA
117	ctd:C024989	coenzyme Q10	CTD	5.15e-08	0.000486	4	48	TGFB1,NFE2L2,EDN1,TNF
118	ctd:C416282	BAY 11-7085	CTD	5.15e-08	0.000486	4	48	TGFB1,TNF,CXCL8,VEGFA
119	CID000176155	SB203580	Stitch	5.34e-08	0.000504	8	772	TGFB1,NFE2L2,EDN1,TNF,CXCL8,TLR2,TLR3,VEGFA
120	ctd:C419708	gefitinib	CTD	5.4e-08	0.00051	5	135	TGFB1,TNF,SERPINF1,CXCL8,VEGFA
121	ctd:C029891	lead chloride	CTD	5.82e-08	0.000549	5	137	TGFB1,NFE2L2,EDN1,TNF,CXCL8
122	ctd:C090942	4-(4-fluorophenyl)-2-(4-hydroxyphenyl)-5-(4-pyridyl)imidazole	CTD	5.82e-08	0.000549	5	137	TGFB1,NFE2L2,TNF,CXCL8,VEGFA
123	ctd:D003609	Dactinomycin	CTD	6.51e-08	0.000615	6	290	TGFB1,NFE2L2,EDN1,TNF,CXCL8,VEGFA
124	ctd:C094782	5,3'-dihydroxy-3,6,7,8,4'-pentamethoxyflavone	CTD	6.76e-08	0.000638	3	11	TNF,CXCL8,VEGFA
125	ctd:D000068557	Olmesartan Medoxomil	CTD	6.76e-08	0.000638	3	11	TGFB1,EDN1,TNF
126	ctd:D014810	Vitamin E	CTD	6.8e-08	0.000642	10	1590	TGFB1,PON1,NFE2L2,RORA,TNF,HTRA1,SERPINF1,CXCL8,FECH,VEGFA
127	ctd:C007164	cumene hydroperoxide	CTD	7.15e-08	0.000675	4	52	TGFB1,PON1,NFE2L2,TNF
128	ctd:D012643	Selenium	CTD	7.18e-08	0.000677	10	1599	TGFB1,EDN1,TNF,VEGFA
129	ctd:C013592	mangiferin	CTD	7.21e-08	0.00068	5	143	TGFB1,CFH,PON1,OGG1,NFE2L2,TNF,SERPINF1,CXCL8,FECH,VEGFA
130	ctd:D000431	Ethanol	CTD	7.57e-08	0.000714	10	1608	TGFB1,NFE2L2,TNF,CXCL8,VEGFA
131	CID003048719	I EC	Stitch	7.73e-08	0.000729	5	145	TGFB1,CFH,OGG1,NFE2L2,EDN1,TNF,HTRA1,SERPINF1,CXCL8,VEGFA
132	ctd:D000068677	Sildenafil Citrate	CTD	7.73e-08	0.000729	4	53	TGFB1,EDN1,TNF,VEGFA
133	ctd:C005466	ursolic acid	CTD	7.73e-08	0.000729	4	53	TGFB1,TNF,CXCL8,TLR2,TLR3
134	CID000024288	cobalt(II) chloride	Stitch	8e-08	0.000755	5	146	PON1,RORA,EDN1,CXCL8,VEGFA
135	ctd:C003001	7-ketocholesterol	CTD	8.34e-08	0.000787	4	54	PON1,TNF,CXCL8,VEGFA
136	ctd:D003436	Croton Oil	CTD	8.34e-08	0.000787	4	54	NFE2L2,TNF,CXCL8,VEGFA
137	ctd:D014108	Tosylphenylalanyl Chloromethyl Ketone	CTD	8.99e-08	0.000849	4	55	TGFB1,NFE2L2,TNF,CXCL8
138	ctd:C075773	4-phenylbutyric acid	CTD	9.46e-08	0.000893	5	151	TGFB1,NFE2L2,TNF,CXCL8,VEGFA
139	CID005288446	AC1NRBJE	Stitch	9.78e-08	0.000923	5	152	TGFB1,EDN1,TNF,CXCL8,VEGFA
140	ctd:D019311	Staurosporine	CTD	1.01e-07	0.000954	5	153	NFE2L2,EDN1,TNF,CXCL8,VEGFA
141	CID000447989	(2s,5s)-5-Carboxymethylproline	Stitch	1.04e-07	0.000983	6	314	TGFB1,ITGA9,EDN1,TNF,CXCL8,VEGFA
142	ctd:D008055	Lipids	CTD	1.12e-07	0.00105	4	58	TGFB1,EDN1,TNF,TLR2
143	ctd:C008548	morin	CTD	1.12e-07	0.00105	4	58	TGFB1,NFE2L2,TNF,VEGFA
144	ctd:D014013	1,2-Dihydroxybenzene-3,5-Disulfonic Acid Disodium Salt	CTD	1.12e-07	0.00105	4	58	TGFB1,NFE2L2,EDN1,TNF
145	ctd:D008767	Methylmercury Compounds	CTD	1.13e-07	0.00107	8	851	TGFB1,PON1,OGG1,NFE2L2,RORA,TNF,FECH,VEGFA
146	ctd:C019107	tetramethylthiourea	CTD	1.17e-07	0.00111	3	13	TGFB1,TNF,CXCL8
147	ctd:C038983	1,3-dimethylthiourea	CTD	1.2e-07	0.00113	4	59	NFE2L2,EDN1,TNF,CXCL8
148	ctd:C066229	prolinedithiocarbamate	CTD	1.2e-07	0.00113	4	59	EDN1,TNF,CXCL8,VEGFA
149	ctd:C017875	fisetin	CTD	1.28e-07	0.00121	4	60	NFE2L2,TNF,CXCL8,VEGFA
150	CID000060737	loxoribine	Stitch	1.28e-07	0.00121	4	60	TNF,CXCL8,TLR2,TLR3
151	ctd:D011239	Prednisolone	CTD	1.3e-07	0.00123	5	161	TGFB1,EDN1,TNF,CXCL8,TLR2,TLR3,VEGFA
152	CID000000774	histamine	Stitch	1.31e-07	0.00124	7	561	TGFB1,TNF,CXCL8,TLR2,VEGFA
153	ctd:D001688	Biological Products	CTD	1.37e-07	0.00129	4	61	TGFB1,NFE2L2,TNF,CXCL8
154	ctd:D005665	Furosemide	CTD	1.43e-07	0.00135	5	164	TGFB1,NFE2L2,TNF,SERPINF1,VEGFA
155	CID000442783	AC1L9DEH	Stitch	1.44e-07	0.00136	7	569	TGFB1,PON1,NFE2L2,EDN1,TNF,CXCL8,VEGFA
156	ctd:D004533	Egtazic Acid	CTD	1.47e-07	0.00138	4	62	PON1,NFE2L2,TNF,CXCL8
157	ctd:C439060	sirtinol	CTD	1.47e-07	0.00138	4	62	NFE2L2,TNF,CXCL8,VEGFA
158	ctd:D019808	Losartan	CTD	1.47e-07	0.00139	5	165	TGFB1,NFE2L2,EDN1,TNF,VEGFA
159	ctd:C085989	Ro 32-0432	CTD	1.49e-07	0.00141	3	14	TGFB1,NFE2L2,EDN1
160	ctd:D019830	Adenosine-5'-(N-ethylcarboxamide)	CTD	1.49e-07	0.00141	3	14	TNF,CXCL8,VEGFA
161	ctd:D058425	Vaccines, Virus-Like Particle	CTD	1.49e-07	0.00141	3	14	TGFB1,TNF,CXCL8
162	ctd:D009569	Nitric Oxide	CTD	1.55e-07	0.00147	6	336	TGFB1,NFE2L2,EDN1,TNF,CXCL8,VEGFA
163	CID000005538	9cRA	Stitch	1.57e-07	0.00148	10	1737	TGFB1,RORA,EDN1,TNF,SERPINF1,CXCL8,TLR2,TLR3,FECH,VEGFA
164	ctd:D016559	Tacrolimus	CTD	1.64e-07	0.00155	6	339	TGFB1,NFE2L2,EDN1,TNF,CXCL8,VEGFA
165	ctd:C036643	isoeugenol	CTD	1.67e-07	0.00157	4	64	TNF,CXCL8,TLR2,FECH
166	ctd:D009638	Norepinephrine	CTD	1.76e-07	0.00166	5	171	TGFB1,EDN1,TNF,CXCL8,VEGFA
167	ctd:D002939	Ciprofloxacin	CTD	1.78e-07	0.00168	4	65	TGFB1,PON1,TNF,CXCL8
168	CID000006569	methyl ethyl ketone	Stitch	1.78e-07	0.00168	7	587	TGFB1,NFE2L2,EDN1,TNF,CXCL8,TLR2,VEGFA
169	ctd:C063509	N-(2-(4-bromocinnamylamino)ethyl)-5-isoquinolinesulfonamide	CTD	1.86e-07	0.00176	5	173	TGFB1,EDN1,TNF,CXCL8,VEGFA
170	ctd:C037032	galangin	CTD	2.13e-07	0.00201	4	68	TGFB1,TNF,CXCL8,VEGFA
171	CID000461545	AGEPC	Stitch	2.18e-07	0.00206	6	356	PON1,EDN1,TNF,SERPINF1,CXCL8,VEGFA
172	CID000005056	trans-3,4,5-trihydroxystilbene	Stitch	2.26e-07	0.00213	7	608	TGFB1,PON1,NFE2L2,EDN1,TNF,CXCL8,VEGFA
173	ctd:D015082	2,2'-Dipyridyl	CTD	2.29e-07	0.00216	3	16	TNF,CXCL8,VEGFA
174	ctd:C017154	cyanidin	CTD	2.29e-07	0.00216	3	16	NFE2L2,TNF,VEGFA
175	ctd:C464745	norisoboldine	CTD	2.29e-07	0.00216	3	16	TGFB1,TNF,VEGFA
176	ctd:D012906	Smoke	CTD	2.37e-07	0.00224	8	937	TGFB1,PON1,OGG1,NFE2L2,RORA,TNF,CXCL8,VEGFA
177	CID000107707	Zlllal	Stitch	2.39e-07	0.00226	7	613	TGFB1,EDN1,TLR2,TLR3
178	CID000065947	prulifloxacin	Stitch	2.4e-07	0.00226	4	70	TGFB1,NFE2L2,EDN1,TNF,CXCL8,TLR2,VEGFA
179	CID000008515	SP600125	Stitch	2.41e-07	0.00227	6	362	TGFB1,NFE2L2,TNF,CXCL8,TLR2,TLR3
180	CID000003003	Betamethasone-d5	Stitch	2.44e-07	0.00231	9	1342	TGFB1,ITGA9,CFH,EDN1,TNF,CXCL8,TLR2,TLR3,VEGFA
181	ctd:C040918	butein	CTD	2.78e-07	0.00262	3	17	NFE2L2,TNF,VEGFA
182	ctd:D005000	Ethionamide	CTD	2.78e-07	0.00262	3	17	NFE2L2,TNF,VEGFA
183	ctd:C031293	calcium silicate	CTD	2.78e-07	0.00262	3	17	TGFB1,CXCL8,VEGFA
184	ctd:C104810	methyl arachidonylfluorophosphonate	CTD	2.78e-07	0.00262	3	17	TNF,CXCL8,VEGFA
185	ctd:D018030	Silver Compounds	CTD	2.78e-07	0.00262	3	17	OGG1,NFE2L2,VEGFA
186	CID000006436	triamcinolone acetonide	Stitch	2.84e-07	0.00268	4	73	CFH,SERPINF1,TLR3,VEGFA
187	CID000003501	Go6976	Stitch	2.97e-07	0.0028	5	190	NFE2L2,TNF,CXCL8,TLR2,VEGFA
188	ctd:C081643	candesartan	CTD	3.01e-07	0.00284	4	74	TGFB1,TNF,CXCL8,VEGFA
189	ctd:D009637	Masoprocol	CTD	3.01e-07	0.00284	4	74	TGFB1,NFE2L2,TNF,VEGFA
190	ctd:D004139	Dinitrofluorobenzene	CTD	3.17e-07	0.00299	4	75	TGFB1,NFE2L2,TNF,CXCL8
191	ctd:D000537	Aluminum Oxide	CTD	3.17e-07	0.00299	4	75	TGFB1,TNF,CXCL8,VEGFA
192	ctd:C040015	myricetin	CTD	3.17e-07	0.00299	4	75	TGFB1,NFE2L2,TNF,VEGFA
193	ctd:D004137	Dinitrochlorobenzene	CTD	3.25e-07	0.00307	6	381	PON1,NFE2L2,TNF,CXCL8,FECH,VEGFA
194	ctd:C081565	arachidonyltrifluoromethane	CTD	3.33e-07	0.00315	3	18	TNF,CXCL8,VEGFA
195	ctd:C037573	oxymatrine	CTD	3.33e-07	0.00315	3	18	TGFB1,NFE2L2,TNF
196	ctd:C041125	quinapril	CTD	3.33e-07	0.00315	3	18	TGFB1,EDN1,CXCL8
197	ctd:D008790	Metoprolol	CTD	3.53e-07	0.00333	4	77	TGFB1,EDN1,TNF,VEGFA
198	ctd:D004280	Dobutamine	CTD	3.72e-07	0.00351	4	78	TGFB1,TNF,CXCL8,VEGFA
199	ctd:C020809	tetrathiomolybdate	CTD	3.72e-07	0.00351	4	78	TGFB1,NFE2L2,TNF,VEGFA
200	CID000054454	simvastatin	Stitch	3.73e-07	0.00352	6	390	PON1,EDN1,TNF,CXCL8,TLR2,VEGFA
201	ctd:D014302	Trinitrobenzenesulfonic Acid	CTD	3.9e-07	0.00368	6	393	TGFB1,TNF,CXCL8
202	ctd:C033116	acetyl methyl tetramethyl tetralin	CTD	3.96e-07	0.00373	3	19	NFE2L2,TNF,CXCL8
203	ctd:D047188	Chalcones	CTD	3.96e-07	0.00373	3	19	TGFB1,CFH,TNF,CXCL8,TLR2,VEGFA
204	ctd:D010047	Ovalbumin	CTD	4.55e-07	0.00429	4	82	TGFB1,TNF,TLR2,VEGFA
205	CID006102706	AC1O0UVD	Stitch	4.55e-07	0.00429	4	82	TGFB1,EDN1,TNF,CXCL8
206	ctd:D001397	Azoxymethane	CTD	4.55e-07	0.00429	4	82	TGFB1,NFE2L2,TNF,VEGFA
207	ctd:D005688	Galactosamine	CTD	4.78e-07	0.00451	4	83	TGFB1,NFE2L2,TNF,VEGFA
208	ctd:D008555	Melitten	CTD	4.78e-07	0.00451	4	83	TGFB1,TNF,CXCL8,VEGFA
209	ctd:D001194	Asbestos	CTD	4.99e-07	0.00471	5	211	TGFB1,EDN1,TNF,CXCL8,VEGFA
210	ctd:D011137	Polystyrenes	CTD	5.02e-07	0.00473	4	84	TGFB1,EDN1,TNF,CXCL8
211	ctd:C044946	benazepril	CTD	5.02e-07	0.00473	4	84	TGFB1,EDN1,TNF,VEGFA
212	CID000010964	malondialdehyde	Stitch	5.23e-07	0.00494	5	213	TGFB1,PON1,OGG1,TNF,CXCL8
213	ctd:C088658	zoledronic acid	CTD	5.33e-07	0.00503	9	1471	TGFB1,PON1,NFE2L2,EDN1,TNF,HTRA1,CXCL8,FECH,VEGFA
214	ctd:C442759	ginsenoside Rb1	CTD	5.42e-07	0.00512	3	21	TGFB1,NFE2L2,TNF
215	ctd:C062735	zafirlukast	CTD	5.42e-07	0.00512	3	21	EDN1,TNF,CXCL8
216	ctd:D002219	Carbamates	CTD	5.42e-07	0.00512	3	21	NFE2L2,TNF,CXCL8
217	ctd:D000841	Anisomycin	CTD	5.51e-07	0.0052	4	86	RORA,TNF,CXCL8,VEGFA
218	ctd:D003630	Daunorubicin	CTD	5.61e-07	0.00529	5	216	TGFB1,EDN1,TNF,CXCL8,VEGFA
219	ctd:C084656	paricalcitol	CTD	5.78e-07	0.00545	4	87	TGFB1,EDN1,TNF,CXCL8
220	ctd:C029728	4-phenylenediamine	CTD	5.78e-07	0.00545	4	87	NFE2L2,TNF,CXCL8,VEGFA
221	ctd:C071595	N(6)-benzyl-cyclic adenosine 5'-monophosphate	CTD	5.87e-07	0.00554	2	2	TGFB1,EDN1
222	ctd:C508178	microorganism fermentation extract	CTD	5.87e-07	0.00554	2	2	TNF,CXCL8
223	ctd:C423842	N-(4-cyanophenyl)-2-(4-(2,3,6,7-tetrahydro-2,6-dioxo-1,3-dipropyl-1H-purin-8-yl)-phenoxy)acetamide	CTD	5.87e-07	0.00554	2	2	CXCL8,VEGFA
224	ctd:C028019	cesium chloride	CTD	5.87e-07	0.00554	2	2	EDN1,VEGFA
225	ctd:C530770	5(S),6(R)-7-trihydroxyheptanoic acid, methyl ester	CTD	5.87e-07	0.00554	2	2	TNF,CXCL8
226	ctd:C488718	2'-O-methyl-8-(4-chlorophenylthio)cAMP	CTD	5.87e-07	0.00554	2	2	TGFB1,EDN1
227	ctd:C472987	koninginin A	CTD	5.87e-07	0.00554	2	2	TGFB1,TNF
228	ctd:C029662	JP5 jet fuel	CTD	5.87e-07	0.00554	2	2	TNF,CXCL8
229	ctd:C020491	rhein	CTD	6.28e-07	0.00592	3	22	TGFB1,TNF,VEGFA
230	ctd:C045989	eticlopride	CTD	6.28e-07	0.00592	3	22	TGFB1,TNF,VEGFA
231	ctd:D002336	Carnosine	CTD	6.28e-07	0.00592	3	22	TGFB1,TNF,VEGFA
232	CID000002909	cyclophorine	Stitch	6.34e-07	0.00598	6	427	TGFB1,CFH,EDN1,TNF,CXCL8,VEGFA
233	ctd:C067713	lactacystin	CTD	6.92e-07	0.00653	4	91	TGFB1,NFE2L2,TNF,CXCL8
234	ctd:D015773	Enalaprilat	CTD	7.21e-07	0.00681	3	23	TGFB1,EDN1,TNF
235	ctd:C023650	aniline	CTD	7.23e-07	0.00683	4	92	TGFB1,OGG1,TNF,CXCL8
236	ctd:D000968	Antimycin A	CTD	7.23e-07	0.00683	4	92	TNF,HTRA1,CXCL8,VEGFA
237	CID000221534	NSC-6354	Stitch	7.23e-07	0.00683	4	92	PON1,EDN1,TNF,CXCL8
238	ctd:D002784	Cholesterol	CTD	7.32e-07	0.00691	5	228	TGFB1,PON1,TNF,CXCL8,VEGFA
239	ctd:D001629	Bezafibrate	CTD	7.48e-07	0.00706	5	229	TGFB1,OGG1,EDN1,TNF,CXCL8
240	ctd:D000667	Ampicillin	CTD	7.56e-07	0.00713	4	93	PON1,EDN1,TNF,VEGFA
241	CID000054688	NSC643733	Stitch	7.56e-07	0.00713	4	93	TGFB1,EDN1,TNF,CXCL8
242	CID000001444	AC1L1BHQ	Stitch	7.65e-07	0.00722	5	230	TGFB1,NFE2L2,TNF,CXCL8,TLR2
243	CID000002116	vitamin E	Stitch	7.65e-07	0.00722	6	441	TGFB1,PON1,TNF,CXCL8,FECH,VEGFA
244	ctd:D006851	Hydrochloric Acid	CTD	7.89e-07	0.00744	4	94	NFE2L2,EDN1,TNF,CXCL8
245	ctd:D037342	Pertussis Toxin	CTD	7.89e-07	0.00744	4	94	TGFB1,NFE2L2,TNF,CXCL8
246	ctd:D003513	Cycloheximide	CTD	8.17e-07	0.00771	6	446	TGFB1,NFE2L2,EDN1,TNF,CXCL8,VEGFA
247	ctd:C117155	tetracycline CMT-3	CTD	8.24e-07	0.00778	3	24	TGFB1,TNF,CXCL8
248	ctd:D056604	Grape Seed Extract	CTD	8.24e-07	0.00778	3	24	TGFB1,TNF,VEGFA
249	ctd:C102148	nitroaspirin	CTD	8.24e-07	0.00778	3	24	PON1,TNF,VEGFA
250	ctd:C030614	picolinic acid	CTD	8.24e-07	0.00778	3	24	NFE2L2,TNF,CXCL8
251	ctd:C518860	2-cyano-3,12-dioxooleana-1,9(11)-dien-28-oic acid ethyl amide	CTD	8.24e-07	0.00778	3	24	TGFB1,NFE2L2,TNF
252	ctd:D016729	Leuprolide	CTD	8.24e-07	0.00778	3	24	TNF,CXCL8,VEGFA
253	ctd:D009020	Morphine	CTD	8.28e-07	0.00781	6	447	TGFB1,TNF,SERPINF1,CXCL8,MIR150,VEGFA
254	ctd:D000069463	Olive Oil	CTD	8.58e-07	0.0081	4	96	TGFB1,CFH,PON1,TNF
255	ctd:C080955	N-(2-cyclohexyloxy-4-nitrophenyl)methanesulfonamide	CTD	8.58e-07	0.0081	4	96	TGFB1,TNF,CXCL8,VEGFA
256	CID000004889	AC1L1J6H	Stitch	8.68e-07	0.00819	5	236	TGFB1,PON1,TNF,CXCL8,VEGFA
257	ctd:D005707	Gallic Acid	CTD	8.95e-07	0.00844	4	97	TGFB1,TNF,CXCL8,VEGFA
258	CID000001287	AC1L1B55	Stitch	9.07e-07	0.00855	6	454	TGFB1,NFE2L2,EDN1,TNF,CXCL8,VEGFA
259	CID000002301	BAY 11-7082	Stitch	9.32e-07	0.0088	4	98	TGFB1,SERPINF1,CXCL8,TLR2
260	ctd:C033607	puerarin	CTD	9.32e-07	0.0088	4	98	TGFB1,NFE2L2,TNF,VEGFA
261	ctd:D006632	Histamine	CTD	9.32e-07	0.0088	4	98	EDN1,TNF,CXCL8,TLR2
262	ctd:C033643	3-nitrofluoranthene	CTD	9.36e-07	0.00883	3	25	NFE2L2,TNF,CXCL8
263	ctd:D001514	Bee Venoms	CTD	9.36e-07	0.00883	3	25	TGFB1,TNF,CXCL8
264	ctd:C442865	lipopolysaccharide, Helicobacter pylori	CTD	9.36e-07	0.00883	3	25	TNF,CXCL8,TLR2
265	ctd:D003606	Dacarbazine	CTD	9.36e-07	0.00883	3	25	TNF,CXCL8,VEGFA
266	ctd:D017998	Leukotriene D4	CTD	9.36e-07	0.00883	3	25	TGFB1,TNF,CXCL8
267	ctd:D008095	Lithocholic Acid	CTD	9.43e-07	0.0089	5	240	TGFB1,NFE2L2,TNF,CXCL8,VEGFA
268	ctd:C003898	2-anisidine	CTD	9.71e-07	0.00917	4	99	TNF,CXCL8,TLR2,TLR3
269	ctd:D004002	Clodronic Acid	CTD	1e-06	0.00946	5	243	TGFB1,PON1,NFE2L2,TNF,FECH
270	ctd:D008550	Melatonin	CTD	1e-06	0.00946	5	243	TGFB1,NFE2L2,RORA,TNF,VEGFA
271	ctd:C008088	alfacalcidol	CTD	1.06e-06	0.00998	3	26	TGFB1,TNF,TLR2
272	ctd:C040527	lipoxin A4	CTD	1.06e-06	0.00998	3	26	NFE2L2,TNF,CXCL8
273	ctd:D008463	Mebendazole	CTD	1.06e-06	0.00998	3	26	TNF,CXCL8,VEGFA
274	ctd:D008094	Lithium	CTD	1.07e-06	0.0101	5	246	OGG1,NFE2L2,TNF,CXCL8,VEGFA
275	ctd:C012843	cinnamic aldehyde	CTD	1.09e-06	0.0103	5	247	TGFB1,NFE2L2,TNF,CXCL8,TLR3
276	ctd:D002791	Cholesterol, Dietary	CTD	1.1e-06	0.0103	4	102	TGFB1,NFE2L2,EDN1,TNF
277	ctd:D013148	Spironolactone	CTD	1.1e-06	0.0103	4	102	TGFB1,NFE2L2,TNF,VEGFA
278	CID000001693	4-hydroxynonenal	Stitch	1.12e-06	0.0106	6	471	TGFB1,PON1,NFE2L2,TNF,CXCL8,VEGFA
279	ctd:D002726	Chlorogenic Acid	CTD	1.14e-06	0.0107	4	103	NFE2L2,TNF,CXCL8,TLR3
280	CID000005650	AC1Q5S0Y	Stitch	1.14e-06	0.0107	4	103	TGFB1,EDN1,TNF,VEGFA
281	CID000000214	8-isoprostaglandin E1	Stitch	1.18e-06	0.0111	5	251	TGFB1,EDN1,TNF,CXCL8,VEGFA
282	CID006442261	SM-10906	Stitch	1.19e-06	0.0112	3	27	TNF,CXCL8,TLR2,TLR3
283	ctd:C106335	macrophage stimulatory lipopeptide 2	CTD	1.19e-06	0.0112	3	27	TGFB1,TNF,CXCL8
284	ctd:D011070	Poly I-C	CTD	1.23e-06	0.0116	4	105	CXCL8,TLR2,VEGFA
285	CID000000996	phenolate	Stitch	1.25e-06	0.0118	5	254	PON1,EDN1,TNF,CXCL8,TLR2
286	ctd:C070081	fulvestrant	CTD	1.32e-06	0.0124	6	484	TGFB1,NFE2L2,EDN1,TNF,CXCL8,VEGFA
287	CID000027435	AC1L1D7P	Stitch	1.33e-06	0.0125	4	107	TGFB1,OGG1,TNF,CXCL8
288	CID000009083	methylene dimethanesulfonate	Stitch	1.33e-06	0.0125	4	107	TNF,SERPINF1,CXCL8,TLR2
289	ctd:D000119	Acetylmuramyl-Alanyl-Isoglutamine	CTD	1.33e-06	0.0126	3	28	TNF,CXCL8,TLR2
290	ctd:D003958	Diamide	CTD	1.33e-06	0.0126	3	28	OGG1,NFE2L2,TNF
291	ctd:D000068698	Tenofovir	CTD	1.33e-06	0.0126	3	28	EDN1,TNF,CXCL8
292	CID000065889	WEB 2086	Stitch	1.38e-06	0.013	4	108	TGFB1,EDN1,TNF,CXCL8
293	ctd:C027561	butylbenzyl phthalate	CTD	1.38e-06	0.013	4	108	NFE2L2,TNF,CXCL8,VEGFA
294	ctd:D002211	Capsaicin	CTD	1.38e-06	0.013	6	488	TGFB1,NFE2L2,EDN1,TNF,CXCL8,VEGFA
295	CID000520535	superoxide	Stitch	1.41e-06	0.0133	6	490	PON1,NFE2L2,EDN1,TNF,CXCL8,VEGFA
296	ctd:C027576	4-hydroxy-2-nonenal	CTD	1.42e-06	0.0134	7	799	TGFB1,TNF,TLR2,VEGFA
297	ctd:C038459	curdlan	CTD	1.43e-06	0.0135	4	109	TGFB1,PON1,NFE2L2,EDN1,TNF,FECH,VEGFA
298	ctd:D002118	Calcium	CTD	1.48e-06	0.014	6	494	TGFB1,PON1,EDN1,TNF,CXCL8,VEGFA
299	ctd:C040048	caffeic acid	CTD	1.48e-06	0.014	4	110	TNF,CXCL8,VEGFA
300	ctd:D005273	Fenbendazole	CTD	1.48e-06	0.014	3	29	NFE2L2,EDN1,TNF
301	ctd:D014222	Triamcinolone Acetonide	CTD	1.48e-06	0.014	3	29	TGFB1,TNF,VEGFA
302	ctd:C041359	terbinafine	CTD	1.48e-06	0.014	3	29	NFE2L2,TNF,CXCL8
303	CID000004553	NS-398	Stitch	1.51e-06	0.0142	5	264	EDN1,TNF,CXCL8,VEGFA
304	ctd:D009599	Nitroprusside	CTD	1.54e-06	0.0145	4	111	TGFB1,EDN1,TNF,CXCL8,VEGFA
305	CID000000778	homocysteine	Stitch	1.56e-06	0.0148	5	266	EDN1,TNF,TLR2,VEGFA
306	ctd:C012655	nimesulide	CTD	1.57e-06	0.0148	8	1202	PON1,EDN1,TNF,CXCL8,VEGFA
307	ctd:C009687	wortmannin	CTD	1.59e-06	0.015	5	267	CFH,NFE2L2,EDN1,TNF,HTRA1,CXCL8,FECH,VEGFA
308	CID000005691	wartmannin	Stitch	1.6e-06	0.0151	7	813	TGFB1,NFE2L2,EDN1,TNF,CXCL8,TLR2,VEGFA
309	ctd:C482199	lipopolysaccharide, E coli O55-B5	CTD	1.64e-06	0.0155	9	1681	EDN1,TNF,CXCL8,TLR3,VEGFA
310	ctd:C086232	bosentan	CTD	1.65e-06	0.0156	3	30	TGFB1,EDN1,TNF
311	ctd:C073601	KT 5823	CTD	1.65e-06	0.0156	3	30	TGFB1,NFE2L2,TNF,CXCL8
312	ctd:C434003	3-(4-methylphenylsulfonyl)-2-propenenitrile	CTD	1.65e-06	0.0156	4	113	TGFB1,CFH,PON1,NFE2L2,TNF,HTRA1,CXCL8,TLR2,VEGFA
313	CID000108042	phenethyl caffeiate	Stitch	1.71e-06	0.0161	4	114	NFE2L2,TNF,CXCL8,TLR2
314	ctd:C023663	avarol	CTD	1.76e-06	0.0166	2	3	TNF,CXCL8
315	ctd:C100395	andrastin A	CTD	1.76e-06	0.0166	2	3	TGFB1,TNF
316	ctd:C082486	13-hydroxy-10-oxo-11-octadecenoic acid	CTD	1.76e-06	0.0166	2	3	TNF,VEGFA
317	ctd:C441202	3',4',5'-trimethoxyflavone	CTD	1.76e-06	0.0166	2	3	TNF,CXCL8
318	ctd:C491689	cobalt-nickel-chromium-molybdenum alloy	CTD	1.76e-06	0.0166	2	3	TNF,VEGFA
319	CID000160661	Np 9	Stitch	1.76e-06	0.0166	2	3	EDN1,CXCL8
320	ctd:C007957	homocysteine thiolactone	CTD	1.76e-06	0.0166	2	3	PON1,CXCL8
321	ctd:C549647	olodaterol	CTD	1.76e-06	0.0166	2	3	TGFB1,EDN1
322	ctd:C469668	N-(3-(aminosulfonyl)-4-chloro-2-hydroxyphenyl)-N'-(2,3-dichlorophenyl)urea	CTD	1.76e-06	0.0166	2	3	TNF,CXCL8
323	CID000521199	beta-sitosterol acetate	Stitch	1.76e-06	0.0166	2	3	TGFB1,CXCL8
324	CID000159603	resiquimod	Stitch	1.77e-06	0.0167	4	115	TNF,CXCL8,TLR2,TLR3
325	ctd:C066851	mithramycin A	CTD	1.82e-06	0.0172	3	31	TGFB1,TNF,VEGFA
326	ctd:D009573	Nitrites	CTD	1.82e-06	0.0172	3	31	NFE2L2,TNF,TLR2
327	ctd:D014580	Ursodeoxycholic Acid	CTD	1.88e-06	0.0177	5	276	TGFB1,NFE2L2,EDN1,TNF,CXCL8
328	ctd:D012701	Serotonin	CTD	1.9e-06	0.0179	4	117	TGFB1,EDN1,TNF,CXCL8
329	CID000000702	ethanol	Stitch	1.94e-06	0.0183	7	837	TGFB1,PON1,EDN1,TNF,CXCL8,TLR2,VEGFA
330	CID000005461	TXB2 (thromboxane B2	Stitch	1.96e-06	0.0185	4	118	TGFB1,EDN1,TNF,CXCL8
331	ctd:D019813	1,2-Dimethylhydrazine	CTD	2.01e-06	0.019	3	32	TGFB1,NFE2L2,TNF
332	ctd:D048271	Chitosan	CTD	2.01e-06	0.019	3	32	NFE2L2,TNF,TLR2
333	ctd:C027955	aflatoxin G1	CTD	2.01e-06	0.019	3	32	TNF,TLR2,VEGFA
334	ctd:C501277	Mangifera indica extract	CTD	2.01e-06	0.019	3	32	TNF,CXCL8,VEGFA
335	ctd:C017185	delphinidin	CTD	2.01e-06	0.019	3	32	TGFB1,TNF,VEGFA
336	ctd:D000068756	Valsartan	CTD	2.03e-06	0.0191	4	119	TGFB1,EDN1,TNF,VEGFA
337	CID000005591	troglitazone	Stitch	2.13e-06	0.0201	6	526	TGFB1,PON1,EDN1,TNF,CXCL8,VEGFA
338	ctd:C007738	fluoranthene	CTD	2.15e-06	0.0203	7	850	TGFB1,OGG1,NFE2L2,TNF,CXCL8,TLR2,VEGFA
339	ctd:D003474	Curcumin	CTD	2.17e-06	0.0204	7	851	TNF,CXCL8,TLR2,TLR3
340	ctd:C056165	acetovanillone	CTD	2.17e-06	0.0205	4	121	NFE2L2,EDN1,TNF,CXCL8
341	ctd:C540383	INCB018424	CTD	2.21e-06	0.0209	3	33	TGFB1,NFE2L2,RORA,EDN1,TNF,CXCL8,VEGFA
342	ctd:C052920	trimethylarsine oxide	CTD	2.21e-06	0.0209	3	33	TNF,TLR3,VEGFA
343	ctd:D010972	Platelet Activating Factor	CTD	2.21e-06	0.0209	3	33	OGG1,NFE2L2,TNF
344	ctd:C054474	manumycin	CTD	2.21e-06	0.0209	3	33	EDN1,TNF,CXCL8
345	CID000003447	gabexate mesilate	Stitch	2.24e-06	0.0211	4	122	TGFB1,TNF,VEGFA
346	CID000040846	Muramyl dipeptide	Stitch	2.32e-06	0.0218	4	123	TGFB1,TNF,CXCL8,TLR2
347	CID000000206	sodium chloride	Stitch	2.41e-06	0.0228	7	865	TGFB1,EDN1,TNF
348	ctd:D015230	Prostaglandin D2	CTD	2.42e-06	0.0229	3	34	NFE2L2,TNF,VEGFA
349	CID000002459	bucillamine	Stitch	2.42e-06	0.0229	3	34	TGFB1,TNF,CXCL8
350	ctd:C507035	ethyl 6-(N-(2-chloro-4-fluorophenyl)sulfamoyl)cyclohex-1-ene-1-carboxylate	CTD	2.42e-06	0.0229	3	34	TNF,CXCL8,TLR2
351	CID000004083	metampicilline	Stitch	2.42e-06	0.0229	3	34	TGFB1,EDN1,CXCL8
352	ctd:D003622	Dapsone	CTD	2.42e-06	0.0229	3	34	TGFB1,PON1,EDN1,TNF,CXCL8,TLR3,FECH
353	CID000002162	amlodipine	Stitch	2.55e-06	0.0241	4	126	PON1,EDN1,TNF,VEGFA
354	CID005356750	Evans blue dye	Stitch	2.63e-06	0.0248	4	127	EDN1,TNF,TLR2,VEGFA
355	CID000167253	phosphorothioate	Stitch	2.64e-06	0.0249	5	296	TGFB1,TNF,VEGFA
356	ctd:C002070	betulinic acid	CTD	2.65e-06	0.025	3	35	TGFB1,TNF,VEGFA
357	ctd:D011241	Prednisone	CTD	2.65e-06	0.025	3	35	TGFB1,TNF,CXCL8
358	ctd:C058956	acteoside	CTD	2.65e-06	0.025	3	35	TGFB1,NFE2L2,TNF
359	ctd:C076944	salvianolic acid B	CTD	2.65e-06	0.025	3	35	NFE2L2,TNF,VEGFA
360	ctd:D020126	Brefeldin A	CTD	2.65e-06	0.025	3	35	TGFB1,PON1,TNF,TLR3,VEGFA
361	ctd:D015735	Mifepristone	CTD	2.85e-06	0.0269	6	553	TGFB1,NFE2L2,TNF,SERPINF1,CXCL8,VEGFA
362	ctd:D006812	Humic Substances	CTD	2.89e-06	0.0273	3	36	NFE2L2,TNF,VEGFA
363	ctd:C009900	lipoteichoic acid	CTD	2.89e-06	0.0273	3	36	TNF,CXCL8,TLR2
364	CID000512282	BX471	Stitch	2.89e-06	0.0273	3	36	TNF,TLR2,VEGFA
365	ctd:C031183	stearic acid	CTD	2.89e-06	0.0273	3	36	EDN1,TNF,CXCL8
366	ctd:C070515	bisindolylmaleimide I	CTD	2.98e-06	0.0281	4	131	EDN1,TNF,CXCL8,VEGFA
367	ctd:C072553	benzyloxycarbonylleucyl-leucyl-leucine aldehyde	CTD	3e-06	0.0283	6	558	TGFB1,NFE2L2,EDN1,TNF,CXCL8,VEGFA
368	CID000005103	AC1L1JM9	Stitch	3.06e-06	0.0289	5	305	TGFB1,EDN1,TNF,CXCL8,TLR2
369	ctd:D003634	DDT	CTD	3.06e-06	0.0289	5	305	TGFB1,OGG1,TNF,CXCL8,VEGFA
370	CID000057469	imiquimod	Stitch	3.07e-06	0.0289	4	132	NFE2L2,TNF,CXCL8,TLR2,VEGFA
371	ctd:D047311	Luteolin	CTD	3.07e-06	0.0289	4	132	TNF,CXCL8,TLR2,TLR3
372	CID000000160	prostaglandin F2	Stitch	3.11e-06	0.0293	5	306	NFE2L2,TNF,CXCL8,VEGFA
373	ctd:D003994	Bucladesine	CTD	3.11e-06	0.0293	5	306	TGFB1,EDN1,TNF,CXCL8,VEGFA
374	ctd:D019328	Buthionine Sulfoximine	CTD	3.11e-06	0.0293	5	306	TGFB1,NFE2L2,TNF,CXCL8,VEGFA
375	CID000002244	aspirin	Stitch	3.16e-06	0.0298	6	563	TGFB1,NFE2L2,TNF,CXCL8
376	ctd:D004610	Ellagic Acid	CTD	3.16e-06	0.0298	4	133	TGFB1,PON1,EDN1,TNF,CXCL8,VEGFA
377	CID000005231	S-nitroso-N-acetyl-D,L-penicillamine	Stitch	3.26e-06	0.0307	4	134	EDN1,TNF,CXCL8,VEGFA
378	CID000002900	isocycloheximide	Stitch	3.26e-06	0.0307	7	905	TGFB1,CFH,NFE2L2,EDN1,TNF,CXCL8,VEGFA
379	ctd:C057693	troglitazone	CTD	3.34e-06	0.0315	8	1329	TGFB1,EDN1,TNF,MIR150
380	ctd:C055494	caffeic acid phenethyl ester	CTD	3.36e-06	0.0317	5	311	NFE2L2,EDN1,TNF,SERPINF1,CXCL8
381	ctd:D004008	Diclofenac	CTD	3.39e-06	0.032	6	570	TGFB1,CFH,NFE2L2,EDN1,TNF,SERPINF1,CXCL8,VEGFA
382	ctd:C025589	ochratoxin A	CTD	3.4e-06	0.0321	7	911	NFE2L2,TNF,VEGFA
383	ctd:C050229	demethoxycurcumin	CTD	3.41e-06	0.0322	3	38	TGFB1,TNF,VEGFA
384	ctd:C049347	fasudil	CTD	3.41e-06	0.0322	3	38	TGFB1,TNF,CXCL8
385	ctd:D002351	Carrageenan	CTD	3.41e-06	0.0322	3	38	NFE2L2,EDN1,TNF,CXCL8,TLR2,VEGFA
386	ctd:C043211	carvedilol	CTD	3.45e-06	0.0326	4	136	TGFB1,PON1,OGG1,NFE2L2,TNF,CXCL8,VEGFA
387	ctd:C005830	tributyrin	CTD	3.52e-06	0.0332	2	4	TNF,TLR2
388	ctd:C509870	EM703	CTD	3.52e-06	0.0332	2	4	NFE2L2,CXCL8
389	ctd:C464966	VX-745	CTD	3.52e-06	0.0332	2	4	TNF,VEGFA
390	ctd:C028842	N-methylprotoporphyrin IX	CTD	3.52e-06	0.0332	2	4	NFE2L2,FECH
391	ctd:C051437	butin	CTD	3.52e-06	0.0332	2	4	OGG1,NFE2L2
392	ctd:D011140	Polyurethanes	CTD	3.52e-06	0.0332	2	4	TNF,CXCL8
393	ctd:C568959	2-(4-((dimethylamino)carbonyl)-3-fluorophenyl)-alpha,alpha-dimethyl-N-1,3,4-thiadiazol-2-yl-5H-(1)benzopyrano(2,3-b)pyridin-5-acetamide	CTD	3.52e-06	0.0332	2	4	TNF,CXCL8
394	ctd:C568960	5-2-(4-((ethylmethylamino)carbonyl)-3-fluorophenyl)-alpha,alpha-dimethyl-N-1,3,4-thiadiazol-2-yl-5H-(1)benzopyrano(2,3-b)pyridin-5-acetamide	CTD	3.52e-06	0.0332	2	4	TNF,CXCL8
395	ctd:C424912	TBC 3214	CTD	3.52e-06	0.0332	2	4	TGFB1,EDN1
396	ctd:C005311	nornicotine	CTD	3.52e-06	0.0332	2	4	SERPINF1,VEGFA
397	CID003086260	H 84	Stitch	3.52e-06	0.0332	2	4	TLR2,TLR3
398	ctd:C102874	chromium nicotinic acid complex	CTD	3.52e-06	0.0332	2	4	TNF,CXCL8
399	ctd:C058069	zinc mesoporphyrin	CTD	3.52e-06	0.0332	2	4	TGFB1,FECH
400	ctd:C023350	1-iodo-2,4-dinitrobenzene	CTD	3.52e-06	0.0332	2	4	NFE2L2,CXCL8
401	ctd:C011321	oxibendazole	CTD	3.52e-06	0.0332	2	4	TNF,CXCL8
402	ctd:C107676	deguelin	CTD	3.56e-06	0.0336	4	137	TGFB1,TNF,CXCL8,VEGFA
403	CID000000951	noradrealine	Stitch	3.57e-06	0.0336	6	575	TGFB1,EDN1,TNF,SERPINF1,CXCL8,VEGFA
404	ctd:D005576	Colforsin	CTD	3.58e-06	0.0338	5	315	TGFB1,EDN1,TNF,CXCL8,VEGFA
405	ctd:C022990	chromic chloride	CTD	3.69e-06	0.0349	3	39	PON1,TNF,CXCL8
406	ctd:C018453	ammonium hexachloroplatinate	CTD	3.69e-06	0.0349	3	39	TNF,CXCL8,TLR2
407	ctd:C078131	N-(2(R)-2-(hydroxamidocarbonylmethyl)-4-methylpentanoyl)-L-tryptophan methylamide	CTD	3.69e-06	0.0349	3	39	EDN1,TNF,CXCL8
408	CID003082702	PEMs	Stitch	3.69e-06	0.0349	3	39	TNF,TLR2,FECH
409	ctd:C030583	ceric oxide	CTD	3.69e-06	0.0349	3	39	NFE2L2,TNF,CXCL8
410	CID000011045	TNBS	Stitch	3.77e-06	0.0356	4	139	TGFB1,TNF,CXCL8,TLR2
411	ctd:D009525	Niacin	CTD	3.77e-06	0.0356	4	139	TGFB1,TNF,CXCL8,VEGFA
412	ctd:D012460	Sulfasalazine	CTD	3.88e-06	0.0366	4	140	PON1,OGG1,NFE2L2,TNF,CXCL8,FECH
413	ctd:D008628	Mercury	CTD	3.94e-06	0.0372	6	585	NFE2L2,TNF,CXCL8
414	ctd:D004365	Drugs, Chinese Herbal	CTD	3.98e-06	0.0375	6	586	NFE2L2,TNF,VEGFA
415	ctd:C025451	sodium bisulfide	CTD	3.99e-06	0.0377	3	40	TGFB1,NFE2L2,TNF
416	ctd:C119129	18alpha-glycyrrhetinic acid	CTD	3.99e-06	0.0377	3	40	TGFB1,TNF,CXCL8
417	ctd:D020358	Sodium Cholate	CTD	3.99e-06	0.0377	3	40	NFE2L2,TNF,CXCL8,TLR2
418	ctd:D039741	Antigens, Dermatophagoides	CTD	3.99e-06	0.0377	3	40	TGFB1,NFE2L2,EDN1,TNF,CXCL8,VEGFA
419	ctd:D005047	Etoposide	CTD	4.02e-06	0.0379	6	587	OGG1,NFE2L2,EDN1,TNF,CXCL8,VEGFA
420	ctd:D005472	Fluorouracil	CTD	4.05e-06	0.0383	8	1364	TGFB1,NFE2L2,EDN1,TNF,HTRA1,CXCL8,TLR3,VEGFA
421	CID006326972	selenocystein	Stitch	4.22e-06	0.0398	4	143	PON1,EDN1,TNF,CXCL8
422	ctd:C015329	lycopene	CTD	4.22e-06	0.0398	4	143	NFE2L2,TNF,CXCL8,TLR2
423	ctd:C007628	esculetin	CTD	4.3e-06	0.0406	3	41	TGFB1,NFE2L2,TNF
424	ctd:D019307	1-(5-Isoquinolinesulfonyl)-2-Methylpiperazine	CTD	4.3e-06	0.0406	3	41	TGFB1,TNF,VEGFA
425	ctd:C024555	ferric chloride	CTD	4.3e-06	0.0406	3	41	NFE2L2,TNF,CXCL8
426	ctd:C061133	tamibarotene	CTD	4.38e-06	0.0414	6	596	TGFB1,OGG1,NFE2L2,EDN1,TNF,VEGFA
427	ctd:C017803	zinc protoporphyrin	CTD	4.46e-06	0.0421	4	145	TGFB1,NFE2L2,TNF,TLR2
428	ctd:C005274	naringin	CTD	4.58e-06	0.0432	4	146	TGFB1,NFE2L2,TNF,CXCL8
429	CID000066644	salicylhydroxamic acid	Stitch	4.58e-06	0.0432	4	146	RORA,EDN1,TNF,CXCL8
430	ctd:D015282	Octreotide	CTD	4.63e-06	0.0437	3	42	TGFB1,TNF,VEGFA
431	ctd:C009684	withaferin A	CTD	4.63e-06	0.0437	3	42	TNF,CXCL8,VEGFA
432	ctd:D006569	Hesperidin	CTD	4.63e-06	0.0437	3	42	NFE2L2,TNF,CXCL8
433	ctd:D010457	Peptidoglycan	CTD	4.63e-06	0.0437	3	42	TNF,CXCL8,TLR2
434	CID000000158	8-iso-prostaglandin E2	Stitch	4.69e-06	0.0442	6	603	TGFB1,EDN1,TNF,CXCL8,TLR2,VEGFA
435	ctd:D004390	Chlorpyrifos	CTD	4.81e-06	0.0454	7	960	TGFB1,TNF,CXCL8,TLR2
436	CID000000871	Glycan	Stitch	4.83e-06	0.0456	4	148	TGFB1,PON1,NFE2L2,TNF,CXCL8,TLR2,VEGFA
437	ctd:D003520	Cyclophosphamide	CTD	4.87e-06	0.0459	6	607	TGFB1,PON1,NFE2L2,EDN1,TNF,VEGFA
438	ctd:D005395	Fish Oils	CTD	4.96e-06	0.0469	4	149	TGFB1,OGG1,NFE2L2,TNF
439	ctd:C006552	kaempferol	CTD	4.96e-06	0.0469	4	149	NFE2L2,TNF,CXCL8,VEGFA
440	ctd:D008315	Malondialdehyde	CTD	4.98e-06	0.047	3	43	PON1,NFE2L2,TNF
441	CID000003962	Epi Lovastatin	Stitch	5.27e-06	0.0497	5	341	TGFB1,PON1,EDN1,TNF,VEGFA
442	ctd:C419410	N-(N-(3,5-difluorophenacetyl)alanyl)phenylglycine tert-butyl ester	CTD	5.34e-06	0.0504	3	44	TGFB1,TNF,VEGFA
443	CID000002973	deferoxamine	Stitch	5.42e-06	0.0512	5	343	OGG1,TNF,CXCL8,FECH,VEGFA
444	ctd:D012402	Rotenone	CTD	5.44e-06	0.0514	7	978	TGFB1,NFE2L2,EDN1,TNF,HTRA1,CXCL8,VEGFA
445	ctd:D005947	Glucose	CTD	5.47e-06	0.0516	8	1420	TGFB1,TNF,CXCL8,VEGFA
446	ctd:C060540	polyhexamethyleneguanidine	CTD	5.51e-06	0.052	4	153	TGFB1,NFE2L2,EDN1,TNF,SERPINF1,CXCL8,TLR2,VEGFA
447	ctd:C029892	cupric chloride	CTD	5.65e-06	0.0534	6	623	TNF,CXCL8,FECH
448	ctd:C033069	methyl salicylate	CTD	5.72e-06	0.054	3	45	TGFB1,TNF,TLR2
449	ctd:D000666	Amphotericin B	CTD	5.72e-06	0.054	3	45	TGFB1,NFE2L2,TNF
450	ctd:D011341	Probucol	CTD	5.72e-06	0.054	3	45	TNF,CXCL8,VEGFA
451	ctd:D000602	Amino Acids, Peptides, and Proteins	CTD	5.72e-06	0.054	3	45	TGFB1,EDN1,TNF
452	ctd:C081309	irbesartan	CTD	5.72e-06	0.054	3	45	TNF,TLR2,TLR3
453	ctd:D002953	Citrinin	CTD	5.72e-06	0.054	3	45	EDN1,TNF,VEGFA
454	ctd:C072247	cyclo(Trp-Asp-Pro-Val-Leu)	CTD	5.72e-06	0.054	3	45	TNF,SERPINF1,CXCL8,MIR150,TLR3,VEGFA
455	CID000000544	arsenite	Stitch	5.74e-06	0.0541	5	347	OGG1,TNF,CXCL8,FECH,VEGFA
456	CID000285703	AC1L63MU	Stitch	5.74e-06	0.0541	5	347	TGFB1,EDN1,TNF,CXCL8,VEGFA
457	ctd:C041579	lei gong teng	CTD	5.86e-06	0.0553	2	5	TGFB1,TNF,CXCL8,VEGFA
458	ctd:C456739	virodhamine	CTD	5.86e-06	0.0553	2	5	TGFB1,TNF
459	ctd:D012971	Gold Sodium Thiosulfate	CTD	5.86e-06	0.0553	2	5	TNF,CXCL8
460	ctd:C525025	4-(4-(4-chloro-phenyl)thiazol-2-ylamino)phenol	CTD	5.86e-06	0.0553	2	5	CXCL8,TLR3
461	CID003752972	AC1MWPG7	Stitch	5.86e-06	0.0553	2	5	TNF,VEGFA
462	ctd:C003747	urushiol	CTD	5.86e-06	0.0553	2	5	TNF,CXCL8
463	ctd:C496116	alpha-damascone	CTD	5.86e-06	0.0553	2	5	CXCL8,VEGFA
464	ctd:D000373	Agglutinins	CTD	5.86e-06	0.0553	2	5	TNF,CXCL8
465	ctd:C048507	vasoactive intestinal peptide, 4-chloro-Phe(6)-Leu(17)-	CTD	5.86e-06	0.0553	2	5	TNF,CXCL8
466	ctd:C031800	acetic anhydride	CTD	5.86e-06	0.0553	2	5	TGFB1,VEGFA
467	ctd:C049935	avobenzone	CTD	5.86e-06	0.0553	2	5	TNF,CXCL8
468	ctd:C025945	cloricromen	CTD	5.86e-06	0.0553	2	5	CXCL8,VEGFA
469	ctd:D014051	Toluene 2,4-Diisocyanate	CTD	5.96e-06	0.0562	4	156	TNF,VEGFA
470	ctd:D004077	Digoxin	CTD	6.11e-06	0.0577	3	46	EDN1,CXCL8,VEGFA
471	ctd:D015766	Albendazole	CTD	6.11e-06	0.0577	3	46	TNF,CXCL8,VEGFA
472	ctd:D009538	Nicotine	CTD	6.34e-06	0.0599	7	1001	TNF,CXCL8,VEGFA
473	CID000000304	epicholesterol	Stitch	6.42e-06	0.0606	6	637	TGFB1,PON1,EDN1,TNF,SERPINF1,CXCL8,VEGFA
474	CID000023935	Neon (0	Stitch	6.53e-06	0.0616	3	47	TGFB1,PON1,RORA,CXCL8,TLR2,TLR3
475	ctd:C000591600	tetrachlorobenzoquinone	CTD	6.53e-06	0.0616	3	47	NFE2L2,TNF,TLR2
476	ctd:C445068	methyl 2-cyano-3,12-dioxoolean-1,9-dien-28-oate	CTD	6.53e-06	0.0616	3	47	NFE2L2,TNF,VEGFA
477	5439_UP	Pyrvinium pamoate [3546-41-6]; Up 200; 3.4uM; MCF7; HT_HG-U133A	Broad Institute CMAP Up	6.75e-06	0.0637	4	161	EDN1,SERPINF1,TLR2,VEGFA
478	ctd:D004281	Docosahexaenoic Acids	CTD	6.75e-06	0.0637	4	161	TGFB1,PON1,NFE2L2,TNF
479	ctd:D020148	Butyric Acid	CTD	6.75e-06	0.0637	4	161	TGFB1,TNF,CXCL8,VEGFA
480	CID005281605	baicalein	Stitch	6.92e-06	0.0653	4	162	TGFB1,NFE2L2,TNF,VEGFA
481	ctd:C017967	W 7	CTD	6.96e-06	0.0657	3	48	TGFB1,EDN1,TNF,CXCL8
482	ctd:C067431	letrozole	CTD	6.96e-06	0.0657	3	48	NFE2L2,TNF,CXCL8
483	ctd:C005563	captax	CTD	6.96e-06	0.0657	3	48	TGFB1,NFE2L2,TNF
484	ctd:C034221	catechol	CTD	6.96e-06	0.0657	3	48	TNF,CXCL8,VEGFA
485	ctd:D008063	Thioctic Acid	CTD	7.09e-06	0.0669	4	163	TNF,CXCL8,VEGFA
486	ctd:D024502	alpha-Tocopherol	CTD	7.26e-06	0.0685	4	164	TGFB1,NFE2L2,TNF,CXCL8
487	ctd:C028031	cadmium acetate	CTD	7.26e-06	0.0685	4	164	NFE2L2,TNF,CXCL8,VEGFA
488	CID000062924	Fluticaps	Stitch	7.41e-06	0.0699	3	49	TGFB1,TNF,CXCL8
489	ctd:C108732	methyl-beta-cyclodextrin	CTD	7.41e-06	0.0699	3	49	EDN1,TNF,CXCL8
490	ctd:C003466	thymoquinone	CTD	7.88e-06	0.0744	3	50	TGFB1,NFE2L2,TNF
491	ctd:C058229	polydatin	CTD	7.88e-06	0.0744	3	50	TGFB1,TNF,CXCL8
492	ctd:C042577	diallyl trisulfide	CTD	7.99e-06	0.0754	4	168	TGFB1,NFE2L2,TNF,VEGFA
493	CID000000772	LMWH	Stitch	8.07e-06	0.0762	6	663	TGFB1,CFH,EDN1,TNF,CXCL8,VEGFA
494	CID000003460	geldanamicin	Stitch	8.15e-06	0.0769	5	373	OGG1,TNF,SERPINF1,CXCL8,VEGFA
495	CID000002750	ciglitazone	Stitch	8.18e-06	0.0771	4	169	TGFB1,TNF,CXCL8,VEGFA
496	CID006440511	AC1O5TPK	Stitch	8.37e-06	0.079	3	51	TGFB1,TNF,VEGFA
497	ctd:D009240	N-Formylmethionine Leucyl-Phenylalanine	CTD	8.37e-06	0.079	3	51	TNF,CXCL8,VEGFA
498	ctd:C031238	zinc sulfide	CTD	8.37e-06	0.079	3	51	TGFB1,TNF,TLR3
499	CID000023963	titanium	Stitch	8.37e-06	0.079	4	170	TGFB1,CFH,TNF,CXCL8
500	ctd:D015127	9,10-Dimethyl-1,2-benzanthracene	CTD	8.47e-06	0.0799	7	1046	TGFB1,OGG1,NFE2L2,TNF,HTRA1,TLR2,VEGFA
501	CID000213546	poly(I-C	Stitch	8.56e-06	0.0808	4	171	TNF,CXCL8,TLR2,TLR3
502	ctd:C016837	zinc chloride	CTD	8.69e-06	0.082	5	378	NFE2L2,RORA,TNF,CXCL8,VEGFA
503	ctd:C005963	cephaelin	CTD	8.79e-06	0.0829	2	6	CXCL8,VEGFA
504	CID000125827	neominophagen C	Stitch	8.79e-06	0.0829	2	6	EDN1,TNF
505	ctd:C467894	ambrisentan	CTD	8.79e-06	0.0829	2	6	EDN1,TNF
506	ctd:D044946	Biflavonoids	CTD	8.79e-06	0.0829	2	6	TNF,CXCL8
507	ctd:C013192	phenylacetaldehyde	CTD	8.79e-06	0.0829	2	6	TNF,CXCL8
508	ctd:D004073	Digitoxigenin	CTD	8.79e-06	0.0829	2	6	CXCL8,VEGFA
509	ctd:D004076	Digoxigenin	CTD	8.79e-06	0.0829	2	6	CXCL8,VEGFA
510	ctd:D019786	Gadolinium DTPA	CTD	8.79e-06	0.0829	2	6	TGFB1,VEGFA
511	ctd:C007548	n-dodecane	CTD	8.79e-06	0.0829	2	6	TNF,CXCL8
512	ctd:C549211	PIK 75	CTD	8.79e-06	0.0829	2	6	NFE2L2,TNF
513	ctd:D005034	Ethylmercuric Chloride	CTD	8.79e-06	0.0829	2	6	TNF,CXCL8
514	ctd:C404743	IDN 5109	CTD	8.79e-06	0.0829	2	6	CXCL8,VEGFA
515	ctd:D013328	Strophanthins	CTD	8.79e-06	0.0829	2	6	CXCL8,VEGFA
516	ctd:D001388	Aziridines	CTD	8.79e-06	0.0829	2	6	TNF,CXCL8
517	ctd:C098657	5-amino-7-(2-phenylethyl)-2-(2-furyl)pyrazolo(4,3-e)-1,2,4-triazolo(1,5-c)pyrimidine	CTD	8.79e-06	0.0829	2	6	TNF,VEGFA
518	ctd:C018548	lanatoside C	CTD	8.79e-06	0.0829	2	6	CXCL8,VEGFA
519	ctd:C031462	titanium alloy (TiAl6V4)	CTD	8.79e-06	0.0829	2	6	TNF,VEGFA
520	ctd:D002594	Cetylpyridinium	CTD	8.79e-06	0.0829	2	6	TNF,CXCL8
521	ctd:C469683	2-(6-((3-(4-(diphenylmethoxy)piperidino)propyl)amino)imidazo(1,2-b)pyridazin-2-yl)-2-methylpropionic acid	CTD	8.79e-06	0.0829	2	6	TNF,CXCL8
522	ctd:C029569	diacetyldichlorofluorescein	CTD	8.79e-06	0.0829	2	6	NFE2L2,TNF
523	ctd:D022622	Shiga Toxin 1	CTD	8.79e-06	0.0829	2	6	TNF,CXCL8
524	ctd:C029753	aflatoxin B2	CTD	8.79e-06	0.0829	2	6	TNF,TLR2
525	ctd:C529637	lucidone	CTD	8.79e-06	0.0829	2	6	NFE2L2,TNF
526	ctd:C568713	GSK1210151A	CTD	8.88e-06	0.0838	3	52	TGFB1,TNF,VEGFA
527	CID000444888	1ct8	Stitch	8.97e-06	0.0846	4	173	CFH,TNF,CXCL8,VEGFA
528	ctd:C078903	seocalcitol	CTD	8.97e-06	0.0846	4	173	NFE2L2,EDN1,HTRA1,CXCL8
529	ctd:D004642	Emodin	CTD	8.97e-06	0.0846	4	173	TGFB1,NFE2L2,TNF,VEGFA
530	CID000005753	corticosterone	Stitch	9.03e-06	0.0852	5	381	TGFB1,EDN1,TNF,CXCL8,TLR2
531	ctd:D001241	Aspirin	CTD	9.18e-06	0.0866	6	678	TGFB1,PON1,TNF,CXCL8,TLR3,VEGFA
532	ctd:C004532	quinone	CTD	9.4e-06	0.0887	3	53	NFE2L2,TNF,CXCL8
533	ctd:C019357	dioscin	CTD	9.4e-06	0.0887	3	53	NFE2L2,TNF,VEGFA
534	CID000002678	cetirizine	Stitch	9.4e-06	0.0887	3	53	CXCL8,TLR2,TLR3
535	ctd:C016299	chelerythrine	CTD	9.4e-06	0.0887	3	53	EDN1,TNF,CXCL8
536	ctd:D001663	Bilirubin	CTD	9.81e-06	0.0926	4	177	NFE2L2,EDN1,TNF,CXCL8
537	CID006450878	Etiocobalamin	Stitch	9.81e-06	0.0926	4	177	TGFB1,CFH,TNF,VEGFA
538	ctd:D020058	Styrene	CTD	9.95e-06	0.0939	3	54	OGG1,TNF,CXCL8
539	ctd:D015025	Zearalenone	CTD	9.99e-06	0.0942	5	389	TNF,CXCL8,TLR2,TLR3,VEGFA
540	ctd:C406082	monomethylarsonous acid	CTD	1.05e-05	0.0989	6	694	TGFB1,EDN1,TNF,CXCL8
541	CID000003907	LTC4 (leukotriene C4	Stitch	1.05e-05	0.099	4	180	NFE2L2,TNF,VEGFA
542	ctd:C023617	pregna-4,17-diene-3,16-dione	CTD	1.05e-05	0.0993	3	55	TGFB1,TNF,VEGFA
543	ctd:D000068876	Fingolimod Hydrochloride	CTD	1.05e-05	0.0993	3	55	TGFB1,TNF,CXCL8
544	CID000057782	lisofylline	Stitch	1.05e-05	0.0993	3	55	TGFB1,OGG1,EDN1
545	ctd:D002244	Carbon	CTD	1.05e-05	0.0993	3	55	TGFB1,NFE2L2,TNF,HTRA1,CXCL8,TLR3
546	ctd:D004492	Edetic Acid	CTD	1.11e-05	0.105	3	56	PON1,CXCL8,VEGFA
547	ctd:C055162	clopidogrel	CTD	1.11e-05	0.105	3	56	TGFB1,PON1,TNF
548	ctd:D016264	Dextran Sulfate	CTD	1.12e-05	0.106	4	183	TGFB1,NFE2L2,TNF,VEGFA
549	4732_UP	Cloperastine hydrochloride [14984-68-0]; Up 200; 11uM; MCF7; HT_HG-U133A	Broad Institute CMAP Up	1.12e-05	0.106	4	183	SERPINF1,CXCL8,TLR2,VEGFA
550	ctd:C060836	pioglitazone	CTD	1.14e-05	0.108	4	184	TGFB1,EDN1,TNF,VEGFA
551	ctd:D012838	Silymarin	CTD	1.17e-05	0.11	4	185	TGFB1,NFE2L2,TNF,CXCL8
552	CID000098112	1-MT	Stitch	1.17e-05	0.111	3	57	TNF,TLR2,TLR3
553	ctd:C013015	hesperetin	CTD	1.17e-05	0.111	3	57	TGFB1,NFE2L2,TNF
554	ctd:C473478	sunitinib	CTD	1.17e-05	0.111	3	57	TGFB1,CXCL8,VEGFA
555	CID000439306	AC1L973H	Stitch	1.17e-05	0.111	3	57	TNF,TLR2,TLR3
556	ctd:C032881	lysophosphatidic acid	CTD	1.17e-05	0.111	3	57	NFE2L2,TNF,VEGFA
557	CID000002214	apocynin	Stitch	1.19e-05	0.113	4	186	TGFB1,EDN1,TNF,VEGFA
558	CID000004159	medrol	Stitch	1.19e-05	0.113	4	186	TGFB1,CFH,TNF,CXCL8
559	CID000003403	CAS 93957-55-2	Stitch	1.22e-05	0.115	4	187	TGFB1,PON1,TNF,CXCL8
560	ctd:C053506	ammonium perchlorate	CTD	1.23e-05	0.116	2	7	TGFB1,TNF
561	ctd:D011733	Pyridoxamine	CTD	1.23e-05	0.116	2	7	TGFB1,TNF
562	ctd:D011442	Proscillaridin	CTD	1.23e-05	0.116	2	7	CXCL8,VEGFA
563	ctd:C009536	1,2,3-trichloropropane	CTD	1.23e-05	0.116	2	7	TNF,CXCL8
564	ctd:C046522	ethyl pyruvate	CTD	1.23e-05	0.116	2	7	TNF,CXCL8
565	CID003085877	aldisin	Stitch	1.23e-05	0.116	2	7	CXCL8,VEGFA
566	ctd:C032078	4-methylumbelliferyl acetate	CTD	1.23e-05	0.116	2	7	TNF,VEGFA
567	ctd:C108036	4'-hydroxydiclofenac	CTD	1.23e-05	0.116	2	7	TNF,CXCL8
568	ctd:C044613	angelicae sinensis extract	CTD	1.23e-05	0.116	2	7	NFE2L2,TNF
569	ctd:C068538	liposomal amphotericin B	CTD	1.23e-05	0.116	2	7	TNF,CXCL8
570	ctd:C005106	methylbenzethonium chloride	CTD	1.23e-05	0.116	2	7	CXCL8,VEGFA
571	ctd:C109799	FK 706	CTD	1.23e-05	0.116	2	7	TNF,CXCL8
572	ctd:C000666	coralyne	CTD	1.23e-05	0.116	2	7	CXCL8,VEGFA
573	ctd:C570020	4-methylesculetin	CTD	1.23e-05	0.116	2	7	TNF,CXCL8
574	ctd:C100122	meclocycline	CTD	1.23e-05	0.116	2	7	CXCL8,VEGFA
575	ctd:D000069447	Tiotropium Bromide	CTD	1.23e-05	0.116	2	7	EDN1,TNF
576	ctd:C066668	vadimezan	CTD	1.23e-05	0.116	2	7	TNF,VEGFA
577	CID000454710	Lps2	Stitch	1.24e-05	0.117	3	58	TNF,TLR2,TLR3
578	CID005288543	AC1NRBNZ	Stitch	1.24e-05	0.117	3	58	EDN1,CXCL8,VEGFA
579	5019_UP	Dehydroisoandosterone 3-acetate [853-23-6]; Up 200; 12.2uM; MCF7; HT_HG-U133A	Broad Institute CMAP Up	1.25e-05	0.118	4	188	PON1,EDN1,TLR2,VEGFA
580	ctd:D004040	Dietary Carbohydrates	CTD	1.27e-05	0.12	4	189	NFE2L2,EDN1,TNF,CXCL8
581	ctd:D015073	2-Acetylaminofluorene	CTD	1.27e-05	0.12	5	409	TGFB1,NFE2L2,TNF,SERPINF1,VEGFA
582	ctd:D017239	Paclitaxel	CTD	1.29e-05	0.122	6	720	TGFB1,TNF,CXCL8
583	CID000002889	Oils, Galangal	Stitch	1.3e-05	0.123	4	190	EDN1,TNF,CXCL8
584	ctd:D011339	Probenecid	CTD	1.3e-05	0.123	3	59	TGFB1,TNF,VEGFA
585	ctd:D030421	Peroxynitrous Acid	CTD	1.3e-05	0.123	3	59	TNF,CXCL8,VEGFA
586	ctd:D000241	Adenosine	CTD	1.3e-05	0.123	3	59	TGFB1,TNF,CXCL8
587	CID000001701	AEBSF	Stitch	1.33e-05	0.125	4	191	TGFB1,PON1,TNF,CXCL8
588	ctd:C029938	nickel sulfate	CTD	1.34e-05	0.127	8	1603	OGG1,NFE2L2,TNF,SERPINF1,CXCL8,VEGFA
589	ctd:D011692	Puromycin Aminonucleoside	CTD	1.35e-05	0.128	4	192	CFH,TNF,SERPINF1,CXCL8
590	ctd:D004176	Dipyridamole	CTD	1.37e-05	0.129	3	60	TGFB1,NFE2L2,EDN1,TNF,CXCL8,TLR3,FECH,VEGFA
591	CID000005106	AC1L1H8O	Stitch	1.37e-05	0.129	3	60	TGFB1,EDN1,TNF,VEGFA
592	ctd:D019817	Benzoic Acid	CTD	1.37e-05	0.129	3	60	TNF,CXCL8,VEGFA
593	ctd:C002669	parthenolide	CTD	1.37e-05	0.129	3	60	CXCL8,FECH,VEGFA
594	ctd:C477819	15-deoxyprostaglandin J2	CTD	1.37e-05	0.129	3	60	TNF,CXCL8,VEGFA
595	ctd:D009585	Nitrogen Dioxide	CTD	1.37e-05	0.129	3	60	NFE2L2,TNF,CXCL8
596	5603_UP	wortmannin from Penicillium funiculosum; Up 200; 0.01uM; MCF7; HT_HG-U133A	Broad Institute CMAP Up	1.38e-05	0.13	4	193	RORA,SERPINF1,CXCL8,TLR2
597	ctd:D006820	Hyaluronic Acid	CTD	1.41e-05	0.133	4	194	TNF,CXCL8,TLR2,VEGFA
598	ctd:D017311	Amlodipine	CTD	1.44e-05	0.136	3	61	TGFB1,EDN1,TNF
599	ctd:C055122	orlistat	CTD	1.44e-05	0.136	3	61	PON1,TNF,CXCL8
600	ctd:D064747	Lansoprazole	CTD	1.44e-05	0.136	3	61	NFE2L2,TNF,CXCL8
601	4181_UP	Betulinic acid [472-15-1]; Up 200; 8.8uM; MCF7; HT_HG-U133A	Broad Institute CMAP Up	1.5e-05	0.141	4	197	PON1,OGG1,EDN1,CXCL8
602	ctd:C076996	27-hydroxycholesterol	CTD	1.51e-05	0.143	3	62	TGFB1,CXCL8,VEGFA
603	ctd:D004917	Erythromycin	CTD	1.51e-05	0.143	3	62	NFE2L2,TNF,CXCL8
604	5524_UP	Hyoscyamine (L) [101-31-5]; Up 200; 13.8uM; MCF7; HT_HG-U133A	Broad Institute CMAP Up	1.53e-05	0.144	4	198	PON1,RORA,CXCL8,VEGFA
605	ctd:D010269	Paraquat	CTD	1.57e-05	0.148	8	1637	EDN1,TNF,TLR2,VEGFA
606	ctd:D011224	Prazosin	CTD	1.59e-05	0.15	3	63	TGFB1,NFE2L2,EDN1,TNF,CXCL8,TLR2,FECH,VEGFA
607	CID005281703	wogonin	Stitch	1.59e-05	0.15	3	63	TGFB1,EDN1,CXCL8
608	CID003034747	C070379	Stitch	1.59e-05	0.15	4	200	TGFB1,TNF,CXCL8
609	CID000002533	calphostin C	Stitch	1.64e-05	0.155	5	431	TNF,CXCL8
610	CID000129796	UK74505	Stitch	1.64e-05	0.155	2	8	TNF,CXCL8
611	ctd:D009277	Nandrolone	CTD	1.64e-05	0.155	2	8	CXCL8,VEGFA
612	ctd:D011419	Propidium	CTD	1.64e-05	0.155	2	8	TNF,VEGFA
613	ctd:C058636	calcitonin gene-related peptide (8-37)	CTD	1.64e-05	0.155	2	8	TNF,CXCL8
614	ctd:D005466	Fluorocarbons	CTD	1.64e-05	0.155	2	8	EDN1,TNF
615	ctd:D013928	Thromboxane A2	CTD	1.64e-05	0.155	2	8	EDN1,TNF
616	ctd:D013929	Thromboxane B2	CTD	1.64e-05	0.155	2	8	TGFB1,TNF
617	ctd:D000068900	Sitagliptin Phosphate	CTD	1.64e-05	0.155	2	8	CXCL8,VEGFA
618	ctd:C006048	imidazolidinyl urea	CTD	1.64e-05	0.155	2	8	PON1,TNF
619	ctd:C073007	ibandronic acid	CTD	1.64e-05	0.155	2	8	CXCL8,VEGFA
620	ctd:C001570	alexidine	CTD	1.64e-05	0.155	2	8	TNF,CXCL8
621	ctd:D000085	Acetates	CTD	1.64e-05	0.155	2	8	TGFB1,TNF
622	ctd:C029222	sym-trinitrobenzene	CTD	1.64e-05	0.155	2	8	TGFB1,TNF
623	ctd:C099958	acanthoic acid	CTD	1.64e-05	0.155	2	8	TGFB1,TNF
624	ctd:D006027	Glycosides	CTD	1.64e-05	0.155	2	8	TNF,CXCL8
625	ctd:D020105	Milrinone	CTD	1.64e-05	0.155	2	8	TNF,CXCL8
626	ctd:C517830	arzanol	CTD	1.64e-05	0.155	2	8	TNF,CXCL8
627	ctd:C475568	3-aminobenzanthrone	CTD	1.64e-05	0.155	2	8	CXCL8,TLR3
628	ctd:C004482	1-aminopyrene	CTD	1.64e-05	0.155	2	8	TGFB1,TNF
629	ctd:D017985	Dalteparin	CTD	1.64e-05	0.155	2	8	TGFB1,EDN1,TNF,CXCL8,VEGFA
630	ctd:D001599	Berberine	CTD	1.65e-05	0.156	4	202	TGFB1,NFE2L2,TNF,CXCL8
631	ctd:D026423	S-Nitroso-N-Acetylpenicillamine	CTD	1.66e-05	0.157	3	64	EDN1,TNF,VEGFA
632	ctd:D013311	Streptozocin	CTD	1.72e-05	0.162	6	757	TGFB1,NFE2L2,EDN1,TNF,TLR3,VEGFA
633	CID000001866	6-keto-prostaglandin F1 alpha	Stitch	1.74e-05	0.165	3	65	EDN1,TNF,CXCL8
634	CID000446641	indole-3-acetyl-l-valine	Stitch	1.74e-05	0.165	3	65	ITGA9,TLR2,TLR3
635	ctd:D047310	Apigenin	CTD	1.82e-05	0.172	4	207	NFE2L2,TNF,CXCL8,VEGFA
636	ctd:C064769	N-acetylsphingosine	CTD	1.83e-05	0.172	3	66	NFE2L2,TNF,VEGFA
637	ctd:D014280	Triglycerides	CTD	1.83e-05	0.172	3	66	PON1,NFE2L2,TNF
638	ctd:D003545	Cysteine	CTD	1.83e-05	0.172	3	66	TGFB1,TNF,CXCL8
639	ctd:C022838	nickel chloride	CTD	1.84e-05	0.174	7	1178	TGFB1,NFE2L2,RORA,TNF,SERPINF1,CXCL8,VEGFA
640	CID000000264	butyrate	Stitch	1.85e-05	0.175	6	767	TGFB1,PON1,TNF,CXCL8,FECH,VEGFA
641	CID000004973	heme b	Stitch	1.89e-05	0.178	5	444	NFE2L2,TNF,CXCL8,FECH,VEGFA
642	CID000122079	F(420	Stitch	1.91e-05	0.18	3	67	TGFB1,ITGA9,EDN1,TNF,VEGFA
643	CID000064982	baicalin	Stitch	1.91e-05	0.18	3	67	TNF,SERPINF1,CXCL8
644	ctd:C056493	imiquimod	CTD	1.91e-05	0.18	3	67	TGFB1,TNF,CXCL8
645	ctd:D014807	Vitamin D	CTD	1.91e-05	0.18	3	67	TGFB1,TNF,CXCL8
646	ctd:D017035	Pravastatin	CTD	1.91e-05	0.18	3	67	TGFB1,CXCL8,TLR2
647	ctd:C004479	pimagedine	CTD	1.91e-05	0.18	3	67	EDN1,TNF,CXCL8
648	CID000005711	Y-27632	Stitch	1.91e-05	0.18	5	445	TGFB1,EDN1,TNF
649	ctd:D011134	Polysaccharides	CTD	2e-05	0.188	3	68	TNF,TLR2,VEGFA
650	ctd:C080043	hexyl cinnamic aldehyde	CTD	2e-05	0.188	3	68	CXCL8,FECH,VEGFA
651	CID000020353	vitamin E succinate	Stitch	2e-05	0.188	3	68	TGFB1,OGG1,TNF
652	ctd:C038958	gadolinium chloride	CTD	2e-05	0.188	3	68	TGFB1,TNF,VEGFA
653	ctd:C020972	pyrrolidine dithiocarbamic acid	CTD	2.03e-05	0.192	4	213	TGFB1,NFE2L2,TNF,CXCL8
654	ctd:D059808	Polyphenols	CTD	2.06e-05	0.194	5	452	NFE2L2,EDN1,TNF,CXCL8,VEGFA
655	CID000002856	OL-P	Stitch	2.09e-05	0.197	3	69	TGFB1,TNF,CXCL8
656	ctd:C033342	perillaldehyde	CTD	2.11e-05	0.199	2	9	NFE2L2,CXCL8
657	ctd:D010095	Oxotremorine	CTD	2.11e-05	0.199	2	9	TGFB1,EDN1
658	ctd:D000620	Aminoimidazole Carboxamide	CTD	2.11e-05	0.199	2	9	TGFB1,TNF
659	ctd:D000551	Ambroxol	CTD	2.11e-05	0.199	2	9	TGFB1,TNF
660	ctd:D017323	Dihematoporphyrin Ether	CTD	2.11e-05	0.199	2	9	TNF,VEGFA
661	ctd:C093373	cariporide	CTD	2.11e-05	0.199	2	9	EDN1,TNF
662	ctd:D012368	4-(3-Butoxy-4-methoxybenzyl)-2-imidazolidinone	CTD	2.11e-05	0.199	2	9	TNF,CXCL8
663	ctd:C048081	beraprost	CTD	2.11e-05	0.199	2	9	NFE2L2,TNF
664	CID000164140	SDZ MRL 953	Stitch	2.11e-05	0.199	2	9	TNF,CXCL8
665	ctd:C057912	homoorientin	CTD	2.11e-05	0.199	2	9	TGFB1,TNF
666	ctd:C068564	phosphatidylbutanol	CTD	2.11e-05	0.199	2	9	TNF,VEGFA
667	ctd:D013427	Sulfapyridine	CTD	2.11e-05	0.199	2	9	TNF,CXCL8
668	ctd:D008717	Methionine Sulfoximine	CTD	2.11e-05	0.199	2	9	CXCL8,VEGFA
669	ctd:C568680	(2-cyano-3,12-dioxooleana-1,9-dien-28-oic acid) trifluoroethylamide	CTD	2.11e-05	0.199	2	9	NFE2L2,TNF
670	ctd:C465548	bifendate	CTD	2.11e-05	0.199	2	9	TGFB1,TNF
671	CID000054805	SA981	Stitch	2.11e-05	0.199	2	9	NFE2L2,VEGFA
672	ctd:C456319	PS1145	CTD	2.11e-05	0.199	2	9	TNF,VEGFA
673	ctd:C120508	A 192621	CTD	2.11e-05	0.199	2	9	EDN1,TNF
674	ctd:D022621	Shiga Toxin	CTD	2.11e-05	0.199	2	9	TNF,CXCL8
675	ctd:C048849	heme arginate	CTD	2.11e-05	0.199	2	9	EDN1,FECH
676	ctd:D020123	Sirolimus	CTD	2.15e-05	0.203	5	456	TGFB1,EDN1,TNF,CXCL8,VEGFA
677	ctd:D010431	Pentoxifylline	CTD	2.18e-05	0.206	3	70	TGFB1,TNF,VEGFA
678	ctd:C013099	mancozeb	CTD	2.18e-05	0.206	3	70	OGG1,TNF,CXCL8
679	ctd:C524042	3,5-bis(2-fluorobenzylidene)piperidin-4-one	CTD	2.18e-05	0.206	3	70	TNF,CXCL8,TLR2
680	CID000185915	L-3-(2-naphthyl)alanine	Stitch	2.18e-05	0.206	3	70	TGFB1,TNF,CXCL8
681	CID000010206	cepharanthine	Stitch	2.18e-05	0.206	3	70	TGFB1,TNF,CXCL8
682	CID000019592	nafenopin	Stitch	2.27e-05	0.215	3	71	TGFB1,TNF,CXCL8
683	ctd:C020300	monomethylarsonic acid	CTD	2.27e-05	0.215	3	71	TGFB1,OGG1,NFE2L2
684	CID000451715	Coumpound 514	Stitch	2.27e-05	0.215	3	71	TNF,TLR2,TLR3
685	ctd:C015001	arsenite	CTD	2.28e-05	0.215	8	1723	TGFB1,CFH,OGG1,NFE2L2,EDN1,TNF,CXCL8,VEGFA
686	ctd:C011559	tributyltin	CTD	2.36e-05	0.223	5	465	NFE2L2,RORA,TNF,CXCL8,FECH
687	ctd:C009250	sevoflurane	CTD	2.39e-05	0.226	4	222	TGFB1,EDN1,TNF,VEGFA
688	ctd:C017133	chromous chloride	CTD	2.47e-05	0.233	3	73	NFE2L2,TNF,CXCL8
689	CID000001606	NOC-18	Stitch	2.47e-05	0.233	3	73	NFE2L2,EDN1,TNF
690	ctd:D002248	Carbon Monoxide	CTD	2.47e-05	0.233	3	73	NFE2L2,EDN1,TNF
691	ctd:D017638	Asbestos, Crocidolite	CTD	2.57e-05	0.242	7	1240	TGFB1,TNF,HTRA1
692	ctd:C551177	vemurafenib	CTD	2.58e-05	0.243	3	74	TGFB1,NFE2L2,TNF
693	ctd:D012436	S-Adenosylmethionine	CTD	2.58e-05	0.243	3	74	TGFB1,TNF,CXCL8
694	CID000024632	calcium pyrophosphate	Stitch	2.58e-05	0.243	3	74	TGFB1,OGG1,EDN1,TNF,CXCL8,TLR2,VEGFA
695	ctd:C105488	ONO 1301	CTD	2.63e-05	0.248	2	10	NFE2L2,TNF
696	ctd:D008050	Lipid A	CTD	2.63e-05	0.248	2	10	TNF,CXCL8
697	ctd:C045325	eupatilin	CTD	2.63e-05	0.248	2	10	NFE2L2,TNF
698	ctd:C000588486	glycine propionyl carnitine	CTD	2.63e-05	0.248	2	10	TGFB1,TNF
699	ctd:D001558	Benzethonium	CTD	2.63e-05	0.248	2	10	CXCL8,VEGFA
700	ctd:D001578	Benzopyrans	CTD	2.63e-05	0.248	2	10	NFE2L2,TNF
701	ctd:C007488	dinitrobenzenesulfonic acid	CTD	2.63e-05	0.248	2	10	NFE2L2,TNF
702	ctd:D013265	Stigmasterol	CTD	2.63e-05	0.248	2	10	TNF,CXCL8
703	ctd:C442842	plant extract, Puerariae Radix	CTD	2.63e-05	0.248	2	10	TGFB1,NFE2L2
704	ctd:C011145	zaprinast	CTD	2.63e-05	0.248	2	10	TNF,VEGFA
705	ctd:C523074	allylpyrocatechol	CTD	2.63e-05	0.248	2	10	TNF,VEGFA
706	ctd:C017573	nonane	CTD	2.63e-05	0.248	2	10	TNF,CXCL8
707	ctd:C009042	pristane	CTD	2.63e-05	0.248	2	10	TNF,TLR3
708	ctd:C011421	5-chloro-2-methyl-4-isothiazolin-3-one	CTD	2.63e-05	0.248	2	10	CXCL8,VEGFA
709	ctd:D000069462	Dimethyl Fumarate	CTD	2.63e-05	0.248	2	10	NFE2L2,TNF
710	ctd:D005976	Glutaral	CTD	2.63e-05	0.248	2	10	TNF,CXCL8
711	ctd:D019826	Cholic Acid	CTD	2.68e-05	0.253	3	75	PON1,NFE2L2,VEGFA
712	CID005288713	NP-L3VS	Stitch	2.68e-05	0.253	3	75	TNF,CXCL8,TLR2
713	CID005316299	AC1NSU5S	Stitch	2.68e-05	0.253	3	75	TGFB1,TNF,VEGFA
714	ctd:D013792	Thalidomide	CTD	2.72e-05	0.257	5	479	NFE2L2,TNF,CXCL8,FECH
715	ctd:D005054	Eugenol	CTD	2.75e-05	0.259	4	230	TGFB1,NFE2L2,TNF,CXCL8,VEGFA
716	CID000004253	morphine hydrochloride	Stitch	2.78e-05	0.262	5	481	TGFB1,EDN1,TNF,CXCL8,VEGFA
717	ctd:C046488	trimethyltin	CTD	2.79e-05	0.263	3	76	TGFB1,NFE2L2,TNF
718	ctd:D002330	Carmustine	CTD	2.89e-05	0.273	5	485	TGFB1,OGG1,NFE2L2,TNF,FECH
719	CID000000281	carbon monoxide	Stitch	2.89e-05	0.273	4	233	NFE2L2,EDN1,TNF,VEGFA
720	CID005311297	AC1NSKDT	Stitch	2.9e-05	0.274	3	77	TGFB1,EDN1,CXCL8
721	CID000091750	SIRIUS	Stitch	2.9e-05	0.274	3	77	TGFB1,EDN1,VEGFA
722	CID000004091	metformin	Stitch	2.99e-05	0.282	4	235	PON1,EDN1,TNF,CXCL8
723	CID005311035	butaprost	Stitch	3.02e-05	0.285	3	78	TGFB1,EDN1,TNF
724	ctd:D000584	Amiloride	CTD	3.02e-05	0.285	3	78	TNF,CXCL8,VEGFA
725	ctd:C020326	ferric nitrilotriacetate	CTD	3.02e-05	0.285	3	78	TGFB1,NFE2L2,TNF
726	ctd:D010126	Ozone	CTD	3.04e-05	0.287	7	1273	TGFB1,PON1,RORA,EDN1,TNF,CXCL8,TLR2
727	ctd:D004391	Dust	CTD	3.09e-05	0.292	4	237	TNF,CXCL8,TLR2,VEGFA
728	ctd:C007350	nitrofen	CTD	3.09e-05	0.292	4	237	TGFB1,EDN1,TNF,VEGFA
729	ctd:D000450	Aldosterone	CTD	3.13e-05	0.296	3	79	TGFB1,NFE2L2,EDN1
730	CID000105102	urinastatin	Stitch	3.13e-05	0.296	3	79	EDN1,TNF,CXCL8
731	CID000104802	Rgd Peptide	Stitch	3.19e-05	0.301	4	239	TGFB1,ITGA9,CXCL8,VEGFA
732	ctd:D010938	Plant Oils	CTD	3.22e-05	0.303	5	496	NFE2L2,TNF
733	ctd:D000975	Antioxidants	CTD	3.22e-05	0.303	2	11	TNF,CXCL8
734	ctd:D052179	Antigens, Plant	CTD	3.22e-05	0.303	2	11	TNF,CXCL8
735	ctd:C526327	benzyl cinnamate	CTD	3.22e-05	0.303	2	11	TGFB1,TNF
736	ctd:C557882	25-methoxyldammarane-3,12,20-triol	CTD	3.22e-05	0.303	2	11	TNF,VEGFA
737	ctd:C531389	quercetin 3'-sulfate	CTD	3.22e-05	0.303	2	11	TGFB1,TNF
738	ctd:C034959	enterotoxin C, staphylococcal	CTD	3.22e-05	0.303	2	11	FECH,VEGFA
739	CID000161057	zinc mesoporphyrin	Stitch	3.22e-05	0.303	2	11	CXCL8,VEGFA
740	ctd:D003868	Dequalinium	CTD	3.22e-05	0.303	2	11	TNF,VEGFA
741	ctd:C447621	16-(4-fluorophenoxy)lipoxin A4	CTD	3.22e-05	0.303	2	11	TGFB1,TNF
742	ctd:C472668	AEOL 10150	CTD	3.22e-05	0.303	2	11	TNF,CXCL8
743	ctd:C519899	AS602868	CTD	3.22e-05	0.303	2	11	TNF,CXCL8
744	ctd:C477523	SC 514	CTD	3.22e-05	0.303	2	11	EDN1,TNF
745	ctd:C043867	cicaprost	CTD	3.22e-05	0.303	2	11	TNF,CXCL8
746	ctd:C034020	anthracene	CTD	3.22e-05	0.303	2	11	NFE2L2,TNF
747	ctd:C024603	Geraniin	CTD	3.22e-05	0.303	2	11	PON1,RORA,EDN1,CXCL8,VEGFA
748	ctd:D020122	tert-Butylhydroperoxide	CTD	3.24e-05	0.305	8	1808	TGFB1,EDN1,TNF,CXCL8
749	CID000004956	Prostaglandin D2-d4	Stitch	3.25e-05	0.306	4	240	TGFB1,TNF,TLR2,VEGFA
750	ctd:D004298	Dopamine	CTD	3.25e-05	0.306	4	240	TNF,CXCL8,VEGFA
751	ctd:D019819	Budesonide	CTD	3.25e-05	0.307	3	80	TGFB1,NFE2L2,RORA,EDN1,TNF,HTRA1,CXCL8,VEGFA
752	CID000000977	oxygen	Stitch	3.31e-05	0.312	5	499	TGFB1,PON1,EDN1,TNF,VEGFA
753	ctd:C041525	3,3',4,5'-tetrahydroxystilbene	CTD	3.38e-05	0.319	3	81	NFE2L2,TNF,CXCL8
754	ctd:D018170	Sumatriptan	CTD	3.38e-05	0.319	3	81	TGFB1,TNF,VEGFA
755	CID000105049	L-663,536	Stitch	3.38e-05	0.319	3	81	TNF,CXCL8,VEGFA
756	CID000003640	AC1Q5HK6	Stitch	3.41e-05	0.321	5	502	TGFB1,TNF,CXCL8,TLR2,VEGFA
757	CID000000453	hexitol	Stitch	3.41e-05	0.321	4	243	TGFB1,CFH,EDN1,TNF
758	CID000002499	enantio-PAF-C16	Stitch	3.46e-05	0.327	4	244	PON1,EDN1,TNF,CXCL8
759	CID000003249	vitamin D2	Stitch	3.46e-05	0.327	4	244	TGFB1,RORA,TNF,TLR2
760	CID000004367	L-NNA	Stitch	3.46e-05	0.327	4	244	EDN1,TNF,CXCL8,VEGFA
761	ctd:D010656	Phenylephrine	CTD	3.5e-05	0.331	5	505	TGFB1,ITGA9,EDN1,TNF,VEGFA
762	CID000000450	17alpha-estradiol	Stitch	3.55e-05	0.335	7	1304	TGFB1,OGG1,EDN1,TNF,CXCL8,TLR3,VEGFA
763	ctd:D005632	Fructose	CTD	3.57e-05	0.337	4	246	TGFB1,NFE2L2,EDN1,TNF
764	ctd:D000242	Cyclic AMP	CTD	3.69e-05	0.348	4	248	TNF,HTRA1,CXCL8,VEGFA
765	ctd:D007069	Ifosfamide	CTD	3.69e-05	0.348	4	248	NFE2L2,TNF,FECH,VEGFA
766	ctd:C032668	1-nitropyrene	CTD	3.75e-05	0.354	4	249	NFE2L2,TNF,CXCL8,TLR3
767	ctd:C097284	manganese(III)-tetrakis(4-benzoic acid)porphyrin	CTD	3.77e-05	0.356	3	84	TGFB1,TNF,VEGFA
768	ctd:D015058	1-Naphthylisothiocyanate	CTD	3.79e-05	0.358	6	871	TGFB1,CFH,PON1,NFE2L2,TNF,VEGFA
769	CID000065961	raxofelast	Stitch	3.86e-05	0.364	2	12	TNF,VEGFA
770	ctd:D015120	6-Aminonicotinamide	CTD	3.86e-05	0.364	2	12	TGFB1,TNF
771	ctd:C015330	lycorine	CTD	3.86e-05	0.364	2	12	TNF,VEGFA
772	ctd:C550091	9,10-dihydro-2,5-dimethoxyphenanthrene-1,7-diol	CTD	3.86e-05	0.364	2	12	TNF,CXCL8
773	ctd:C015423	peoniflorin	CTD	3.86e-05	0.364	2	12	NFE2L2,TNF
774	ctd:D015075	2-Aminopurine	CTD	3.86e-05	0.364	2	12	CXCL8,TLR3
775	ctd:C046938	9,11-linoleic acid	CTD	3.86e-05	0.364	2	12	PON1,TNF
776	ctd:C092152	N-((2-(hydroxyaminocarbonyl)methyl)-4-methylpentanoyl)-3-(2'-naphthyl)alanylalanine, 2-aminoethylamide	CTD	3.86e-05	0.364	2	12	TNF,CXCL8
777	ctd:C529311	CTAP octapeptide	CTD	3.86e-05	0.364	2	12	TNF,CXCL8
778	ctd:C502994	saxagliptin	CTD	3.86e-05	0.364	2	12	NFE2L2,TNF
779	ctd:C000603962	1-(3,4-dihydroxyphenyl)-3-(2-methoxyphenyl)prop-2-en-1-one	CTD	3.86e-05	0.364	2	12	TNF,CXCL8
780	CID000130042	fumagillol	Stitch	3.86e-05	0.364	2	12	CXCL8,VEGFA
781	ctd:C420268	Canertinib	CTD	3.86e-05	0.364	2	12	CXCL8,VEGFA
782	ctd:C479163	tofacitinib	CTD	4.04e-05	0.381	3	86	TGFB1,TNF,VEGFA
783	ctd:C010643	6-hydroxy-2,5,7,8-tetramethylchroman-2-carboxylic acid	CTD	4.04e-05	0.381	3	86	TGFB1,TNF,VEGFA
784	CID000104913	DCFH-DA	Stitch	4.04e-05	0.381	3	86	NFE2L2,EDN1,TNF
785	ctd:C004541	biochanin A	CTD	4.18e-05	0.395	3	87	TGFB1,EDN1,TNF,CXCL8,VEGFA
786	ctd:C006680	baicalein	CTD	4.18e-05	0.395	3	87	RORA,TNF,CXCL8
787	CID000002019	Actinomycin D	Stitch	4.22e-05	0.398	5	525	TGFB1,TNF,VEGFA
788	ctd:C533894	LG 100815	CTD	4.33e-05	0.409	3	88	EDN1,HTRA1,CXCL8
789	ctd:D008911	Minocycline	CTD	4.33e-05	0.409	3	88	TNF,CXCL8,VEGFA
790	CID000005219	3-morpholinosydnonimine (SIN-1	Stitch	4.33e-05	0.409	3	88	PON1,NFE2L2,EDN1
791	ctd:D001554	Benzene	CTD	4.33e-05	0.409	6	892	OGG1,TNF,CXCL8,MIR150,TLR2,VEGFA
792	CID000025500	nickel hydroxide	Stitch	4.37e-05	0.412	4	259	TNF,CXCL8,TLR2,VEGFA
793	CID000000942	Nicorette	Stitch	4.37e-05	0.413	5	529	TGFB1,EDN1,TNF,CXCL8,VEGFA
794	ctd:C062198	octa-2,4,6-trienoic acid	CTD	4.48e-05	0.423	3	89	EDN1,HTRA1,CXCL8
795	ctd:D010476	Perfume	CTD	4.48e-05	0.423	3	89	TGFB1,TNF,CXCL8
796	ctd:D002101	Cacodylic Acid	CTD	4.5e-05	0.425	4	261	TGFB1,OGG1,NFE2L2,TNF
797	ctd:C003297	nandrolone decanoate	CTD	4.56e-05	0.43	2	13	PON1,TNF
798	ctd:C016957	adenosine-3',5'-cyclic phosphorothioate	CTD	4.56e-05	0.43	2	13	TNF,CXCL8
799	CID000025577	At 2	Stitch	4.56e-05	0.43	2	13	TGFB1,PON1
800	ctd:C020365	17-alpha-hydroxy-progesterone caproate	CTD	4.56e-05	0.43	2	13	EDN1,TNF
801	ctd:C005044	hydroxyethyl methacrylate	CTD	4.56e-05	0.43	2	13	TNF,VEGFA
802	ctd:C036116	desethylamiodarone	CTD	4.56e-05	0.43	2	13	TNF,CXCL8
803	ctd:C477659	N-(3-methoxyphenyl)-4-chlorocinnamanilide	CTD	4.56e-05	0.43	2	13	TNF,CXCL8
804	ctd:C093844	pirfenidone	CTD	4.56e-05	0.43	2	13	TGFB1,TNF
805	ctd:C005413	palmatine	CTD	4.56e-05	0.43	2	13	CXCL8,VEGFA
806	ctd:C024631	pyrvinium	CTD	4.56e-05	0.43	2	13	CXCL8,VEGFA
807	ctd:D011094	Polyethyleneimine	CTD	4.63e-05	0.437	3	90	TGFB1,OGG1,TNF
808	CID000024759	hyaluronan	Stitch	4.64e-05	0.438	4	263	TGFB1,TNF,CXCL8,VEGFA
809	CID000005300	NSC236997	Stitch	4.78e-05	0.451	5	539	EDN1,TNF,SERPINF1
810	CID000158781	olmesartan	Stitch	4.79e-05	0.452	3	91	TGFB1,EDN1,TNF,SERPINF1,VEGFA
811	ctd:D004006	Dichlorvos	CTD	4.95e-05	0.467	3	92	PON1,NFE2L2,TNF
812	CID000007434	trinitrobenzene	Stitch	4.95e-05	0.467	3	92	TNF,CXCL8,TLR2
813	ctd:D000393	Air Pollutants	CTD	5.09e-05	0.48	6	918	CFH,OGG1,NFE2L2,TNF,CXCL8,TLR3
814	ctd:D001285	Atropine	CTD	5.11e-05	0.482	3	93	TGFB1,EDN1,TNF
815	ctd:D007654	Ketoconazole	CTD	5.21e-05	0.492	4	271	NFE2L2,TNF,CXCL8,VEGFA
816	ctd:D015121	6-Ketoprostaglandin F1 alpha	CTD	5.31e-05	0.501	2	14	EDN1,TNF
817	ctd:C082161	lipopolysaccharide A	CTD	5.31e-05	0.501	2	14	NFE2L2,TNF
818	ctd:D004394	Dydrogesterone	CTD	5.31e-05	0.501	2	14	EDN1,TNF
819	ctd:C485003	LR-90	CTD	5.31e-05	0.501	2	14	TGFB1,TNF
820	ctd:C065857	beclomethasone 17-monopropionate	CTD	5.31e-05	0.501	2	14	TNF,CXCL8
821	ctd:C082585	iberin	CTD	5.31e-05	0.501	2	14	NFE2L2,TLR2
822	ctd:C492919	N-(3,5-bis(trifluoromethyl)phenyl)-5-chloro-2-hydroxybenzamide	CTD	5.31e-05	0.501	2	14	TNF,CXCL8
823	ctd:D000069583	Pregabalin	CTD	5.31e-05	0.501	2	14	TGFB1,TNF
824	ctd:D003931	Diacetyl	CTD	5.31e-05	0.501	2	14	NFE2L2,CXCL8
825	ctd:C104727	moxifloxacin	CTD	5.31e-05	0.501	2	14	TNF,CXCL8
826	ctd:D014451	Ubiquinone	CTD	5.31e-05	0.501	2	14	TNF,CXCL8
827	ctd:D015575	Roxithromycin	CTD	5.31e-05	0.501	2	14	TNF,CXCL8
828	ctd:D017963	Azithromycin	CTD	5.31e-05	0.501	2	14	TNF,CXCL8
829	CID000005437	thiazolidinedione	Stitch	5.44e-05	0.513	4	274	EDN1,TNF,VEGFA
830	CID005359596	arsenic	Stitch	5.44e-05	0.513	4	274	RORA,TNF,CXCL8,VEGFA
831	CID000008839	ricinelaidic acid	Stitch	5.44e-05	0.514	3	95	TGFB1,OGG1,NFE2L2,VEGFA
832	CID000012967	N-ethyl-N-nitrosourea	Stitch	5.52e-05	0.521	4	275	TLR2,TLR3,FECH,VEGFA
833	CID000001902	AC1L1CHL	Stitch	5.62e-05	0.53	3	96	TNF,CXCL8,VEGFA
834	CID010447660	IL-1R antagonist	Stitch	5.62e-05	0.53	3	96	TGFB1,CXCL8,TLR2
835	CID000004666	taxol	Stitch	5.73e-05	0.541	5	560	TGFB1,TNF,HTRA1,CXCL8,VEGFA
836	CID003474204	VAI2	Stitch	5.79e-05	0.547	3	97	TGFB1,PON1,TNF
837	CID000003385	5-FU	Stitch	5.83e-05	0.55	5	562	TGFB1,EDN1,TNF,VEGFA
838	CID000003763	isoflurane	Stitch	5.83e-05	0.551	4	279	TGFB1,TNF,CXCL8,TLR3,VEGFA
839	ctd:D002746	Chlorpromazine	CTD	5.93e-05	0.56	5	564	CFH,NFE2L2,TNF,FECH,VEGFA
840	ctd:C038491	allyl sulfide	CTD	5.97e-05	0.564	3	98	PON1,NFE2L2,TNF
841	ctd:C011669	ascorbate-2-phosphate	CTD	6.13e-05	0.578	2	15	TNF,CXCL8
842	ctd:C009365	surfactin peptide	CTD	6.13e-05	0.578	2	15	NFE2L2,TNF
843	ctd:D010118	Oxytetracycline	CTD	6.13e-05	0.578	2	15	CXCL8,VEGFA
844	CID006382736	3M-002	Stitch	6.13e-05	0.578	2	15	TLR2,TLR3
845	ctd:D017438	Bisphenol A-Glycidyl Methacrylate	CTD	6.13e-05	0.578	2	15	TNF,CXCL8
846	CID000061109	PFIB	Stitch	6.13e-05	0.578	2	15	TGFB1,CXCL8
847	CID005362420	verteporfin	Stitch	6.13e-05	0.578	2	15	SERPINF1,VEGFA
848	ctd:C026411	sorbinil	CTD	6.13e-05	0.578	2	15	TNF,CXCL8
849	CID003322418	3M-011	Stitch	6.13e-05	0.578	2	15	TLR2,TLR3
850	ctd:D013655	Taurochenodeoxycholic Acid	CTD	6.13e-05	0.578	2	15	TGFB1,TNF
851	CID000115359	HWA 138	Stitch	6.13e-05	0.578	2	15	TNF,CXCL8
852	ctd:C427471	chromium mesoporphyrin	CTD	6.13e-05	0.578	2	15	EDN1,TNF
853	ctd:C464444	dehydroxymethylepoxyquinomicin	CTD	6.13e-05	0.578	2	15	TNF,VEGFA
854	ctd:C451162	Dermatophagoides pteronyssinus antigen p 1	CTD	6.13e-05	0.578	2	15	TNF,CXCL8
855	ctd:C007835	geniposide	CTD	6.13e-05	0.578	2	15	TGFB1,TNF
856	ctd:C509204	PD168393	CTD	6.13e-05	0.578	2	15	TNF,CXCL8
857	ctd:C534628	SCH 23390	CTD	6.25e-05	0.59	4	284	NFE2L2,TNF,TLR2
858	CID000023978	copper	Stitch	6.29e-05	0.593	5	571	TGFB1,PON1,TNF,CXCL8,FECH
859	ctd:D010862	Pilocarpine	CTD	6.34e-05	0.598	4	285	TNF,CXCL8,VEGFA
860	ctd:D004229	Dithiothreitol	CTD	6.34e-05	0.599	3	100	OGG1,NFE2L2,TLR2,VEGFA
861	ctd:C066075	vanadium pentoxide	CTD	6.34e-05	0.599	3	100	OGG1,TNF,TLR2,VEGFA
862	CID005351568	imidazoquinoline	Stitch	6.53e-05	0.617	3	101	TNF,TLR2,TLR3
863	ctd:C108830	Y 27632	CTD	6.53e-05	0.617	3	101	TGFB1,EDN1,TNF
864	CID000002719	chloroquine	Stitch	6.6e-05	0.623	4	288	TNF,CXCL8,TLR2,TLR3
865	CID000010680	Flavone	Stitch	6.73e-05	0.635	3	102	TGFB1,PON1,TNF
866	ctd:C031143	AICA ribonucleotide	CTD	6.73e-05	0.635	3	102	TGFB1,TNF,CXCL8
867	CID006332158	AC1O3MDH	Stitch	6.73e-05	0.635	3	102	EDN1,TNF,VEGFA
868	CID000032744	polyinosinic-polycytidylic acid	Stitch	6.87e-05	0.648	4	291	TNF,CXCL8,TLR2,TLR3
869	ctd:C099952	bifenthrin	CTD	6.93e-05	0.654	3	103	TGFB1,PON1,TNF
870	ctd:C572961	4-(4-(3-(4-trifluoromethoxy-phenyl)ureido)cyclohexyloxy)benzoic acid	CTD	7e-05	0.66	2	16	TGFB1,TNF
871	CID003810505	3m 001	Stitch	7e-05	0.66	2	16	TLR2,TLR3
872	ctd:C524106	4-(4-(3-adamantan-1-ylureido)cyclohexyloxy)benzoic acid	CTD	7e-05	0.66	2	16	TGFB1,TNF
873	ctd:D012459	Salicylates	CTD	7e-05	0.66	2	16	PON1,TNF
874	ctd:C006452	allicin	CTD	7e-05	0.66	2	16	NFE2L2,TNF
875	CID003075748	epoxyquinomicin C	Stitch	7e-05	0.66	2	16	TNF,CXCL8
876	ctd:C000594859	nymphayol	CTD	7e-05	0.66	2	16	EDN1,TNF
877	ctd:C052064	astragaloside A	CTD	7e-05	0.66	2	16	NFE2L2,TNF
878	CID000005084	Ro 31-8830	Stitch	7.13e-05	0.673	3	104	TGFB1,NFE2L2,EDN1
879	CID000003672	ibuprofen	Stitch	7.15e-05	0.675	4	294	TGFB1,EDN1,TNF
880	CID000004899	Spirazon	Stitch	7.33e-05	0.692	3	105	TGFB1,EDN1,TNF,VEGFA
881	ctd:D005459	Fluorides	CTD	7.33e-05	0.692	3	105	TGFB1,TNF,SERPINF1
882	CID003081257	Peptide 78	Stitch	7.33e-05	0.692	3	105	TGFB1,NFE2L2,TNF
883	ctd:D014700	Verapamil	CTD	7.33e-05	0.692	3	105	TNF,CXCL8,VEGFA
884	ctd:D013481	Superoxides	CTD	7.33e-05	0.692	3	105	TGFB1,NFE2L2,TNF
885	ctd:C423915	TO-901317	CTD	7.54e-05	0.712	3	106	RORA,TNF,CXCL8
886	CID000061486	GdCl3	Stitch	7.54e-05	0.712	3	106	EDN1,TNF,TLR2
887	CID005281607	chrysin	Stitch	7.54e-05	0.712	3	106	TGFB1,CXCL8,VEGFA
888	ctd:C103303	alitretinoin	CTD	7.73e-05	0.73	4	300	TGFB1,NFE2L2,TNF,VEGFA
889	CID000002691	AC1L1E8W	Stitch	7.76e-05	0.732	3	107	TNF,CXCL8,VEGFA
890	ctd:D002635	Chenodeoxycholic Acid	CTD	7.76e-05	0.732	3	107	PON1,NFE2L2,EDN1
891	ctd:C085746	rottlerin	CTD	7.76e-05	0.732	3	107	NFE2L2,CXCL8,VEGFA
892	CID000442126	decursin	Stitch	7.93e-05	0.748	2	17	TLR2,TLR3
893	CID000159403	ceramic fibres	Stitch	7.93e-05	0.748	2	17	TGFB1,TNF
894	ctd:D017705	Lignans	CTD	7.93e-05	0.748	2	17	TGFB1,TNF
895	ctd:C003959	TEMPO	CTD	7.93e-05	0.748	2	17	TNF,CXCL8
896	ctd:C067172	zopolrestat	CTD	7.93e-05	0.748	2	17	TNF,CXCL8
897	ctd:C018145	scoparone	CTD	7.93e-05	0.748	2	17	TNF,CXCL8
898	ctd:D006388	Hemagglutinins	CTD	7.93e-05	0.748	2	17	TNF,CXCL8
899	ctd:C114369	7,8-diacetoxy-4-methylcoumarin	CTD	7.93e-05	0.748	2	17	TNF,VEGFA
900	ctd:C559087	SR 1078	CTD	7.93e-05	0.748	2	17	RORA,TNF
901	ctd:D020355	Cholates	CTD	7.93e-05	0.748	2	17	TGFB1,TNF
902	ctd:C517880	monascin	CTD	7.93e-05	0.748	2	17	NFE2L2,TNF
903	ctd:C477843	bicyclol	CTD	7.93e-05	0.748	2	17	TGFB1,TNF
904	ctd:C402365	resiquimod	CTD	7.93e-05	0.748	2	17	TNF,TLR3
905	ctd:D003633	Dichlorodiphenyl Dichloroethylene	CTD	7.93e-05	0.749	4	302	TGFB1,NFE2L2,TNF,CXCL8
906	ctd:D019438	Ritonavir	CTD	8.2e-05	0.774	3	109	PON1,TNF,CXCL8
907	ctd:D009288	Naproxen	CTD	8.42e-05	0.795	3	110	TGFB1,TNF,VEGFA
908	CID000006451	bromcresol green	Stitch	8.42e-05	0.795	3	110	TNF,CXCL8,TLR2
909	CID000656926	AC1LCVPZ	Stitch	8.42e-05	0.795	3	110	TGFB1,PON1,TNF
910	ctd:D005944	Glucosamine	CTD	8.89e-05	0.839	4	311	TGFB1,TNF,CXCL8,VEGFA
911	CID003000715	thiopental	Stitch	8.89e-05	0.839	3	112	EDN1,TNF,CXCL8
912	ctd:C013038	hydroxyhydroquinone	CTD	8.89e-05	0.839	3	112	TNF,SERPINF1,CXCL8
913	ctd:D017879	Isothiocyanates	CTD	8.92e-05	0.841	2	18	NFE2L2,TNF
914	ctd:C039798	manganese sulfate	CTD	8.92e-05	0.841	2	18	TGFB1,TNF
915	CID000007703	anethol	Stitch	8.92e-05	0.841	2	18	NFE2L2,TNF
916	ctd:D005279	Fenoprofen	CTD	8.92e-05	0.841	2	18	TGFB1,TNF
917	CID000055003	AC1L1I66	Stitch	8.92e-05	0.841	2	18	TNF,CXCL8
918	ctd:C112772	ginsenoside M1	CTD	8.92e-05	0.841	2	18	TNF,CXCL8
919	ctd:C043103	phthalic anhydride	CTD	8.92e-05	0.841	2	18	TNF,CXCL8
920	ctd:C524478	1,3-bis(4-hydroxyphenyl)-4-methyl-5-(4-(2-piperidinylethoxy)phenol)-1H-pyrazole	CTD	8.92e-05	0.841	2	18	TGFB1,TNF
921	ctd:C059006	tangeretin	CTD	8.92e-05	0.841	2	18	NFE2L2,TNF
922	ctd:C048491	butaprost	CTD	8.92e-05	0.841	2	18	TNF,CXCL8
923	ctd:D000069997	Mastic Resin	CTD	8.92e-05	0.841	2	18	OGG1,VEGFA
924	ctd:D010853	Picryl Chloride	CTD	8.92e-05	0.841	2	18	TNF,TLR2
925	ctd:C487513	NSC 23766	CTD	8.92e-05	0.841	2	18	TNF,CXCL8
926	ctd:D022641	Shiga Toxin 2	CTD	8.92e-05	0.841	2	18	TNF,CXCL8
927	ctd:C034206	Ribomunyl	CTD	8.92e-05	0.841	2	18	TNF,TLR2
928	ctd:D017953	Isocyanates	CTD	8.92e-05	0.841	2	18	TNF,CXCL8
929	ctd:D007545	Isoproterenol	CTD	9e-05	0.85	6	1017	TGFB1,CFH,EDN1,TNF,CXCL8,VEGFA
930	ctd:C412373	AG 1879	CTD	9.12e-05	0.861	3	113	TNF,CXCL8,VEGFA
931	CID000002788	clioquinol	Stitch	9.37e-05	0.884	3	114	TGFB1,ITGA9,EDN1
932	ctd:D011345	Fenofibrate	CTD	9.57e-05	0.903	5	624	NFE2L2,TNF,CXCL8,TLR2
933	ctd:D015034	Zinc Oxide	CTD	9.57e-05	0.903	4	317	TNF,CXCL8,VEGFA
934	CID000005589	AC1L1KON	Stitch	9.61e-05	0.907	3	115	TGFB1,PON1,NFE2L2,EDN1,TNF
935	ctd:C014476	diethyl maleate	CTD	9.68e-05	0.914	4	318	OGG1,NFE2L2,TNF,CXCL8
936	ctd:C467567	lenalidomide	CTD	9.96e-05	0.94	2	19	TGFB1,TNF
937	CID006436048	pranidipine	Stitch	9.96e-05	0.94	2	19	EDN1,TNF
938	CID006437354	satratoxin G	Stitch	9.96e-05	0.94	2	19	TNF,TLR2
939	ctd:D017371	8-Hydroxy-2-(di-n-propylamino)tetralin	CTD	9.96e-05	0.94	2	19	TNF,CXCL8
940	ctd:C043247	3-acetyldeoxynivalenol	CTD	9.96e-05	0.94	2	19	TNF,CXCL8
941	CID000126985	P3cs	Stitch	9.96e-05	0.94	2	19	TLR2,TLR3
942	CID003409816	AC1MPEBM	Stitch	9.96e-05	0.94	2	19	TLR2,TLR3
943	ctd:D009173	Mycophenolic Acid	CTD	0.000101	0.955	3	117	TGFB1,TNF,CXCL8
944	CID004473765	AC1NBU2S	Stitch	0.000101	0.955	3	117	EDN1,TNF,CXCL8
945	CID000115205	BzATP	Stitch	0.000101	0.955	3	117	TGFB1,TNF,CXCL8
946	CID000002931	AC1L1ESQ	Stitch	0.000101	0.955	3	117	TGFB1,TNF,VEGFA
947	ctd:D009536	Niacinamide	CTD	0.000101	0.955	3	117	NFE2L2,TNF,CXCL8
948	ctd:D014118	Toxins, Biological	CTD	0.000102	0.966	5	633	TGFB1,TNF,SERPINF1,TLR2,VEGFA
949	ctd:D002083	Butylated Hydroxyanisole	CTD	0.000104	0.979	3	118	NFE2L2,TNF,VEGFA
950	CID000656983	AC1LCVTP	Stitch	0.000104	0.979	3	118	TNF,TLR3,VEGFA
951	CID000000213	AC1L18QD	Stitch	0.000105	0.994	4	325	EDN1,TNF,SERPINF1,CXCL8
952	CID000001188	xanthine	Stitch	0.000106	1	3	119	OGG1,EDN1,TNF
953	ctd:D010261	Paraoxon	CTD	0.000106	1	3	119	PON1,TNF,VEGFA
954	ctd:D012835	Silver Nitrate	CTD	0.000106	1	3	119	NFE2L2,TNF,CXCL8
955	CID000004829	pioglitazone	Stitch	0.000107	1	4	326	TGFB1,TNF,CXCL8,VEGFA
956	ctd:D001379	Azathioprine	CTD	0.000109	1	5	641	TGFB1,NFE2L2,TNF,CXCL8,TLR2
957	ctd:C400184	1-palmitoyl-2-(5-oxovaleroyl)-sn-glycero-3-phosphorylcholine	CTD	0.000111	1	2	20	TNF,CXCL8
958	ctd:D013936	Thymidine	CTD	0.000111	1	2	20	EDN1,CXCL8
959	ctd:C039614	ethylisopropylamiloride	CTD	0.000111	1	2	20	CXCL8,VEGFA
960	ctd:D007978	Levamisole	CTD	0.000111	1	2	20	EDN1,TNF
961	ctd:D013804	Thenoyltrifluoroacetone	CTD	0.000111	1	2	20	TGFB1,VEGFA
962	ctd:C019248	pamidronate	CTD	0.000111	1	2	20	PON1,TNF
963	ctd:D019782	Riluzole	CTD	0.000111	1	2	20	TNF,VEGFA
964	ctd:D002911	Chrysenes	CTD	0.000111	1	2	20	CXCL8,VEGFA
965	ctd:D007650	Ketanserin	CTD	0.000111	1	2	20	NFE2L2,CXCL8
966	ctd:C068623	carnosol	CTD	0.000111	1	2	20	NFE2L2,TNF
967	ctd:D007295	Inositol Phosphates	CTD	0.000111	1	2	20	EDN1,CXCL8
968	CID000004593	olprinone	Stitch	0.000111	1	2	20	EDN1,TNF
969	ctd:D003613	Danazol	CTD	0.000111	1	2	20	TNF,CXCL8
970	ctd:C524653	nectandrin-B	CTD	0.000111	1	2	20	NFE2L2,TNF
971	ctd:C015144	dihydrolipoic acid	CTD	0.000111	1	2	20	TGFB1,NFE2L2
972	CID000002146	aminoguanidine	Stitch	0.000112	1	3	121	TGFB1,TNF,VEGFA
973	ctd:D006418	Heme	CTD	0.000115	1	3	122	TGFB1,NFE2L2,TNF
974	ctd:D009285	Naphthoquinones	CTD	0.000117	1	4	334	NFE2L2,TNF,CXCL8,VEGFA
975	ctd:D019308	Palmitic Acid	CTD	0.00012	1	3	124	EDN1,TNF,CXCL8
976	ctd:D016686	Monocrotaline	CTD	0.00012	1	3	124	EDN1,TNF,VEGFA
977	ctd:C502230	Mn(III) 5,10,15,20-tetrakis(N-methylpyridinium-2-yl)porphyrin	CTD	0.000122	1	2	21	TNF,TLR2
978	ctd:D000967	Antimony Sodium Gluconate	CTD	0.000122	1	2	21	TGFB1,TNF
979	ctd:D017706	Lisinopril	CTD	0.000122	1	2	21	EDN1,VEGFA
980	ctd:C072876	A 771726	CTD	0.000122	1	2	21	TGFB1,TNF
981	ctd:C045345	gastrodin	CTD	0.000122	1	2	21	NFE2L2,TNF
982	ctd:C526689	punarnavine	CTD	0.000122	1	2	21	TNF,VEGFA
983	ctd:C075384	coniferaldehyde	CTD	0.000122	1	2	21	NFE2L2,TNF
984	CID003016734	taurine bromamine	Stitch	0.000122	1	2	21	TGFB1,TNF
985	CID000123654	Myomodulin	Stitch	0.000122	1	2	21	PON1,OGG1
986	ctd:D008898	Mimosine	CTD	0.000122	1	2	21	EDN1,TNF
987	CID003081333	BQ-788	Stitch	0.000122	1	2	21	EDN1,VEGFA
988	ctd:C120099	GW 1929	CTD	0.000122	1	2	21	TNF,VEGFA
989	ctd:C048498	erdosteine	CTD	0.000122	1	2	21	NFE2L2,TNF
990	ctd:D002258	Carbonyl Cyanide m-Chlorophenyl Hydrazone	CTD	0.000122	1	2	21	TGFB1,TNF
991	ctd:C510003	nordy	CTD	0.000122	1	2	21	CXCL8,VEGFA
992	ctd:D003374	Coumarins	CTD	0.000122	1	2	21	PON1,TNF
993	CID000005090	rofecoxib	Stitch	0.000123	1	3	125	TNF,CXCL8,VEGFA
994	CID000000807	iodine	Stitch	0.000123	1	3	125	EDN1,TNF,CXCL8
995	CID000003222	CAS 76095-16-4	Stitch	0.000126	1	3	126	TGFB1,EDN1,TNF
996	CID000003931	sodium linoleate	Stitch	0.000128	1	4	342	PON1,EDN1,TNF,CXCL8
997	CID000003749	irbesartan	Stitch	0.000129	1	3	127	TGFB1,EDN1,CXCL8
998	ctd:D002793	Cholic Acids	CTD	0.000129	1	3	127	CFH,PON1,NFE2L2
999	CID000036511	Substance P	Stitch	0.00013	1	4	343	PON1,EDN1,TNF,CXCL8
1000	ctd:D008344	Maneb	CTD	0.000131	1	4	344	TGFB1,NFE2L2,TNF,VEGFA
1001	ctd:D011084	Polycyclic Aromatic Hydrocarbons	CTD	0.000132	1	3	128	PON1,TNF,CXCL8
1002	CID000003934	15-epi-lipoxin A4	Stitch	0.000132	1	3	128	TGFB1,TNF,CXCL8
1003	ctd:D004964	Estriol	CTD	0.000132	1	3	128	TGFB1,TNF,VEGFA
1004	ctd:C010176	halofuginone	CTD	0.000132	1	3	128	TGFB1,NFE2L2,VEGFA
1005	ctd:D007213	Indomethacin	CTD	0.000134	1	7	1605	TGFB1,TNF
1006	ctd:C052387	cocoa butter	CTD	0.000134	1	2	22	TNF,CXCL8
1007	ctd:D017338	Cladribine	CTD	0.000134	1	2	22	TNF,CXCL8
1008	ctd:D017291	Clarithromycin	CTD	0.000134	1	2	22	CXCL8,TLR2
1009	CID006450173	eritoran	Stitch	0.000134	1	2	22	PON1,TNF
1010	ctd:C108475	pitavastatin	CTD	0.000134	1	2	22	TGFB1,TNF
1011	ctd:C042734	rifaximin	CTD	0.000134	1	2	22	TGFB1,NFE2L2,EDN1,TNF,CXCL8,TLR3,VEGFA
1012	ctd:C013186	2,3-pentanedione	CTD	0.000135	1	3	129	PON1,SERPINF1,TLR2
1013	ctd:D013654	Taurine	CTD	0.000135	1	3	129	TGFB1,TNF,VEGFA
1014	CID000015625	dioxin	Stitch	0.000136	1	4	347	TGFB1,NFE2L2,TNF,VEGFA
1015	ctd:D011899	Ranitidine	CTD	0.000138	1	3	130	NFE2L2,TNF,VEGFA
1016	ctd:C016104	sodium bichromate	CTD	0.000139	1	7	1615	CFH,PON1,OGG1,NFE2L2,TNF,CXCL8,TLR2
1017	CID000004961	AC1L1JB6	Stitch	0.000141	1	3	131	TNF,CXCL8,VEGFA
1018	ctd:D017636	Asbestos, Amphibole	CTD	0.000141	1	3	131	TGFB1,TNF,CXCL8
1019	CID000003194	ebselen	Stitch	0.000141	1	3	131	EDN1,TNF,CXCL8
1020	CID000060856	BB-882	Stitch	0.000147	1	2	23	TNF,CXCL8
1021	CID000119095	holotoxins	Stitch	0.000147	1	2	23	CXCL8,TLR2
1022	ctd:D012430	Ruthenium Red	CTD	0.000147	1	2	23	CXCL8,VEGFA
1023	ctd:D015777	Eicosanoids	CTD	0.000147	1	2	23	TNF,TLR2
1024	ctd:C009091	protocatechuic acid	CTD	0.000147	1	2	23	TNF,VEGFA
1025	CID000448618	AC1L9M5N	Stitch	0.000148	1	3	133	TNF,CXCL8,TLR2
1026	CID000004455	neopterine	Stitch	0.000148	1	3	133	EDN1,TNF,CXCL8
1027	ctd:D005996	Nitroglycerin	CTD	0.000148	1	3	133	EDN1,TNF,CXCL8
1028	ctd:D012293	Rifampin	CTD	0.00015	1	4	356	PON1,EDN1,TNF,VEGFA
1029	CID005280961	genistein	Stitch	0.000151	1	6	1117	EDN1,TNF,VEGFA
1030	CID005311181	iloprost	Stitch	0.000151	1	3	134	TGFB1,ITGA9,EDN1,TNF,CXCL8,VEGFA
1031	CID000003715	indomethacin	Stitch	0.000153	1	5	690	TGFB1,EDN1,TNF,CXCL8,VEGFA
1032	CID000004701	AC1Q5V5T	Stitch	0.000155	1	3	135	TGFB1,EDN1,VEGFA
1033	CID000006049	EDTA	Stitch	0.000155	1	3	135	EDN1,CXCL8,VEGFA
1034	ctd:D013196	Dihydrotestosterone	CTD	0.000156	1	4	360	TGFB1,RORA,TNF,CXCL8,VEGFA
1035	ctd:D015124	8-Bromo Cyclic Adenosine Monophosphate	CTD	0.000157	1	5	693	TGFB1,RORA,TNF,VEGFA
1036	CID000007847	acrolein	Stitch	0.000158	1	3	136	PON1,NFE2L2,CXCL8
1037	CID006451154	ABT-100	Stitch	0.00016	1	2	24	CXCL8,VEGFA
1038	CID000122001	FK-156	Stitch	0.00016	1	2	24	TLR2,TLR3
1039	CID000160338	Exosurf Neonatal	Stitch	0.00016	1	2	24	TNF,CXCL8
1040	ctd:C007076	citral	CTD	0.00016	1	2	24	CXCL8,VEGFA
1041	ctd:C105832	aurapten	CTD	0.00016	1	2	24	NFE2L2,VEGFA
1042	ctd:D002976	Clenbuterol	CTD	0.00016	1	2	24	TNF,CXCL8
1043	ctd:C401859	temsirolimus	CTD	0.00016	1	2	24	CXCL8,VEGFA
1044	ctd:D006034	Glycyrrhetinic Acid	CTD	0.00016	1	2	24	NFE2L2,TNF
1045	ctd:C041376	rosmarinic acid	CTD	0.00016	1	2	24	OGG1,TNF
1046	ctd:D003348	Cortisone	CTD	0.00016	1	2	24	NFE2L2,TNF
1047	ctd:D004051	Diethylhexyl Phthalate	CTD	0.000161	1	7	1654	EDN1,TNF,CXCL8
1048	CID000002676	AC1L1E7N	Stitch	0.000161	1	3	137	TGFB1,NFE2L2,EDN1,TNF,CXCL8,MIR150,VEGFA
1049	ctd:C472511	dimethylarsinous acid	CTD	0.000165	1	3	138	EDN1,TNF,CXCL8
1050	CID000000985	palmitate	Stitch	0.000168	1	4	367	TGFB1,OGG1,VEGFA
1051	ctd:C118580	octylmethoxycinnamate	CTD	0.000169	1	3	139	PON1,TNF,CXCL8,TLR2
1052	ctd:C432747	1,1-dimethylbutyl-1-deoxy-Delta(9)-THC	CTD	0.000174	1	2	25	TNF,VEGFA
1053	CID000161704	panepoxydone	Stitch	0.000174	1	2	25	TNF,CXCL8
1054	ctd:C063007	exoenzyme C3, Clostridium botulinum	CTD	0.000174	1	2	25	TGFB1,EDN1
1055	ctd:C004808	farnesyl pyrophosphate	CTD	0.000174	1	2	25	PON1,TNF
1056	ctd:D013852	Thiotepa	CTD	0.000174	1	2	25	TGFB1,OGG1
1057	CID000108007	cobalt protoporphyrin	Stitch	0.000174	1	2	25	NFE2L2,VEGFA
1058	CID000119365	NPC 15669	Stitch	0.000174	1	2	25	EDN1,CXCL8
1059	ctd:C469298	CEP-11004	CTD	0.000174	1	2	25	EDN1,TNF
1060	CID000560326	DMOG	Stitch	0.000174	1	2	25	CXCL8,VEGFA
1061	CID002807869	SC-514	Stitch	0.000174	1	2	25	CXCL8,TLR2
1062	ctd:C049705	S-1,2-dichlorovinyl-N-acetylcysteine	CTD	0.000174	1	2	25	CFH,CXCL8
1063	ctd:D005907	Gliclazide	CTD	0.000174	1	2	25	NFE2L2,TNF
1064	ctd:D011799	Quinazolines	CTD	0.000174	1	2	25	TNF,CXCL8
1065	CID000016953	thioflavin T	Stitch	0.000176	1	3	141	TGFB1,PON1,OGG1
1066	CID000214797	Ro 31	Stitch	0.000176	1	3	141	NFE2L2,EDN1,CXCL8
1067	ctd:D000068877	Imatinib Mesylate	CTD	0.000176	1	3	141	TNF,CXCL8,VEGFA
1068	ctd:D003840	Deoxycholic Acid	CTD	0.000176	1	3	141	NFE2L2,TNF,HTRA1
1069	CID000003001	NSC9567	Stitch	0.000176	1	3	141	EDN1,TNF,VEGFA
1070	CID000003220	emodin	Stitch	0.00018	1	3	142	TGFB1,TNF,VEGFA
1071	ctd:D008627	Mercuric Chloride	CTD	0.000182	1	6	1156	EDN1,TNF,CXCL8
1072	CID000024823	ozone	Stitch	0.000183	1	3	143	TGFB1,NFE2L2,EDN1,TNF,CXCL8,FECH
1073	CID000006035	bromodeoxyuridine	Stitch	0.000185	1	4	376	TGFB1,ITGA9,TNF,VEGFA
1074	ctd:D000068579	Celecoxib	CTD	0.000185	1	4	376	TGFB1,TNF,CXCL8,VEGFA
1075	CID000003961	losartan	Stitch	0.000188	1	4	378	TGFB1,NFE2L2
1076	ctd:C414690	eplerenone	CTD	0.000189	1	2	26	NFE2L2,FECH
1077	ctd:D000622	Aminolevulinic Acid	CTD	0.000189	1	2	26	TGFB1,VEGFA
1078	ctd:D013943	Thymol	CTD	0.000189	1	2	26	TNF,CXCL8
1079	ctd:C001329	helenalin	CTD	0.000189	1	2	26	TGFB1,CXCL8
1080	ctd:D001585	Benzoyl Peroxide	CTD	0.000189	1	2	26	TNF,CXCL8
1081	ctd:C063998	nodularin	CTD	0.000189	1	2	26	TGFB1,CXCL8
1082	CID009889588	Ro-26-9228	Stitch	0.000189	1	2	26	NFE2L2,TNF
1083	ctd:C479072	delta-tocopherol	CTD	0.000189	1	2	26	TNF,CXCL8
1084	CID000054931	JP-8	Stitch	0.000189	1	2	26	TNF,CXCL8
1085	ctd:C035342	1,4-naphthoquinone	CTD	0.000189	1	2	26	TGFB1,NFE2L2
1086	ctd:C065299	S-allylcysteine	CTD	0.000189	1	2	26	TGFB1,ITGA9,EDN1,VEGFA
1087	CID000002540	candesartan cilexetil	Stitch	0.000191	1	3	145	TGFB1,EDN1,VEGFA
1088	ctd:D000395	Air Pollutants, Occupational	CTD	0.000193	1	5	725	OGG1,TNF,CXCL8,MIR150,VEGFA
1089	CID000003864	N(G)-nitro-L-arginine methyl ester	Stitch	0.000195	1	3	146	EDN1,TNF,VEGFA
1090	CID000004920	17-isoprogesterone	Stitch	0.000196	1	6	1171	TGFB1,EDN1,TNF,CXCL8,TLR2,VEGFA
1091	ctd:D010672	Phenytoin	CTD	0.000202	1	4	385	TGFB1,PON1,TNF,TLR2
1092	CID005287847	DB04649	Stitch	0.000203	1	3	148	CFH,TNF,TLR3
1093	ctd:C023635	dienogest	CTD	0.000204	1	2	27	TNF,CXCL8
1094	CID006914627	3 Ig	Stitch	0.000204	1	2	27	TGFB1,CXCL8
1095	ctd:D000534	Alum Compounds	CTD	0.000204	1	2	27	TNF,CXCL8
1096	ctd:D000068759	Formoterol Fumarate	CTD	0.000204	1	2	27	TNF,CXCL8
1097	ctd:C010945	embelin	CTD	0.000204	1	2	27	CXCL8,VEGFA
1098	ctd:C008577	myricitrin	CTD	0.000204	1	2	27	TGFB1,TNF
1099	ctd:D005204	Farnesol	CTD	0.000204	1	2	27	TNF,CXCL8
1100	ctd:D019804	Mesalamine	CTD	0.000204	1	2	27	NFE2L2,TNF
1101	ctd:D019796	15-Hydroxy-11 alpha,9 alpha-(epoxymethano)prosta-5,13-dienoic Acid	CTD	0.000204	1	2	27	EDN1,TNF
1102	CID006438354	BW A4C	Stitch	0.000204	1	2	27	TNF,CXCL8
1103	CID000005416	krypton	Stitch	0.000204	1	2	27	TGFB1,SERPINF1
1104	ctd:C114438	cyanidin 3-O-glucoside	CTD	0.000204	1	2	27	NFE2L2,TNF
1105	ctd:C031285	3-xylene	CTD	0.000204	1	2	27	TNF,CXCL8
1106	ctd:C061282	2-(4-(2-carboxyethyl)phenethylamino)-5'-N-ethylcarboxamidoadenosine	CTD	0.000204	1	2	27	TNF,VEGFA
1107	ctd:D008751	Methylene Blue	CTD	0.000204	1	2	27	NFE2L2,TNF
1108	ctd:D002599	Chalcone	CTD	0.000204	1	2	27	NFE2L2,TNF
1109	CID000446800	AC1L9K3U	Stitch	0.000204	1	2	27	TNF,CXCL8
1110	CID000440775	uroporphyrinogen I	Stitch	0.000204	1	2	27	OGG1,FECH
1111	CID000010391	benzylamide	Stitch	0.000204	1	2	27	TGFB1,VEGFA
1112	CID000130165	BXT-51072	Stitch	0.000204	1	2	27	TNF,CXCL8
1113	ctd:D010798	Phycocyanin	CTD	0.000204	1	2	27	TGFB1,NFE2L2
1114	ctd:D020030	Nitric Oxide Donors	CTD	0.000204	1	2	27	EDN1,TNF
1115	ctd:D014107	Tosyllysine Chloromethyl Ketone	CTD	0.000204	1	2	27	TNF,CXCL8
1116	ctd:C482492	3,4,5,4'-tetramethoxystilbene	CTD	0.000204	1	2	27	TNF,VEGFA
1117	ctd:C499366	Active Hexose Correlated Compound	CTD	0.000204	1	2	27	EDN1,TNF,CXCL8
1118	CID000023990	vanadium	Stitch	0.000207	1	3	149	TGFB1,EDN1,TNF
1119	CID000114813	AC1Q5H8E	Stitch	0.000207	1	3	149	PON1,OGG1,NFE2L2
1120	ctd:D010575	Pesticides	CTD	0.000211	1	3	150	PON1,TNF,FECH,VEGFA
1121	CID000061492	cobalt-60	Stitch	0.000212	1	4	390	TNF,VEGFA
1122	ctd:C078814	anandamide	CTD	0.000219	1	2	28	TLR2,TLR3
1123	CID000147439	AC1L3V67	Stitch	0.000219	1	2	28	TGFB1,CXCL8
1124	CID003854666	SB225002	Stitch	0.000219	1	2	28	TGFB1,EDN1
1125	ctd:C077793	candesartan cilexetil	CTD	0.000219	1	2	28	TGFB1,TNF
1126	ctd:C032171	4-coumaric acid	CTD	0.000219	1	2	28	TNF,CXCL8
1127	ctd:C038405	nivalenol	CTD	0.000219	1	2	28	TGFB1,EDN1
1128	ctd:C437965	olmesartan	CTD	0.000219	1	2	28	CFH,PON1
1129	CID000011207	methanesulfonyl fluoride	Stitch	0.000219	1	2	28	EDN1,VEGFA
1130	ctd:C073402	PD 123319	CTD	0.000219	1	2	28	NFE2L2,TNF
1131	ctd:C067527	aluminum maltolate	CTD	0.000219	1	2	28	EDN1,TNF
1132	CID000504670	AC1NNI5R	Stitch	0.000219	1	2	28	CXCL8,TLR2
1133	6807_UP	Astemizole [68844-77-9]; Up 200; 8.8uM; MCF7; HT_HG-U133A	Broad Institute CMAP Up	0.000219	1	3	152	TNF,CXCL8
1134	CID000002224	arachidonic acid trifluoromethyl ketone	Stitch	0.000224	1	3	153	CXCL8,TLR2,VEGFA
1135	CID000024437	sodium bisulfite	Stitch	0.000228	1	3	154	EDN1,TNF,VEGFA
1136	1520_UP	Azacyclonol [115-46-8]; Up 200; 15uM; MCF7; HT_HG-U133A	Broad Institute CMAP Up	0.000228	1	3	154	TGFB1,EDN1,TNF
1137	CID000075389	2-butenedial	Stitch	0.000235	1	2	29	CXCL8,TLR2,VEGFA
1138	ctd:D008076	Cholesterol, HDL	CTD	0.000235	1	2	29	PON1,OGG1
1139	ctd:D001623	Betamethasone	CTD	0.000235	1	2	29	PON1,TNF
1140	ctd:C025759	saikosaponin	CTD	0.000235	1	2	29	CXCL8,VEGFA
1141	CID000500901	NM 108	Stitch	0.000235	1	2	29	TGFB1,TNF
1142	ctd:C016276	8-bromocyclic GMP	CTD	0.000235	1	2	29	TLR2,TLR3
1143	ctd:D005912	Gliotoxin	CTD	0.000235	1	2	29	TNF,CXCL8
1144	ctd:C058305	phenethyl isothiocyanate	CTD	0.000236	1	4	401	NFE2L2,EDN1,TNF,CXCL8
1145	ctd:C002802	tungsten carbide	CTD	0.000237	1	3	156	NFE2L2,TNF,TLR2
1146	ctd:C101814	perfluoro-n-undecanoic acid	CTD	0.000238	1	4	402	CFH,NFE2L2,EDN1,CXCL8
1147	CID000003616	HMBA	Stitch	0.000241	1	3	157	TGFB1,TNF,FECH
1148	2651_UP	Suloctidil [54063-56-8]; Up 200; 11.8uM; MCF7; HT_HG-U133A	Broad Institute CMAP Up	0.000241	1	3	157	CXCL8,TLR2,VEGFA
1149	CID005281855	ellagic acid	Stitch	0.000241	1	3	157	TGFB1,PON1,VEGFA
1150	ctd:D004026	Dieldrin	CTD	0.000242	1	6	1217	TGFB1,CFH,PON1,TNF,HTRA1,VEGFA
1151	1791_UP	Azaguanine-8 [134-58-7]; Up 200; 26.2uM; PC3; HT_HG-U133A	Broad Institute CMAP Up	0.000246	1	3	158	EDN1,CXCL8,VEGFA
1152	ctd:C023035	3,4,5,3',4'-pentachlorobiphenyl	CTD	0.000247	1	6	1222	PON1,NFE2L2,EDN1,TNF,CXCL8,VEGFA
1153	ctd:D012642	Selegiline	CTD	0.000252	1	2	30	NFE2L2,CXCL8
1154	ctd:C471109	4(2'-aminoethyl)amino-1,8-dimethylimidazo(1,2-a)quinoxaline	CTD	0.000252	1	2	30	TGFB1,TNF
1155	ctd:D000276	Adjuvants, Immunologic	CTD	0.000252	1	2	30	TNF,CXCL8
1156	CID000449200	1 x OE	Stitch	0.000252	1	2	30	CXCL8,VEGFA
1157	ctd:C011309	mezerein	CTD	0.000252	1	2	30	TGFB1,VEGFA
1158	ctd:C035419	3,4-dihydroxybenzohydroxamic acid	CTD	0.000252	1	2	30	TNF,TLR3
1159	ctd:C031721	naphthalene	CTD	0.000254	1	4	409	TNF,TLR2,TLR3
1160	CID004369451	T1 d	Stitch	0.000255	1	3	160	PON1,EDN1,TNF,CXCL8
1161	CID000002585	carvedilol	Stitch	0.00026	1	3	161	TGFB1,EDN1,TNF
1162	5022_UP	Maprotiline hydrochloride [10347-81-6]; Up 200; 12.8uM; MCF7; HT_HG-U133A	Broad Institute CMAP Up	0.00026	1	3	161	EDN1,TLR2,VEGFA
1163	CID005288571	AC1NRBPT	Stitch	0.000265	1	3	162	TGFB1,TNF,CXCL8
1164	ctd:D008752	Methylene Chloride	CTD	0.000265	1	3	162	RORA,TNF,CXCL8
1165	ctd:C577942	2-methoxy-N-(3-methyl-2-oxo-1,2,3,4-tetrahydroquinazolin-6-yl)benzenesulfonamide	CTD	0.000269	1	2	31	TGFB1,CXCL8
1166	ctd:D000806	Angiotensin-Converting Enzyme Inhibitors	CTD	0.000269	1	2	31	TGFB1,EDN1
1167	ctd:C047948	1'-acetoxychavicol acetate	CTD	0.000269	1	2	31	TNF,VEGFA
1168	ctd:D011112	Polymyxin B	CTD	0.000269	1	2	31	TNF,CXCL8
1169	ctd:D002772	Cholera Toxin	CTD	0.000269	1	2	31	TGFB1,TNF
1170	ctd:C020754	herbimycin	CTD	0.000269	1	2	31	TNF,VEGFA
1171	ctd:C517409	stattic	CTD	0.000269	1	2	31	TGFB1,TNF
1172	ctd:D014502	Uranyl Nitrate	CTD	0.000269	1	2	31	OGG1,NFE2L2
1173	ctd:C055421	tin mesoporphyrin	CTD	0.000269	1	2	31	TNF,CXCL8
1174	CID000134780	pomalidomide	Stitch	0.000269	1	2	31	TNF,VEGFA
1175	CID000007871	MF I	Stitch	0.000269	1	3	163	PON1,TNF,TLR2
1176	CID000005040	NSC226080	Stitch	0.000277	1	5	783	TGFB1,CFH,TNF,CXCL8,VEGFA
1177	CID000003285	ethylnylestradiol	Stitch	0.000281	1	6	1251	TGFB1,CFH,EDN1,TNF,CXCL8,VEGFA
1178	CID000009824	N-tosyl-L-phenylalanine chloromethyl ketone	Stitch	0.000284	1	3	166	EDN1,TNF,CXCL8
1179	CID000000241	benzene	Stitch	0.000284	1	3	166	CXCL8,TLR2,FECH
1180	3518_UP	Pyrvinium pamoate [3546-41-6]; Up 200; 3.4uM; MCF7; HT_HG-U133A	Broad Institute CMAP Up	0.000284	1	3	166	SERPINF1,TLR2,VEGFA
1181	ctd:D019345	Zinc Acetate	CTD	0.000284	1	3	166	TNF,CXCL8,VEGFA
1182	ctd:C091768	3'-methoxy-4'-nitroflavone	CTD	0.000287	1	2	32	CXCL8,VEGFA
1183	ctd:C103280	goniothalamin	CTD	0.000287	1	2	32	TNF,CXCL8
1184	ctd:D002858	Chromium Alloys	CTD	0.000287	1	2	32	TNF,CXCL8
1185	ctd:C002701	neocuproine	CTD	0.000287	1	2	32	TNF,VEGFA
1186	ctd:D017964	Itraconazole	CTD	0.000287	1	2	32	TNF,CXCL8
1187	ctd:D004640	Emetine	CTD	0.000287	1	2	32	CXCL8,VEGFA
1188	ctd:D010882	Piperonyl Butoxide	CTD	0.000289	1	4	423	EDN1,TNF,VEGFA
1189	CID000003937	AC1L1H1Q	Stitch	0.000289	1	3	167	OGG1,NFE2L2,RORA,VEGFA
1190	ctd:D015474	Isotretinoin	CTD	0.000304	1	5	799	EDN1,VEGFA
1191	5021_UP	Suloctidil [54063-56-8]; Up 200; 11.8uM; MCF7; HT_HG-U133A	Broad Institute CMAP Up	0.000305	1	3	170	TGFB1,TNF
1192	CID000008078	cyclohexane	Stitch	0.000305	1	3	170	TNF,CXCL8
1193	CID000124912	disuccinimidyl tartarate	Stitch	0.000306	1	2	33	TLR2,TLR3
1194	ctd:C498826	4-methyl-N-(3-(4-methylimidazol-1-yl)-5-(trifluoromethyl)phenyl)-3-((4-pyridin-3-ylpyrimidin-2-yl)amino)benzamide	CTD	0.000306	1	2	33	TGFB1,CXCL8
1195	ctd:D007660	Ketoprofen	CTD	0.000306	1	2	33	TGFB1,TNF
1196	CID000119491	scalaradial	Stitch	0.000306	1	2	33	TGFB1,EDN1
1197	ctd:D013431	Sulfates	CTD	0.000306	1	2	33	TNF,CXCL8
1198	ctd:C006463	allyl alcohol	CTD	0.000306	1	2	33	TNF,CXCL8
1199	CID006413529	FK 409	Stitch	0.000306	1	2	33	TNF,CXCL8
1200	ctd:D044243	Linoleic Acids, Conjugated	CTD	0.000306	1	2	33	CXCL8,TLR2,VEGFA
1201	ctd:D009840	Oligomycins	CTD	0.000306	1	2	33	TGFB1,TNF,CXCL8
1202	ctd:C035377	chlorendic acid	CTD	0.000306	1	2	33	TGFB1,RORA,TNF,HTRA1,VEGFA
1203	CID000005291	imatinib	Stitch	0.000308	1	4	430	TGFB1,RORA,TNF,VEGFA
1204	CID000003394	flurbiprofen	Stitch	0.00031	1	3	171	TGFB1,EDN1,TNF
1205	ctd:D006046	Gold	CTD	0.000313	1	4	432	TGFB1,OGG1,NFE2L2,TNF
1206	CID000105082	AC1L2Y08	Stitch	0.000313	1	4	432	OGG1,NFE2L2,TNF,CXCL8
1207	ctd:C001899	triptolide	CTD	0.000315	1	3	172	NFE2L2,TNF,CXCL8
1208	CID000003591	AC1L1G9T	Stitch	0.000316	1	4	433	TGFB1,EDN1,TNF,CXCL8
1209	ctd:D011691	Puromycin	CTD	0.000324	1	2	34	CXCL8,VEGFA
1210	CID005057842	AC1NMVIZ	Stitch	0.000324	1	2	34	EDN1,VEGFA
1211	ctd:C015392	3-nitropropionic acid	CTD	0.000324	1	2	34	NFE2L2,TNF
1212	ctd:C058667	cadmium selenide	CTD	0.000324	1	2	34	TGFB1,TLR3
1213	ctd:D000487	Allethrin	CTD	0.000324	1	2	34	TGFB1,TNF
1214	CID011967789	pH x	Stitch	0.000324	1	2	34	TGFB1,TNF
1215	ctd:C000593591	coagulin-L	CTD	0.000324	1	2	34	TNF,CXCL8
1216	CID000000862	AC1L1A6Z	Stitch	0.000324	1	2	34	TNF,TLR2
1217	5613_UP	Phenoxybenzamine hydrochloride [63-92-3]; Up 200; 11.8uM; MCF7; HT_HG-U133A	Broad Institute CMAP Up	0.000326	1	3	174	TGFB1,CFH,EDN1,HTRA1
1218	CID000104795	5'-N-ethylcarboxamidoadenosine	Stitch	0.000326	1	3	174	CXCL8,TLR2,VEGFA
1219	CID000004366	L-NMMA	Stitch	0.000326	1	3	174	TNF,CXCL8,VEGFA
1220	ctd:C412815	GW 4064	CTD	0.000327	1	4	437	EDN1,TNF,VEGFA
1221	ctd:D007052	Ibuprofen	CTD	0.000327	1	4	437	NFE2L2,TNF,CXCL8,VEGFA
1222	CID000003657	hydroxyurea	Stitch	0.00033	1	4	438	PON1,EDN1,TNF,TLR3
1223	ctd:D019207	beta Carotene	CTD	0.000332	1	3	175	TGFB1,TNF,TLR2
1224	3295_UP	Felodipine [72509-76-3]; Up 200; 10.4uM; MCF7; HT_HG-U133A	Broad Institute CMAP Up	0.000332	1	3	175	EDN1,TNF,CXCL8
1225	ctd:C030984	pyrene	CTD	0.000337	1	3	176	CXCL8,TLR2,VEGFA
1226	ctd:C026690	cerous chloride	CTD	0.000337	1	3	176	TNF,CXCL8,TLR3
1227	CID000005494	TMB-8	Stitch	0.000337	1	3	176	TGFB1,EDN1,TNF
1228	ctd:D010365	Patulin	CTD	0.000344	1	2	35	TGFB1,CXCL8
1229	ctd:C088115	anacardic acid	CTD	0.000344	1	2	35	TNF,VEGFA
1230	CID005289050	AC1NRCKY	Stitch	0.000344	1	2	35	TLR2,TLR3
1231	ctd:C082359	imidacloprid	CTD	0.000344	1	2	35	OGG1,TNF
1232	ctd:C026305	cobalt sulfate	CTD	0.000344	1	2	35	CXCL8,VEGFA
1233	ctd:C094503	glyceryl 2-arachidonate	CTD	0.000344	1	2	35	TNF,CXCL8
1234	ctd:D020913	Perindopril	CTD	0.000344	1	2	35	TGFB1,TNF
1235	ctd:D001728	Dicumarol	CTD	0.000344	1	2	35	TNF,CXCL8
1236	ctd:C093875	montelukast	CTD	0.000344	1	2	35	TNF,CXCL8
1237	ctd:C024713	n-tetradecane	CTD	0.000344	1	2	35	TNF,CXCL8
1238	ctd:D017997	Leukotriene C4	CTD	0.000344	1	2	35	EDN1,TNF
1239	CID000002514	cadmium	Stitch	0.000345	1	4	443	TGFB1,PON1,OGG1,CXCL8
1240	ctd:D001556	Lindane	CTD	0.000345	1	4	443	TGFB1,NFE2L2,TNF,VEGFA
1241	CID000000896	melatonin	Stitch	0.000345	1	4	443	RORA,TNF,CXCL8,TLR3
1242	ctd:C000228	aristolochic acid I	CTD	0.000349	1	3	178	NFE2L2,TNF,VEGFA
1243	ctd:D004054	Diethylstilbestrol	CTD	0.000351	1	6	1304	TGFB1,NFE2L2,RORA,TNF,HTRA1,VEGFA
1244	CID000000838	L-adrenaline	Stitch	0.000354	1	4	446	TGFB1,TNF,VEGFA
1245	CID000002299	AC1L1DD6	Stitch	0.000355	1	3	179	EDN1,TNF,VEGFA
1246	CID000001456	OD-q	Stitch	0.000355	1	3	179	TGFB1,EDN1,TNF,CXCL8
1247	ctd:C045463	leflunomide	CTD	0.000356	1	5	827	CFH,PON1,TNF,CXCL8
1248	ctd:D004726	Endosulfan	CTD	0.000357	1	4	447	NFE2L2,RORA,EDN1,TNF,VEGFA
1249	ctd:C049325	1,2-dithiol-3-thione	CTD	0.00036	1	5	829	PON1,NFE2L2,EDN1,SERPINF1,VEGFA
1250	5584_UP	trifluoperazine dihydrochloride; Up 200; 10uM; MCF7; HT_HG-U133A	Broad Institute CMAP Up	0.00036	1	3	180	SERPINF1,TLR2,VEGFA
1251	ctd:C443401	quercetin 3-O-glucuronide	CTD	0.000364	1	2	36	TNF,VEGFA
1252	ctd:C038044	baicalin	CTD	0.000364	1	2	36	TGFB1,TNF
1253	ctd:D004144	Diosgenin	CTD	0.000364	1	2	36	TNF,VEGFA
1254	ctd:D024504	gamma-Tocopherol	CTD	0.000364	1	2	36	NFE2L2,TNF
1255	ctd:C086276	cerivastatin	CTD	0.000364	1	2	36	TNF,CXCL8
1256	CID000072231	Apomab	Stitch	0.000364	1	2	36	TLR2,TLR3
1257	ctd:D007306	Insecticides	CTD	0.000364	1	2	36	PON1,TNF
1258	CID000000785	quinol	Stitch	0.000366	1	3	181	PON1,NFE2L2,TNF
1259	ctd:D017632	Asbestos, Serpentine	CTD	0.000369	1	4	451	TGFB1,TNF,CXCL8,TLR3
1260	6990_UP	15d-PGJ2; Up 200; 10uM; MCF7; HT_HG-U133A	Broad Institute CMAP Up	0.000372	1	3	182	PON1,FECH,VEGFA
1261	5677_UP	Bisacodyl [603-50-9]; Up 200; 11uM; MCF7; HT_HG-U133A	Broad Institute CMAP Up	0.000378	1	3	183	PON1,OGG1,EDN1
1262	ctd:D000069286	Bortezomib	CTD	0.000378	1	5	838	NFE2L2,TNF,CXCL8,TLR2,VEGFA
1263	ctd:C408982	CPG-oligonucleotide	CTD	0.000384	1	3	184	TGFB1,TNF
1264	CID000024529	nitrite	Stitch	0.000384	1	3	184	EDN1,TNF
1265	ctd:D017639	Asbestos, Amosite	CTD	0.000385	1	2	37	TNF,CXCL8
1266	ctd:D020889	Rolipram	CTD	0.000385	1	2	37	PON1,VEGFA
1267	ctd:D000068298	Fluticasone	CTD	0.000385	1	2	37	TNF,CXCL8
1268	CID000445227	N-Fg	Stitch	0.000385	1	2	37	NFE2L2,TNF
1269	CID000059757	sIL-4R	Stitch	0.000385	1	2	37	TNF,CXCL8
1270	ctd:C004471	allyl isothiocyanate	CTD	0.000385	1	2	37	OGG1,TNF,TLR3
1271	ctd:C060506	sphingosine 1-phosphate	CTD	0.000385	1	2	37	EDN1,TNF,CXCL8
1272	ctd:C025340	manganese chloride	CTD	0.000385	1	4	456	NFE2L2,TNF,CXCL8,VEGFA
1273	ctd:D006581	Hexachlorobenzene	CTD	0.000391	1	3	185	TGFB1,NFE2L2,VEGFA
1274	CID000004894	AC1L1J6W	Stitch	0.000397	1	3	186	TNF,SERPINF1,CXCL8
1275	CID004634040	AC1NDZBW	Stitch	0.000403	1	3	187	EDN1,CXCL8,VEGFA
1276	ctd:D001966	Bromine	CTD	0.000406	1	2	38	PON1,SERPINF1,TLR2
1277	ctd:D013662	Tea	CTD	0.000406	1	2	38	CXCL8,TLR2
1278	ctd:C007768	formononetin	CTD	0.000406	1	2	38	NFE2L2,TNF
1279	ctd:C050510	arsenic trichloride	CTD	0.000406	1	2	38	RORA,CXCL8
1280	ctd:D006108	Graphite	CTD	0.000406	1	2	38	NFE2L2,VEGFA
1281	ctd:D000068577	Nebivolol	CTD	0.000406	1	2	38	TNF,CXCL8
1282	ctd:C005197	alternariol	CTD	0.000406	1	2	38	NFE2L2,EDN1
1283	ctd:C042431	S-ethyl glutathione	CTD	0.000406	1	2	38	NFE2L2,TNF
1284	5419_UP	Methotrexate [59-05-2]; Up 200; 8.8uM; MCF7; HT_HG-U133A	Broad Institute CMAP Up	0.000409	1	3	188	NFE2L2,TNF
1285	ctd:C000499	ferric oxide	CTD	0.000409	1	3	188	PON1,TLR2,VEGFA
1286	CID000001413	12(S)-hydroxyeicosatetraenoic acid	Stitch	0.000416	1	3	189	TNF,CXCL8,TLR2
1287	4405_UP	Dicyclomine hydrochloride [67-92-5]; Up 200; 11.6uM; MCF7; HT_HG-U133A	Broad Institute CMAP Up	0.000416	1	3	189	TGFB1,TNF,VEGFA
1288	CID000003414	foscarnet	Stitch	0.000422	1	3	190	CXCL8,TLR2,TLR3
1289	CID000154575	RP 73401	Stitch	0.000428	1	2	39	TNF,CXCL8
1290	CID000002403	Ro 31-7549	Stitch	0.000428	1	2	39	EDN1,CXCL8
1291	ctd:D058085	Iron Compounds	CTD	0.000428	1	2	39	TNF,CXCL8
1292	ctd:D019840	2-Propanol	CTD	0.000428	1	2	39	TNF,FECH
1293	CID000079084	1-isocyanopropane	Stitch	0.000428	1	2	39	SERPINF1,VEGFA
1294	CID005459358	DB04623	Stitch	0.000428	1	2	39	TNF,CXCL8
1295	CID000032842	MDPC	Stitch	0.000428	1	2	39	TGFB1,VEGFA
1296	ctd:C097367	ginsenoside Rg3	CTD	0.000428	1	2	39	TGFB1,TNF
1297	ctd:C035054	ginsenoside Rg1	CTD	0.000428	1	2	39	NFE2L2,TNF
1298	ctd:D020366	Methylmethacrylate	CTD	0.000428	1	2	39	TNF,CXCL8
1299	ctd:D015638	Cytochalasin D	CTD	0.000428	1	2	39	TNF,CXCL8
1300	ctd:D002331	Carnitine	CTD	0.000428	1	2	39	TGFB1,TNF
1301	ctd:C100058	vanillin	CTD	0.000428	1	2	39	TNF,CXCL8
1302	CID000004943	propofol	Stitch	0.000429	1	3	191	EDN1,TNF,CXCL8
1303	ctd:D007840	Latex	CTD	0.000429	1	3	191	TGFB1,TNF,CXCL8
1304	1813_UP	Triflupromazine hydrochloride [1098-60-8]; Up 200; 10.2uM; PC3; HT_HG-U133A	Broad Institute CMAP Up	0.000429	1	3	191	OGG1,CXCL8,VEGFA
1305	ctd:D019284	Thapsigargin	CTD	0.00043	1	6	1354	TGFB1,NFE2L2,TNF,SERPINF1,CXCL8,VEGFA
1306	CID000002550	H526	Stitch	0.000435	1	3	192	TGFB1,EDN1,TNF
1307	5620_UP	Equilin [474-86-2]; Up 200; 15uM; MCF7; HT_HG-U133A	Broad Institute CMAP Up	0.000435	1	3	192	EDN1,TLR2,VEGFA
1308	CID000000899	N-acetylhexosamine	Stitch	0.000438	1	4	472	ITGA9,TNF,SERPINF1,TLR3
1309	CID000003255	erythromycin A	Stitch	0.000442	1	3	193	EDN1,TNF,CXCL8
1310	5398_UP	Azacyclonol [115-46-8]; Up 200; 15uM; MCF7; HT_HG-U133A	Broad Institute CMAP Up	0.000449	1	3	194	RORA,TLR2,VEGFA
1311	ctd:D007608	Kainic Acid	CTD	0.000449	1	3	194	TGFB1,OGG1,EDN1
1312	ctd:C065757	meloxicam	CTD	0.00045	1	2	40	NFE2L2,TNF,VEGFA
1313	ctd:C040756	1,2-naphthoquinone	CTD	0.00045	1	2	40	NFE2L2,TNF
1314	ctd:D012439	Saccharin	CTD	0.00045	1	2	40	NFE2L2,CXCL8
1315	ctd:C051597	Bandrowski's base	CTD	0.00045	1	2	40	TNF,VEGFA
1316	ctd:C088860	4-((3-bromophenyl)amino)-6,7-dimethoxyquinazoline	CTD	0.00045	1	2	40	CXCL8,FECH
1317	CID000003819	AC1L1GSB	Stitch	0.00045	1	2	40	TNF,CXCL8
1318	CID000484685	leucyl-leucine	Stitch	0.00045	1	2	40	TNF,CXCL8
1319	CID000030956	AC1L1KMJ	Stitch	0.000453	1	4	476	TGFB1,TLR3
1320	4249_DN	Indoprofen [31842-01-0]; Down 200; 14.2uM; PC3; HT_HG-U133A	Broad Institute CMAP Down	0.000455	1	3	195	TGFB1,EDN1,CXCL8,TLR2
1321	838_UP	5248896; Up 200; 11uM; MCF7; HT_HG-U133A_EA	Broad Institute CMAP Up	0.000455	1	3	195	SERPINF1,CXCL8,VEGFA
1322	5305_UP	Cisapride [81098-60-4]; Up 200; 8.6uM; MCF7; HT_HG-U133A	Broad Institute CMAP Up	0.000455	1	3	195	OGG1,CXCL8,FECH
1323	CID000007835	chloromethyl	Stitch	0.000455	1	3	195	SERPINF1,CXCL8,VEGFA
1324	ctd:C012796	2-butenal	CTD	0.000455	1	3	195	OGG1,TNF,CXCL8
1325	5569_UP	2-propylpentanoic acid; Up 200; 1000uM; MCF7; HT_HG-U133A	Broad Institute CMAP Up	0.000455	1	3	195	NFE2L2,TNF,CXCL8
1326	4763_UP	Karakoline [39089-30-0]; Up 200; 10.6uM; MCF7; HT_HG-U133A	Broad Institute CMAP Up	0.000455	1	3	195	RORA,SERPINF1,CXCL8
1327	4738_UP	Graveoline [485-61-0]; Up 200; 14.4uM; MCF7; HT_HG-U133A	Broad Institute CMAP Up	0.000455	1	3	195	PON1,EDN1,VEGFA
1328	5577_UP	chlorpromazine hydrochloride; Up 200; 1uM; MCF7; HT_HG-U133A	Broad Institute CMAP Up	0.000462	1	3	196	EDN1,SERPINF1,CXCL8
1329	5568_UP	estradiol, USP; Up 200; 0.1uM; MCF7; HT_HG-U133A	Broad Institute CMAP Up	0.000462	1	3	196	SERPINF1,CXCL8,TLR2
1330	4370_UP	Tinidazole [19387-91-8]; Up 200; 16.2uM; MCF7; HT_HG-U133A	Broad Institute CMAP Up	0.000462	1	3	196	ITGA9,OGG1,RORA
1331	5679_DN	Methylhydantoin-5-(L) [40856-73-3]; Down 200; 35uM; MCF7; HT_HG-U133A	Broad Institute CMAP Down	0.000462	1	3	196	TGFB1,FECH,VEGFA
1332	2843_UP	Cefaclor [70356-03-5]; Up 200; 10.4uM; MCF7; HT_HG-U133A	Broad Institute CMAP Up	0.000462	1	3	196	OGG1,TLR2,VEGFA
1333	2305_UP	Pentolinium bitartrate [52-62-0]; Up 200; 7.4uM; MCF7; HT_HG-U133A	Broad Institute CMAP Up	0.000469	1	3	197	PON1,OGG1,SERPINF1
1334	CID011954184	2-butyl-6-methoxyphenol	Stitch	0.000469	1	3	197	NFE2L2,TNF,CXCL8
1335	2915_DN	Ethamsylate [2624-44-4]; Down 200; 15.2uM; HL60; HT_HG-U133A	Broad Institute CMAP Down	0.000469	1	3	197	OGG1,FECH,VEGFA
1336	4150_UP	Thyroxine (L) [51-48-9]; Up 200; 5.2uM; MCF7; HT_HG-U133A	Broad Institute CMAP Up	0.000469	1	3	197	ITGA9,PON1,EDN1
1337	5361_DN	Cefotiam hydrochloride; Down 200; 7.2uM; MCF7; HT_HG-U133A	Broad Institute CMAP Down	0.000469	1	3	197	OGG1,SERPINF1,TLR2
1338	1777_DN	Acetopromazine maleate salt [3598-37-6]; Down 200; 9uM; HL60; HG-U133A	Broad Institute CMAP Down	0.000469	1	3	197	SERPINF1,CXCL8,VEGFA
1339	ctd:D000068718	Rosuvastatin Calcium	CTD	0.000473	1	2	41	OGG1,FECH,VEGFA
1340	ctd:C058819	calphostin C	CTD	0.000473	1	2	41	TGFB1,CXCL8,VEGFA
1341	ctd:C018381	salvin	CTD	0.000473	1	2	41	TGFB1,OGG1,CXCL8
1342	ctd:D019344	Lactic Acid	CTD	0.000473	1	2	41	TGFB1,TNF
1343	ctd:D003620	Dantrolene	CTD	0.000473	1	2	41	EDN1,TNF
1344	ctd:C028337	cadmium telluride	CTD	0.000473	1	2	41	NFE2L2,TNF
1345	CID000107706	sivelestat	Stitch	0.000473	1	2	41	NFE2L2,FECH
1346	3555_DN	Cyclopentolate hydrochloride [5870-29-1]; Down 200; 12.2uM; MCF7; HT_HG-U133A	Broad Institute CMAP Down	0.000476	1	3	198	EDN1,TNF
1347	1824_DN	Atracurium besylate [64228-81-5]; Down 200; 3.2uM; PC3; HT_HG-U133A	Broad Institute CMAP Down	0.000476	1	3	198	OGG1,NFE2L2
1348	5532_DN	Rilmenidine hemifumarate [54187-04-1]; Down 200; 8.4uM; MCF7; HT_HG-U133A	Broad Institute CMAP Down	0.000476	1	3	198	TNF,CXCL8
1349	4113_UP	Methylhydantoin-5-(D) [55147-68-7]; Up 200; 35uM; MCF7; HT_HG-U133A	Broad Institute CMAP Up	0.000476	1	3	198	TGFB1,OGG1,VEGFA
1350	5644_UP	Biperiden hydrochloride [1235-82-1]; Up 200; 11.4uM; MCF7; HT_HG-U133A	Broad Institute CMAP Up	0.000476	1	3	198	OGG1,EDN1,VEGFA
1351	4345_UP	Chlorambucil [305-03-3]; Up 200; 13.2uM; MCF7; HT_HG-U133A	Broad Institute CMAP Up	0.000476	1	3	198	HTRA1,FECH,VEGFA
1352	3326_UP	Theophylline monohydrate [5967-84-0]; Up 200; 20.2uM; MCF7; HT_HG-U133A	Broad Institute CMAP Up	0.000476	1	3	198	SERPINF1,TLR2,VEGFA
1353	4279_UP	Fenbufen [36330-85-5]; Up 200; 15.8uM; PC3; HT_HG-U133A	Broad Institute CMAP Up	0.000476	1	3	198	PON1,EDN1,CXCL8
1354	6279_UP	Ifosfamide [3778-73-2]; Up 200; 15.4uM; MCF7; HT_HG-U133A	Broad Institute CMAP Up	0.000476	1	3	198	PON1,RORA,CXCL8
1355	CID000001175	uric acid	Stitch	0.000483	1	3	199	ITGA9,PON1,CXCL8
1356	CID000064505	cyclosarin	Stitch	0.000483	1	3	199	CFH,RORA,EDN1
1357	3220_UP	Clopamide [636-54-4]; Up 200; 11.6uM; MCF7; HT_HG-U133A	Broad Institute CMAP Up	0.000483	1	3	199	NFE2L2,TNF,VEGFA
1358	5499_UP	Mafenide hydrochloride [138-37-4]; Up 200; 18uM; MCF7; HT_HG-U133A	Broad Institute CMAP Up	0.000483	1	3	199	PON1,TNF,CXCL8
1359	3632_DN	PNU-0230031 [267429-39-0]; Down 200; 1uM; MCF7; HT_HG-U133A	Broad Institute CMAP Down	0.000483	1	3	199	TGFB1,PON1,VEGFA
1360	6631_UP	Acebutolol hydrochloride [34381-68-5]; Up 200; 10.8uM; PC3; HT_HG-U133A	Broad Institute CMAP Up	0.000483	1	3	199	PON1,TLR2,VEGFA
1361	ctd:D020106	Acrylamide	CTD	0.000483	1	3	199	ITGA9,RORA,TLR2
1362	1383_UP	Neomycin sulfate [1405-10-3]; Up 200; 4.2uM; HL60; HG-U133A	Broad Institute CMAP Up	0.000483	1	3	199	EDN1,TLR2,VEGFA
1363	ctd:C025256	nonylphenol	CTD	0.000486	1	4	485	PON1,CXCL8,VEGFA
1364	1474_UP	Pyrimethamine [58-14-0]; Up 200; 16uM; MCF7; HT_HG-U133A	Broad Institute CMAP Up	0.00049	1	3	200	NFE2L2,TNF,TLR3,VEGFA
1365	ctd:D014801	Vitamin A	CTD	0.00049	1	3	200	PON1,TLR2,VEGFA
1366	4995_UP	Ketanserin tartrate hydrate [83846-83-7]; Up 200; 7uM; MCF7; HT_HG-U133A	Broad Institute CMAP Up	0.00049	1	3	200	TNF,TLR2,VEGFA
1367	3636_DN	Foliosidine [2520-38-9]; Down 200; 13uM; MCF7; HT_HG-U133A	Broad Institute CMAP Down	0.00049	1	3	200	PON1,SERPINF1,TLR2
1368	ctd:C417521	SB 216763	CTD	0.000496	1	2	42	TNF,VEGFA
1369	ctd:D037741	Fullerenes	CTD	0.000496	1	2	42	TGFB1,TLR3
1370	ctd:D019695	Glycyrrhizic Acid	CTD	0.000496	1	2	42	TGFB1,TNF
1371	CID000125053	S-TDCM	Stitch	0.000496	1	2	42	TLR2,TLR3
1372	CID004628822	AC1NDNVX	Stitch	0.000496	1	2	42	TNF,VEGFA
1373	ctd:C031927	hydroquinone	CTD	0.000498	1	3	201	NFE2L2,TNF,CXCL8
1374	CID000002520	verapamil	Stitch	0.000505	1	4	490	TGFB1,EDN1,TNF,VEGFA
1375	CID000005033	radicicol	Stitch	0.000512	1	3	203	OGG1,CXCL8,VEGFA
1376	CID000004792	phorbol acetate myristate	Stitch	0.000515	1	6	1400	TGFB1,ITGA9,EDN1,TNF,CXCL8,VEGFA
1377	ctd:D008694	Methamphetamine	CTD	0.000515	1	6	1400	CXCL8,VEGFA
1378	CID000003660	AC1L1GFH	Stitch	0.00052	1	2	43	TNF,VEGFA
1379	ctd:D000640	Amitrole	CTD	0.00052	1	2	43	TNF,VEGFA
1380	ctd:D017374	Paroxetine	CTD	0.00052	1	2	43	TNF,CXCL8
1381	CID003008319	RWJ 67657	Stitch	0.00052	1	2	43	TNF,VEGFA
1382	ctd:D002809	Chondroitin Sulfates	CTD	0.00052	1	2	43	TNF,VEGFA
1383	CID000010536	3beta-hydroxy-5-spirostene	Stitch	0.00052	1	2	43	TNF,VEGFA
1384	CID000214166	A-20	Stitch	0.00052	1	2	43	TNF,CXCL8
1385	CID000004417	naftidrofuryl	Stitch	0.00052	1	2	43	TNF,VEGFA
1386	CID005311506	Zm241385	Stitch	0.00052	1	2	43	TGFB1,OGG1,NFE2L2,TNF,TLR2,VEGFA
1387	ctd:C016766	sulforafan	CTD	0.000521	1	4	494	TGFB1,NFE2L2,TNF,CXCL8
1388	CID000006410	tert-butyl hydroperoxide	Stitch	0.000533	1	5	903	TGFB1,NFE2L2,RORA,TNF,CXCL8
1389	CID000004510	nitroglycerin	Stitch	0.000534	1	3	206	EDN1,TNF,CXCL8
1390	ctd:C045645	cilostazol	CTD	0.000545	1	2	44	NFE2L2,TNF
1391	CID000012623	Me3SnH	Stitch	0.000545	1	2	44	TGFB1,ITGA9
1392	CID005287614	AC1NR9ZF	Stitch	0.000545	1	2	44	OGG1,VEGFA
1393	CID000002524	1-alpha-25-dihydroxycholecalciferol	Stitch	0.00055	1	5	909	TGFB1,TNF,CXCL8,TLR2,VEGFA
1394	CID000001959	AC1Q5THZ	Stitch	0.000557	1	4	503	EDN1,TNF,CXCL8,VEGFA
1395	ctd:D005620	Freund's Adjuvant	CTD	0.000557	1	3	209	TGFB1,TNF,VEGFA
1396	CID000003032	diclofenac	Stitch	0.000557	1	3	209	TGFB1,EDN1,TNF
1397	CID005462309	CTK2H7103	Stitch	0.000557	1	3	209	PON1,RORA,TNF
1398	ctd:D012980	Sodium Salicylate	CTD	0.00057	1	2	45	TNF,CXCL8
1399	ctd:C071423	capsazepine	CTD	0.00057	1	2	45	TNF,CXCL8
1400	CID000151170	cilomilast	Stitch	0.00057	1	2	45	TNF,CXCL8
1401	ctd:C085514	wogonin	CTD	0.00057	1	2	45	OGG1,TNF
1402	ctd:C024836	4-nitrophenol	CTD	0.00057	1	2	45	PON1,CXCL8
1403	ctd:D008148	Lovastatin	CTD	0.000573	1	3	211	TGFB1,NFE2L2,TNF
1404	CID004369063	AC1N9ZLR	Stitch	0.000581	1	3	212	TNF,CXCL8,VEGFA
1405	ctd:D004117	Dimethoate	CTD	0.000595	1	2	46	TNF,CXCL8
1406	CID000021694	1-nitropyrene	Stitch	0.000595	1	2	46	CXCL8,FECH
1407	ctd:C030141	taurine-ursodeoxycholate conjugate	CTD	0.000595	1	2	46	TGFB1,NFE2L2
1408	ctd:D019266	Iron, Dietary	CTD	0.000595	1	2	46	TGFB1,TNF
1409	CID000072422	mesoporphyrin	Stitch	0.000595	1	2	46	FECH,VEGFA
1410	ctd:C040115	shogaol	CTD	0.000595	1	2	46	NFE2L2,TNF
1411	CID000017725	TMTU	Stitch	0.000595	1	2	46	TNF,CXCL8
1412	ctd:D005938	Glucocorticoids	CTD	0.000595	1	2	46	TNF,CXCL8
1413	ctd:D004785	Environmental Pollutants	CTD	0.0006	1	4	513	PON1,OGG1,NFE2L2,TNF
1414	ctd:D016912	Levonorgestrel	CTD	0.000605	1	3	215	PON1,TNF,VEGFA
1415	ctd:D002110	Caffeine	CTD	0.000609	1	4	515	EDN1,TNF,CXCL8,VEGFA
1416	CID000004534	NDGA	Stitch	0.000614	1	3	216	EDN1,TNF,CXCL8
1417	ctd:C063302	KN 62	CTD	0.000621	1	2	47	EDN1,CXCL8
1418	ctd:C002385	linsidomine	CTD	0.000621	1	2	47	TGFB1,NFE2L2
1419	ctd:C057416	KT 5720	CTD	0.000621	1	2	47	TNF,CXCL8
1420	ctd:C063449	zileuton	CTD	0.000621	1	2	47	TNF,CXCL8
1421	ctd:C525422	SRT1720	CTD	0.000621	1	2	47	TNF,VEGFA
1422	CID000446276	1if7	Stitch	0.000621	1	2	47	TNF,CXCL8
1423	CID000447905	GW3965	Stitch	0.000621	1	2	47	TLR2,TLR3
1424	ctd:C490728	lapatinib	CTD	0.000621	1	2	47	TGFB1,NFE2L2
1425	ctd:D003900	Desoxycorticosterone	CTD	0.000621	1	2	47	EDN1,TNF
1426	CID000011095	3',4',5,7-tetrahydroxyflavanone	Stitch	0.000621	1	2	47	NFE2L2,TNF
1427	ctd:D003891	Desipramine	CTD	0.000621	1	2	47	NFE2L2,TNF
1428	CID000124246	iguratimod	Stitch	0.000621	1	2	47	TNF,CXCL8
1429	CID000001993	methacholine	Stitch	0.000622	1	3	217	EDN1,TNF,CXCL8
1430	CID000005279	NSC618487	Stitch	0.000625	1	5	935	TGFB1,EDN1,TNF,CXCL8,TLR2
1431	CID000002369	betaxolol	Stitch	0.000648	1	2	48	EDN1,VEGFA
1432	CID000159594	atrasentan	Stitch	0.000648	1	2	48	EDN1,VEGFA
1433	ctd:D012839	Simazine	CTD	0.000648	1	2	48	TNF,VEGFA
1434	ctd:C060893	MK-886	CTD	0.000648	1	2	48	TNF,CXCL8
1435	CID000021387	1-hydroxypyrene	Stitch	0.000648	1	2	48	PON1,OGG1
1436	ctd:C581572	1-trifluoromethoxyphenyl-3-(1-propionylpiperidine-4-yl)urea	CTD	0.000648	1	2	48	EDN1,TNF
1437	CID006918403	PKI166	Stitch	0.000648	1	2	48	CXCL8,VEGFA
1438	ctd:C007379	diethyl phthalate	CTD	0.000648	1	2	48	TNF,CXCL8
1439	ctd:C064925	gadodiamide	CTD	0.000648	1	2	48	TGFB1,VEGFA
1440	ctd:C403304	zerumbone	CTD	0.000648	1	2	48	TNF,VEGFA
1441	ctd:C120227	2-(2-chloro-4-iodophenylamino)-N-cyclopropylmethoxy-3,4-difluorobenzamide	CTD	0.000648	1	2	48	NFE2L2,EDN1
1442	ctd:C006794	brevianamide A	CTD	0.000648	1	2	48	TGFB1,TNF
1443	ctd:D000079	Acetaldehyde	CTD	0.000656	1	3	221	TGFB1,TNF,CXCL8
1444	ctd:D003078	Colchicine	CTD	0.000664	1	3	222	TGFB1,TNF,CXCL8
1445	ctd:C004742	daidzein	CTD	0.000673	1	3	223	RORA,TNF,CXCL8
1446	CID000114873	thromboxane	Stitch	0.000673	1	3	223	TGFB1,EDN1,TNF
1447	CID000002358	DIMBOA	Stitch	0.000675	1	2	49	TNF,VEGFA
1448	ctd:C015380	neoechinulin	CTD	0.000675	1	2	49	TGFB1,TNF
1449	ctd:C117342	calfactant	CTD	0.000675	1	2	49	TNF,CXCL8
1450	ctd:D014315	Triterpenes	CTD	0.000675	1	2	49	NFE2L2,TNF
1451	ctd:D013806	Theophylline	CTD	0.000688	1	4	532	TGFB1,EDN1,TNF,CXCL8
1452	ctd:D013893	Thiram	CTD	0.000693	1	4	533	TGFB1,TNF,CXCL8,VEGFA
1453	CID000000745	glutathione reduced	Stitch	0.000698	1	4	534	TGFB1,NFE2L2,TNF,CXCL8
1454	CID000065923	WEB 2170	Stitch	0.000703	1	2	50	TNF,CXCL8
1455	CID000002324	KW-3049	Stitch	0.000703	1	2	50	TGFB1,EDN1
1456	ctd:D000420	Albuterol	CTD	0.000703	1	2	50	TNF,CXCL8
1457	ctd:C056599	icariin	CTD	0.000703	1	2	50	TGFB1,TNF
1458	CID000004075	5-ASA	Stitch	0.000703	1	2	50	TNF,CXCL8
1459	CID000012446	dicarbethoxydihydrocollidine	Stitch	0.000703	1	2	50	TLR3,FECH
1460	CID000451379	Ossirene	Stitch	0.000703	1	2	50	TGFB1,TNF
1461	ctd:C062876	cetrorelix	CTD	0.000703	1	2	50	TGFB1,VEGFA
1462	CID006325610	melanin	Stitch	0.000709	1	3	227	TNF,SERPINF1,VEGFA
1463	CID000023925	Fe(III	Stitch	0.000712	1	4	537	TGFB1,TNF,CXCL8,FECH
1464	ctd:C089796	hexabromocyclododecane	CTD	0.000727	1	3	229	TNF,CXCL8,VEGFA
1465	CID000005426	thalidomide	Stitch	0.000727	1	3	229	OGG1,TNF,CXCL8
1466	CID000004242	NSC-343257	Stitch	0.000727	1	3	229	TGFB1,TNF,VEGFA
1467	CID000021157	buthionine sulfoximine	Stitch	0.000727	1	3	229	TNF,CXCL8,VEGFA
1468	CID000065948	azelnidipine	Stitch	0.000732	1	2	51	NFE2L2,TNF,VEGFA
1469	ctd:C504897	12-(3-adamantan-1-ylureido)dodecanoic acid	CTD	0.000732	1	2	51	TNF,SERPINF1
1470	ctd:C017953	tetramethylpyrazine	CTD	0.000732	1	2	51	TGFB1,TNF
1471	CID003017989	AC1MI5QC	Stitch	0.000732	1	2	51	NFE2L2,TNF
1472	ctd:C118559	1-bromopropane	CTD	0.000732	1	2	51	CXCL8,TLR2
1473	ctd:C003585	22-hydroxycholesterol	CTD	0.000732	1	2	51	NFE2L2,TNF
1474	CID000005042	rebamipide	Stitch	0.000732	1	2	51	TNF,CXCL8
1475	CID000012111	bisphenol F	Stitch	0.000732	1	2	51	TNF,CXCL8
1476	ctd:C039726	artesunate	CTD	0.000732	1	2	51	TNF,CXCL8
1477	CID000005478	racemic timolol	Stitch	0.000732	1	2	51	NFE2L2,TNF
1478	CID000005533	trazodone	Stitch	0.000732	1	2	51	EDN1,TNF
1479	ctd:D006152	Cyclic GMP	CTD	0.000732	1	2	51	SERPINF1,VEGFA
1480	CID011957395	STF	Stitch	0.000732	1	2	51	EDN1,TNF
1481	CID000100154	combretastatin	Stitch	0.000732	1	2	51	HTRA1,TLR2
1482	CID000005428	AC1L1KC5	Stitch	0.000732	1	4	541	SERPINF1,VEGFA
1483	CID004369448	delta-(l-alpha-aminoadipoyl)-l-cysteinyl-glycine	Stitch	0.000736	1	3	230	EDN1,TNF,CXCL8,VEGFA
1484	CID004369394	AR E	Stitch	0.000736	1	3	230	PON1,SERPINF1,CXCL8
1485	CID000023931	mercury	Stitch	0.000743	1	4	543	PON1,NFE2L2,TNF
1486	CID000001123	taurine	Stitch	0.000746	1	3	231	TGFB1,EDN1,TNF,VEGFA
1487	ctd:D011092	Polyethylene Glycols	CTD	0.000746	1	3	231	TGFB1,EDN1,CXCL8
1488	ctd:D047428	Protein Kinase Inhibitors	CTD	0.00076	1	2	52	TNF,CXCL8
1489	CID011954225	D00992	Stitch	0.00076	1	2	52	TNF,CXCL8
1490	CID000050294	nedocromil sodium	Stitch	0.00076	1	2	52	EDN1,CXCL8
1491	ctd:C550547	6-chloro-2,3,4,9-tetrahydro-1H-carbazole-1-carboxamide	CTD	0.00076	1	2	52	EDN1,TNF
1492	ctd:D015738	Famotidine	CTD	0.00076	1	2	52	TNF,CXCL8
1493	ctd:C005499	honokiol	CTD	0.00076	1	2	52	TNF,CXCL8
1494	CID006490494	PKR inhibitor	Stitch	0.00076	1	2	52	TGFB1,TNF
1495	CID000065457	bropirimine	Stitch	0.00076	1	2	52	CXCL8,TLR3
1496	CID000114778	kahweol	Stitch	0.00076	1	2	52	TNF,TLR3
1497	CID000004713	PD98059	Stitch	0.000764	1	3	233	NFE2L2,TNF
1498	ctd:D002762	Cholecalciferol	CTD	0.000764	1	3	233	TGFB1,TNF,CXCL8
1499	ctd:C074702	chromium hexavalent ion	CTD	0.000781	1	6	1514	TGFB1,TNF,VEGFA
1500	ctd:C027278	urovision	CTD	0.000789	1	1	1	OGG1,NFE2L2,EDN1,TNF,CXCL8,VEGFA
1501	ctd:C432744	asperulosidic acid	CTD	0.000789	1	1	1	EDN1
1502	ctd:C011688	1-bromo-2,4-dinitrobenzene	CTD	0.000789	1	1	1	TNF
1503	ctd:C527616	6-methoxycomaparvin	CTD	0.000789	1	1	1	NFE2L2
1504	ctd:C501029	San-Huang-Xie-Xin-Tang	CTD	0.000789	1	1	1	TNF
1505	ctd:C059726	aluminum ammonium sulfate	CTD	0.000789	1	1	1	TGFB1
1506	ctd:C472071	N-(2-thiolethyl)-2-(2-(N'-(2,6-dichlorophenyl)amino) phenyl)acetamide	CTD	0.000789	1	1	1	TNF
1507	ctd:C546771	gardiquimod	CTD	0.000789	1	1	1	TNF
1508	CID000131970	BN 52208	Stitch	0.000789	1	1	1	CXCL8
1509	CID000131972	BN52207	Stitch	0.000789	1	1	1	TNF
1510	CID005487248	ethylbrevifolin carboxylate	Stitch	0.000789	1	1	1	TNF
1511	ctd:C464945	bisindolylmaleimide VIII	CTD	0.000789	1	1	1	CFH
1512	CID000065753	viquidil hydrochloride	Stitch	0.000789	1	1	1	NFE2L2
1513	CID000820206	3-bromo-5-fluoropyridine	Stitch	0.000789	1	1	1	CXCL8
1514	ctd:C045229	N-(deoxyguanosin-8-yl)-1-aminopyrene	CTD	0.000789	1	1	1	PON1
1515	ctd:C035851	benzoylacetone	CTD	0.000789	1	1	1	VEGFA
1516	ctd:C526172	emodin-8-O-beta-D-glucoside	CTD	0.000789	1	1	1	CXCL8
1517	ctd:D006880	Hydroxy Acids	CTD	0.000789	1	1	1	TNF
1518	ctd:C026223	lysophosphatidylglycerol	CTD	0.000789	1	1	1	PON1
1519	ctd:C081039	AH 13205	CTD	0.000789	1	1	1	PON1
1520	ctd:D011420	Propiolactone	CTD	0.000789	1	1	1	TNF
1521	ctd:C000596494	cyanidin 3-O-glucopyranoside	CTD	0.000789	1	1	1	NFE2L2
1522	ctd:C045354	ochratoxin B	CTD	0.000789	1	1	1	TNF
1523	ctd:C007084	clindamycin phosphate	CTD	0.000789	1	1	1	NFE2L2
1524	ctd:C058684	2,3-dialdehydocellulose	CTD	0.000789	1	1	1	PON1
1525	ctd:C539431	chaetomugilin D	CTD	0.000789	1	1	1	TNF
1526	ctd:D006873	Hydroquinones	CTD	0.000789	1	1	1	TNF
1527	ctd:C077956	asperuloside	CTD	0.000789	1	1	1	NFE2L2
1528	ctd:C051388	1,2-dioleoyl-sn-glycero-3-phosphoglycerol	CTD	0.000789	1	1	1	TNF
1529	ctd:C008514	methylxanthine	CTD	0.000789	1	1	1	PON1
1530	CID006443219	TY-10957	Stitch	0.000789	1	1	1	TGFB1
1531	ctd:C069471	aluminum oxide hydroxide	CTD	0.000789	1	1	1	EDN1
1532	ctd:C087223	CGP 48369	CTD	0.000789	1	1	1	TNF
1533	ctd:C502618	OR 1958	CTD	0.000789	1	1	1	EDN1
1534	CID000400713	AC1L8G5B	Stitch	0.000789	1	1	1	TNF
1535	ctd:D019980	Amoxicillin-Potassium Clavulanate Combination	CTD	0.000789	1	1	1	CXCL8
1536	CID000165699	Aerozine-50	Stitch	0.000789	1	1	1	CXCL8
1537	CID000657102	AC1LCW17	Stitch	0.000789	1	1	1	OGG1
1538	CID000164359	A 503	Stitch	0.000789	1	1	1	OGG1
1539	DB00070	Hyaluronidase	Drug Bank	0.000789	1	1	1	TNF
1540	DB00065	Infliximab	Drug Bank	0.000789	1	1	1	TGFB1
1541	CID000078032	Vallergan	Stitch	0.000789	1	1	1	TNF
1542	DB01327	Cefazolin	Drug Bank	0.000789	1	1	1	PON1
1543	CID006440865	NK-355	Stitch	0.000789	1	1	1	PON1
1544	ctd:C049096	corilagin	CTD	0.000789	1	1	1	TGFB1
1545	ctd:D011162	Porphobilinogen	CTD	0.000789	1	1	1	TNF
1546	DB00045	OspA lipoprotein	Drug Bank	0.000789	1	1	1	FECH
1547	CID000018384	phenoxyphenylacetic acid	Stitch	0.000789	1	1	1	TLR2
1548	CID006450165	Aselacin A	Stitch	0.000789	1	1	1	EDN1
1549	ctd:C443680	N-(3-furylmethyl)eicosa-5,8,11,14-tetraenamide	CTD	0.000789	1	1	1	EDN1
1550	DB01270	Ranibizumab	Drug Bank	0.000789	1	1	1	TNF
1551	CID000164304	AC1Q5VYA	Stitch	0.000789	1	1	1	VEGFA
1552	CID000194198	isoperisone	Stitch	0.000789	1	1	1	FECH
1553	ctd:C115112	CC 3052	CTD	0.000789	1	1	1	PON1
1554	CID003083610	lysergine	Stitch	0.000789	1	1	1	TNF
1555	CID003083613	capillene	Stitch	0.000789	1	1	1	PON1
1556	ctd:D007792	Lactulose	CTD	0.000789	1	1	1	TGFB1
1557	ctd:C073028	suplatast tosilate	CTD	0.000789	1	1	1	TNF
1558	ctd:C025394	TR4161	CTD	0.000789	1	1	1	TNF
1559	CID000152135	5-methyl-3-n-pentadecylcatechol	Stitch	0.000789	1	1	1	CXCL8
1560	ctd:C043180	ethyl 3-phenylglycidate	CTD	0.000789	1	1	1	CXCL8
1561	ctd:C038773	Immunoferon	CTD	0.000789	1	1	1	NFE2L2
1562	ctd:C025449	lysophosphatidylinositol	CTD	0.000789	1	1	1	TNF
1563	ctd:D013443	Sulfisomidine	CTD	0.000789	1	1	1	PON1
1564	CID000150377	9-ethylaminoacridine	Stitch	0.000789	1	1	1	PON1
1565	ctd:C103736	2-bromopropane	CTD	0.000789	1	1	1	TNF
1566	CID000092820	AC1L3OWG	Stitch	0.000789	1	1	1	TNF
1567	ctd:C061298	torbafylline	CTD	0.000789	1	1	1	TNF
1568	ctd:D001312	Aurintricarboxylic Acid	CTD	0.000789	1	1	1	TNF
1569	CID000010097	isogriseofulvin	Stitch	0.000789	1	1	1	OGG1
1570	ctd:C043388	phthalazine	CTD	0.000789	1	1	1	FECH
1571	ctd:C069967	ETH 615	CTD	0.000789	1	1	1	TNF
1572	CID000133709	AC1L33A9	Stitch	0.000789	1	1	1	CXCL8
1573	ctd:C109691	microcrystalline cellulose	CTD	0.000789	1	1	1	TNF
1574	ctd:C048317	2-nitronaphthalene	CTD	0.000789	1	1	1	TNF
1575	ctd:C023027	methyl heptine carbonate	CTD	0.000789	1	1	1	CXCL8
1576	ctd:C502869	damascenone	CTD	0.000789	1	1	1	TNF
1577	ctd:C000604795	4-hydroxy-7-oxo-5-heptenoic acid lactone	CTD	0.000789	1	1	1	TNF
1578	ctd:C497968	phenylglycidol	CTD	0.000789	1	1	1	VEGFA
1579	ctd:C030345	1,2-dipalmitoylphosphatidylglycerol	CTD	0.000789	1	1	1	NFE2L2
1580	ctd:D013185	Squalene	CTD	0.000789	1	1	1	PON1
1581	CID005748248	AC1NX8LZ	Stitch	0.000789	1	1	1	PON1
1582	ctd:C453560	7,8-dihydro-8-oxoguanine	CTD	0.000789	1	1	1	FECH
1583	ctd:C535072	pallidol	CTD	0.000789	1	1	1	OGG1
1584	ctd:D002482	Cellulose	CTD	0.000789	1	1	1	NFE2L2
1585	ctd:C000604653	walleminone	CTD	0.000789	1	1	1	TNF
1586	ctd:C067506	1-naphthylacetylspermine	CTD	0.000789	1	1	1	TNF
1587	ctd:C055528	3-aminophenol	CTD	0.000789	1	1	1	TNF
1588	ctd:C066217	rolafagrel	CTD	0.000789	1	1	1	CXCL8
1589	ctd:C403769	certoparin	CTD	0.000789	1	1	1	TGFB1
1590	CID011414647	CID11414647	Stitch	0.000789	1	1	1	TNF
1591	ctd:C049811	erucic acid	CTD	0.000789	1	1	1	TNF
1592	ctd:C107724	2-hydroxyquinoline	CTD	0.000789	1	1	1	PON1
1593	ctd:C011244	corticosteroid methanetriol mixture	CTD	0.000789	1	1	1	PON1
1594	ctd:C084198	1-O-(2-(2,3-dimethylphenyl)aminobenzoyl)glucopyranuronic acid	CTD	0.000789	1	1	1	TNF
1595	ctd:C078307	8-oxo-7,8-dihydrodeoxyguanine	CTD	0.000789	1	1	1	CXCL8
1596	CID000010321	capillin	Stitch	0.000789	1	1	1	OGG1
1597	ctd:C029390	thymidine glycol	CTD	0.000789	1	1	1	TGFB1
1598	ctd:C043898	denbufylline	CTD	0.000789	1	1	1	OGG1
1599	CID003053182	Nk-622	Stitch	0.000789	1	1	1	TNF
1600	CID000129165	10-acetoxy-8,9-epoxythymol isobutyrate	Stitch	0.000789	1	1	1	TGFB1
1601	CID000069175	2,4-dimethoxybenzaldehyde	Stitch	0.000789	1	1	1	CXCL8
1602	ctd:C119531	8-methoxymethyl-3-isobutyl-1-methylxanthine	CTD	0.000789	1	1	1	VEGFA
1603	ctd:C025971	staphylococcal delta toxin	CTD	0.000789	1	1	1	TNF
1604	CID000123094	1,3-benzodithiole-2-thione	Stitch	0.000789	1	1	1	TLR2
1605	ctd:C100118	ibufenac	CTD	0.000789	1	1	1	NFE2L2
1606	CID000204808	2-phenylethanesulfonamide	Stitch	0.000789	1	1	1	CXCL8
1607	CID000092933	sulfonyldiethanol	Stitch	0.000789	1	1	1	EDN1
1608	ctd:C029639	2-hydroxypropyl methacrylate	CTD	0.000789	1	1	1	PON1
1609	CID000073702	ethanesulfonamide	Stitch	0.000789	1	1	1	CXCL8
1610	CID009547961	3-O-D	Stitch	0.000789	1	1	1	EDN1
1611	CID003086668	susalimod	Stitch	0.000789	1	1	1	VEGFA
1612	CID000073812	N-n-butylphthalimide	Stitch	0.000789	1	1	1	TNF
1613	ctd:C010210	lignoceric acid	CTD	0.000789	1	1	1	TNF
1614	ctd:C022202	9-anilinoacridine	CTD	0.000789	1	1	1	EDN1
1615	ctd:D013726	Terbutaline	CTD	0.00079	1	2	53	TNF
1616	ctd:C104536	xanthohumol	CTD	0.00079	1	2	53	TNF,CXCL8
1617	CID000073046	mm o	Stitch	0.00079	1	2	53	NFE2L2,TNF
1618	CID000027933	inhibitor of p38 kinase	Stitch	0.00079	1	2	53	CXCL8,TLR2
1619	ctd:C452139	BIRB 796	CTD	0.00079	1	2	53	TNF,VEGFA
1620	ctd:C030299	phenylhydrazine	CTD	0.00079	1	2	53	CXCL8,TLR2
1621	CID000656813	AC1LCVKH	Stitch	0.00079	1	2	53	TGFB1,TNF
1622	ctd:C031818	enterotoxin B, staphylococcal	CTD	0.00079	1	2	53	OGG1,FECH
1623	CID000000844	glutamic gamma-semialdehyde	Stitch	0.00079	1	2	53	EDN1,TNF,VEGFA
1624	CID000001573	2-methoxyestradiol	Stitch	0.000793	1	3	236	TGFB1,PON1,NFE2L2,TNF,TLR2,VEGFA
1625	ctd:D018038	Sodium Selenite	CTD	0.000795	1	6	1519	TGFB1,TNF,CXCL8
1626	ctd:D003976	Diazinon	CTD	0.000811	1	6	1525	TGFB1,PON1,TNF,CXCL8,FECH,VEGFA
1627	ctd:D002857	Chromium	CTD	0.000813	1	3	238	TNF,CXCL8
1628	ctd:C060728	cobalt oxide	CTD	0.00082	1	2	54	SERPINF1,FECH
1629	CID000003569	AC1L1G85	Stitch	0.00082	1	2	54	TNF,FECH
1630	CID000003512	NSC34533	Stitch	0.00082	1	2	54	PON1,CXCL8
1631	ctd:C054649	3-(2-hydroxy-4-(1,1-dimethylheptyl)phenyl)-4-(3-hydroxypropyl)cyclohexanol	CTD	0.00082	1	2	54	TNF,CXCL8
1632	CID005479141	CGP 19835A	Stitch	0.00082	1	2	54	TNF,CXCL8
1633	CID000002460	dibutyryl cyclic 3',5'-AMP	Stitch	0.000839	1	4	561	TGFB1,EDN1,TNF,VEGFA
1634	CID000005746	mitomycin C	Stitch	0.000843	1	3	241	CFH,TNF,CXCL8
1635	ctd:C009438	tetrandrine	CTD	0.00085	1	2	55	TGFB1,TNF
1636	ctd:D003000	Clonidine	CTD	0.00085	1	2	55	TNF,CXCL8
1637	CID000462919	2hd6	Stitch	0.00085	1	2	55	EDN1,CXCL8
1638	ctd:C531249	Poly(amidoamine)	CTD	0.00085	1	2	55	TGFB1,TNF
1639	ctd:D000117	Acetylglucosamine	CTD	0.00085	1	2	55	TNF,CXCL8
1640	CID000005234	NaCl	Stitch	0.000856	1	4	564	EDN1,TNF
1641	ctd:D010400	Penicillin G	CTD	0.000882	1	2	56	TGFB1,PON1,EDN1,TNF
1642	ctd:C005948	astaxanthine	CTD	0.000882	1	2	56	TNF,CXCL8
1643	ctd:D005690	Galactose	CTD	0.000882	1	2	56	NFE2L2,TNF
1644	CID000014296	ligustrazine	Stitch	0.000882	1	2	56	NFE2L2,TNF
1645	ctd:C546611	brevetoxin 2	CTD	0.000882	1	2	56	EDN1,TNF
1646	ctd:C044101	endotoxin, Escherichia coli	CTD	0.000882	1	2	56	TNF,CXCL8
1647	ctd:D005230	Fatty Acids, Nonesterified	CTD	0.000882	1	2	56	TNF,CXCL8
1648	CID000108018	N-chlorotaurine	Stitch	0.000882	1	2	56	NFE2L2,TNF
1649	CID000003957	loratadine	Stitch	0.000882	1	2	56	TNF,CXCL8
1650	CID000004105	Met-leu-phe	Stitch	0.000882	1	2	56	TNF,CXCL8
1651	CID000002826	pseudococaine	Stitch	0.00089	1	4	570	CFH,EDN1,TNF,CXCL8
1652	CID000003733	AC1MU1S9	Stitch	0.000902	1	4	572	TGFB1,EDN1,TNF,CXCL8,VEGFA
1653	CID000003413	forskolin from Coleus forskohlii	Stitch	0.000903	1	5	1014	ITGA9,EDN1,TNF,CXCL8
1654	CID000448249	O-Ir	Stitch	0.000913	1	2	57	SERPINF1,VEGFA
1655	ctd:C042986	ebselen	CTD	0.000913	1	2	57	TGFB1,CXCL8
1656	CID000073508	homoserine lactone	Stitch	0.000913	1	2	57	PON1,CXCL8
1657	ctd:C027185	indirubin	CTD	0.000913	1	2	57	NFE2L2,CXCL8
1658	ctd:D002066	Busulfan	CTD	0.000913	1	2	57	TGFB1,TNF
1659	ctd:C502851	quinocetone	CTD	0.000916	1	3	248	ITGA9,CFH,NFE2L2
1660	CID000000159	prostacyclin sodium salt	Stitch	0.000937	1	3	250	CFH,EDN1,TNF
1661	CID000005681	W7 hydrochloride	Stitch	0.000937	1	3	250	PON1,EDN1,TNF
1662	CID000005408	NSC9700	Stitch	0.000938	1	4	578	TNF,TLR2,TLR3
1663	CID000177236	darusentan	Stitch	0.000945	1	2	58	TGFB1,EDN1,TNF,VEGFA
1664	ctd:C004999	ferulic acid	CTD	0.000945	1	2	58	EDN1,VEGFA
1665	ctd:C070417	Win 55212-2	CTD	0.000945	1	2	58	TNF,TLR2
1666	CID000001874	AC1L1CFC	Stitch	0.000945	1	2	58	TNF,VEGFA
1667	ctd:D013458	Sulfur Dioxide	CTD	0.000945	1	2	58	CFH,TLR3
1668	CID000004238	molsidomine	Stitch	0.000945	1	2	58	TGFB1,EDN1
1669	ctd:C025657	arsenic acid	CTD	0.000945	1	2	58	EDN1,TNF
1670	ctd:D005905	Glyburide	CTD	0.000945	1	2	58	NFE2L2,TNF
1671	ctd:D017313	Fenretinide	CTD	0.000948	1	3	251	EDN1,TNF
1672	CID000000797	poly I	Stitch	0.000948	1	3	251	NFE2L2,TNF,VEGFA
1673	ctd:D014415	Tunicamycin	CTD	0.000959	1	6	1574	NFE2L2,RORA,TNF,SERPINF1,FECH,VEGFA
1674	CID000005092	rolipram	Stitch	0.00097	1	3	253	TGFB1,TNF,CXCL8
1675	CID000000946	nitrite ion	Stitch	0.00097	1	3	253	EDN1,TNF,CXCL8
1676	CID000111332	anecortave acetate	Stitch	0.000978	1	2	59	SERPINF1,VEGFA
1677	ctd:D018818	Fenoldopam	CTD	0.000978	1	2	59	TGFB1,TLR2
1678	ctd:C490266	neoechinulin A	CTD	0.000978	1	2	59	TGFB1,TNF
1679	CID000133005	CEP-1347	Stitch	0.000978	1	2	59	TGFB1,TNF
1680	CID000006535	triethyl phosphate	Stitch	0.000978	1	2	59	PON1,TNF
1681	CID000123631	gefitinib	Stitch	0.000992	1	3	255	TNF,CXCL8,VEGFA
1682	ctd:D010081	Oxazolone	CTD	0.001	1	3	256	TNF,CXCL8,VEGFA
1683	ctd:D011429	Propolis	CTD	0.00101	1	2	60	TNF,VEGFA
1684	ctd:D004318	Doxycycline	CTD	0.00101	1	2	60	TNF,CXCL8
1685	CID000060184	Coversyl	Stitch	0.00101	1	2	60	TGFB1,VEGFA
1686	ctd:C111855	6-formylindolo(3,2-b)carbazole	CTD	0.00101	1	2	60	NFE2L2,CXCL8
1687	CID000000405	7 alpha-hydroxycholesterol	Stitch	0.00101	1	2	60	NFE2L2,CXCL8
1688	ctd:C060229	1-(6-((3-methoxyestra-1,3,5(10)-trien-17-yl)amino)hexyl)-1H-pyrrole-2,5-dione	CTD	0.00101	1	2	60	EDN1,TNF
1689	CID000060490	zileuton	Stitch	0.00101	1	2	60	TNF,CXCL8
1690	ctd:C010615	Nonidet P-40	CTD	0.00105	1	2	61	CXCL8,VEGFA
1691	ctd:C022777	bufalin	CTD	0.00105	1	2	61	TNF,VEGFA
1692	ctd:D012503	Saponins	CTD	0.00105	1	2	61	NFE2L2,TNF
1693	ctd:C070571	ML 7	CTD	0.00105	1	2	61	EDN1,TNF
1694	CID005245480	tetrathiomolybdate	Stitch	0.00105	1	2	61	CXCL8,VEGFA
1695	ctd:C032688	boric acid	CTD	0.00105	1	2	61	TGFB1,TNF
1696	CID000045469	sodium nitroprusside	Stitch	0.00106	1	3	261	EDN1,TNF,VEGFA
1697	CID000107854	phorbol 12-myristate	Stitch	0.00106	1	3	261	TNF,CXCL8,VEGFA
1698	ctd:C051752	nefazodone	CTD	0.00106	1	6	1605	CFH,NFE2L2,RORA,TNF,HTRA1,FECH
1699	CID000005005	AC1Q641C	Stitch	0.00108	1	2	62	TGFB1,EDN1
1700	CID000449193	roflumilast	Stitch	0.00108	1	2	62	TGFB1,TNF
1701	ctd:D010713	Phosphatidylcholines	CTD	0.00108	1	2	62	TGFB1,TNF
1702	ctd:D019319	Okadaic Acid	CTD	0.00109	1	3	263	NFE2L2,TNF,VEGFA
1703	ctd:C570897	NSC668394	CTD	0.0011	1	3	264	EDN1,CXCL8,VEGFA
1704	ctd:D010894	Piroxicam	CTD	0.0011	1	4	603	TNF,CXCL8,TLR2,VEGFA
1705	CID000026248	diacerein	Stitch	0.00111	1	2	63	TGFB1,CXCL8
1706	ctd:C425931	GW 501516	CTD	0.00111	1	2	63	TGFB1,TNF
1707	CID000091474	7-ketocholesterol	Stitch	0.00111	1	2	63	PON1,CXCL8
1708	CID000009047	longum	Stitch	0.00111	1	2	63	HTRA1,VEGFA
1709	ctd:D015739	Nocodazole	CTD	0.00111	1	2	63	CXCL8,VEGFA
1710	CID000040024	deoxynivalenol	Stitch	0.00111	1	2	63	TNF,CXCL8
1711	ctd:D010654	Phenylbutyrates	CTD	0.00111	1	2	63	TNF,CXCL8
1712	CID000002199	AC1L1D59	Stitch	0.00112	1	3	266	NFE2L2,TNF,VEGFA
1713	CID000005102	NSC115907	Stitch	0.00112	1	3	266	OGG1,TNF,VEGFA
1714	ctd:D000728	Androgens	CTD	0.00115	1	2	64	TGFB1,TNF
1715	ctd:D001786	Blood Glucose	CTD	0.00115	1	2	64	NFE2L2,TNF
1716	CID000469074	adenosine analog	Stitch	0.00115	1	2	64	CXCL8,VEGFA
1717	CID000200878	P-38	Stitch	0.00117	1	4	613	TGFB1,CXCL8,TLR2,TLR3
1718	ctd:C042720	mercuric bromide	CTD	0.00119	1	5	1077	TNF,CXCL8
1719	CID000177069	amino acetate	Stitch	0.00119	1	2	65	TGFB1,OGG1
1720	CID000006324	ethane	Stitch	0.00119	1	2	65	TGFB1,SERPINF1
1721	CID000122880	AC1L3VFE	Stitch	0.00119	1	2	65	NFE2L2,EDN1,HTRA1,FECH,VEGFA
1722	CID000104741	ICI 182,780	Stitch	0.0012	1	3	272	SERPINF1,CXCL8,VEGFA
1723	ctd:D003345	Corticosterone	CTD	0.0012	1	3	272	TGFB1,EDN1,VEGFA
1724	ctd:D003022	Clotrimazole	CTD	0.00122	1	2	66	CXCL8,VEGFA
1725	CID000156422	BIRB796	Stitch	0.00122	1	2	66	TNF,CXCL8
1726	CID000227041	AC1L5F7F	Stitch	0.00122	1	2	66	PON1,VEGFA
1727	CID000003339	fenofibrate	Stitch	0.00125	1	3	276	TGFB1,EDN1,TNF
1728	ctd:D048789	Phytoestrogens	CTD	0.00126	1	2	67	PON1,EDN1,TNF
1729	CID000025419	clodronate	Stitch	0.00126	1	2	67	NFE2L2,TNF
1730	ctd:D012256	Riboflavin	CTD	0.00126	1	2	67	TNF,TLR2
1731	CID000393593	NSC-695672	Stitch	0.00126	1	2	67	TNF,CXCL8
1732	CID011963508	2f1b	Stitch	0.00126	1	2	67	TNF,TLR3
1733	CID000002735	vitamin D3	Stitch	0.00126	1	3	277	CFH,TNF
1734	CID000005244	dehydroepiandrosterone sulfate	Stitch	0.00126	1	3	277	TGFB1,RORA,TLR2
1735	ctd:D008558	Melphalan	CTD	0.00127	1	3	278	PON1,TNF,CXCL8
1736	CID000119031	marimastat	Stitch	0.0013	1	2	68	TNF,VEGFA
1737	ctd:C073339	usnic acid	CTD	0.0013	1	2	68	NFE2L2,TNF
1738	CID000004009	AC1L1H7H	Stitch	0.0013	1	2	68	TNF,TLR3
1739	ctd:D019386	Alendronate	CTD	0.0013	1	2	68	TGFB1,PON1
1740	CID000002353	berberine	Stitch	0.0013	1	3	280	OGG1,TNF,CXCL8
1741	CID000005376	AC1L1K7T	Stitch	0.00131	1	4	632	TGFB1,OGG1,CXCL8,VEGFA
1742	ctd:D011078	Polychlorinated Biphenyls	CTD	0.00131	1	4	633	TGFB1,PON1,NFE2L2,TNF
1743	CID003083715	angiotensin	Stitch	0.00133	1	3	282	TGFB1,EDN1,VEGFA
1744	ctd:D014874	Water Pollutants, Chemical	CTD	0.00133	1	4	635	TGFB1,CXCL8
1745	CID000146089	3-Otfp	Stitch	0.00134	1	2	69	PON1,TNF
1746	ctd:D008743	Methyl Parathion	CTD	0.00134	1	2	69	TNF,CXCL8
1747	CID000011080	ANIT	Stitch	0.00134	1	2	69	TGFB1,CFH,NFE2L2,RORA
1748	CID000002399	BiM4	Stitch	0.00134	1	3	283	EDN1,TNF,VEGFA
1749	ctd:C464660	obeticholic acid	CTD	0.00134	1	3	283	TGFB1,NFE2L2,TNF
1750	CID000005213	silibinin	Stitch	0.00137	1	3	285	TGFB1,TNF,VEGFA
1751	CID000005618	U46619	Stitch	0.00137	1	3	285	TGFB1,EDN1,CXCL8
1752	CID004629337	decoxymethanol	Stitch	0.00137	1	2	70	NFE2L2,TNF
1753	ctd:D020001	1-Butanol	CTD	0.00137	1	2	70	EDN1,TNF
1754	CID009547936	Eop	Stitch	0.00137	1	2	70	CXCL8,VEGFA
1755	ctd:D016566	Organoselenium Compounds	CTD	0.00141	1	2	71	TNF,CXCL8
1756	CID005311044	cicaprost	Stitch	0.00141	1	2	71	TNF,VEGFA
1757	ctd:C077990	alvocidib	CTD	0.00141	1	2	71	TNF,VEGFA
1758	CID003038361	DMEs	Stitch	0.00141	1	2	71	NFE2L2,TLR2
1759	CID000007994	PA-e	Stitch	0.00141	1	2	71	SERPINF1,VEGFA
1760	CID005486816	Dale	Stitch	0.00141	1	2	71	TGFB1,TLR3
1761	CID011963491	2b1g	Stitch	0.00141	1	2	71	TGFB1,EDN1
1762	CID000123145	propyl	Stitch	0.00141	1	2	71	NFE2L2,HTRA1
1763	ctd:D008466	Mechlorethamine	CTD	0.00141	1	2	71	NFE2L2,TNF
1764	CID000047528	nicorandil	Stitch	0.00141	1	2	71	EDN1,TNF
1765	ctd:C044387	N,N,N',N'-tetrakis(2-pyridylmethyl)ethylenediamine	CTD	0.00145	1	3	291	TNF,CXCL8
1766	CID000005152	salmeterol	Stitch	0.00145	1	2	72	TLR3,VEGFA
1767	CID000107898	AC1L32Y5	Stitch	0.00145	1	2	72	NFE2L2,FECH
1768	CID000114810	monobromobimane	Stitch	0.00145	1	2	72	TNF,CXCL8,VEGFA
1769	ctd:C016517	indole-3-carbinol	CTD	0.00146	1	5	1129	TGFB1,NFE2L2,RORA,TNF,TLR3
1770	ctd:D008012	Lidocaine	CTD	0.00149	1	2	73	TNF,CXCL8
1771	CID000005034	AC1L1JGQ	Stitch	0.00149	1	2	73	TLR2,VEGFA
1772	ctd:C040920	isoliquiritigenin	CTD	0.00149	1	2	73	TGFB1,TNF
1773	CID000151289	evodiamine	Stitch	0.00149	1	2	73	TNF,VEGFA
1774	CID000178024	MK-677	Stitch	0.00149	1	2	73	ITGA9,VEGFA
1775	CID000065243	BN 52021	Stitch	0.00149	1	2	73	EDN1,TNF
1776	CID000002505	C2-ceramide	Stitch	0.00152	1	3	296	NFE2L2,TNF,CXCL8
1777	CID000023958	terbium	Stitch	0.00153	1	2	74	ITGA9,PON1
1778	CID000002267	azelastine	Stitch	0.00153	1	2	74	TNF,CXCL8
1779	ctd:D062610	Fungal Polysaccharides	CTD	0.00153	1	2	74	TNF,TLR2
1780	ctd:C011272	perfosfamide	CTD	0.00153	1	2	74	TNF,VEGFA
1781	CID000440822	AC1L9A0M	Stitch	0.00153	1	2	74	ITGA9,TLR2
1782	CID000002548	AC1L1DXE	Stitch	0.00157	1	3	299	TGFB1
1783	ctd:C402696	TMC 120A	CTD	0.00157	1	2	75	TNF
1784	ctd:C081021	Go 6976	CTD	0.00157	1	2	75	CXCL8
1785	ctd:D000726	Androgen Antagonists	CTD	0.00157	1	2	75	CXCL8
1786	CID003015678	CoCl2	Stitch	0.00157	1	2	75	CXCL8
1787	ctd:C052785	rebamipide	CTD	0.00157	1	2	75	PON1
1788	CID000016315	diallyl trisulfide	Stitch	0.00157	1	2	75	NFE2L2
1789	CID000000865	diaminopimelic acid	Stitch	0.00157	1	2	75	TGFB1
1790	ctd:C487834	Leu-Ser-Lys-Leu peptide	CTD	0.00158	1	1	2	TNF
1791	CID000354776	Nsc607319	Stitch	0.00158	1	1	2	CXCL8
1792	ctd:C015202	ethylphenylpropiolate	CTD	0.00158	1	1	2	TNF
1793	ctd:C028513	4'-chlorodiazepam	CTD	0.00158	1	1	2	TNF
1794	ctd:C105593	8-bromoadenosine-3',5'-cyclic monophosphorothioate	CTD	0.00158	1	1	2	VEGFA
1795	CID000070425	NSC 2885	Stitch	0.00158	1	1	2	TNF
1796	ctd:C034379	falcarindiol	CTD	0.00158	1	1	2	TGFB1
1797	CID006440503	AC1O5TP8	Stitch	0.00158	1	1	2	CXCL8
1798	ctd:C582338	4-ethylnaphthalen-1-yl-(1-pentylindol-3-yl)methanone	CTD	0.00158	1	1	2	CFH
1799	ctd:C038018	lilial	CTD	0.00158	1	1	2	EDN1
1800	ctd:C112524	JBT-3002	CTD	0.00158	1	1	2	VEGFA
1801	CID006444091	oxydifficidin	Stitch	0.00158	1	1	2	CXCL8
1802	ctd:C060796	friedelin	CTD	0.00158	1	1	2	TNF
1803	ctd:C520233	budlein A	CTD	0.00158	1	1	2	VEGFA
1804	ctd:C016657	phomenone	CTD	0.00158	1	1	2	TNF
1805	ctd:C047757	butyl bromide	CTD	0.00158	1	1	2	TNF
1806	CID006398416	B-2-I	Stitch	0.00158	1	1	2	CXCL8
1807	ctd:C076213	PD 142893	CTD	0.00158	1	1	2	TNF
1808	ctd:D004448	Echinomycin	CTD	0.00158	1	1	2	TNF
1809	CID000441065	AC1L9AH5	Stitch	0.00158	1	1	2	TGFB1
1810	ctd:C053775	rosemary oil	CTD	0.00158	1	1	2	TLR2
1811	ctd:C038178	ammonium ferrous sulfate	CTD	0.00158	1	1	2	CXCL8
1812	CID000100640	9-phenoxyacridine	Stitch	0.00158	1	1	2	CXCL8
1813	ctd:C432503	licarin A	CTD	0.00158	1	1	2	TNF
1814	ctd:C051070	4-methylcyclohexyl-1,6-dicarboxylic acid anhydride	CTD	0.00158	1	1	2	TNF
1815	ctd:C508169	7-(2-(4-(4-nitrobenzene)piperazinyl)ethyl)-1,3-dimethylxanthine	CTD	0.00158	1	1	2	TNF
1816	ctd:C528657	1,3,5,6-tetrahydroxyxanthone	CTD	0.00158	1	1	2	TNF
1817	ctd:C064515	2',4'-dichlorobenzamil amiloride	CTD	0.00158	1	1	2	VEGFA
1818	ctd:C038293	2,3-bis(palmitoyloxy)-2-propyl-N-palmitoyl-cysteinyl-seryl-seryl-asparaginyl-alanine	CTD	0.00158	1	1	2	TNF
1819	ctd:C546599	4,4'-(carbonylbis(imino-3,1-phenylenecarbonylimino-3,1-(4-methylphenylene)carbonylimino))bis(1,3-xylene-alpha,alpha'-diphosphonic acid)	CTD	0.00158	1	1	2	TNF
1820	ctd:C095607	L 655238	CTD	0.00158	1	1	2	TNF
1821	CID000197557	SDZ 280.961	Stitch	0.00158	1	1	2	TNF
1822	ctd:D000676	Amrinone	CTD	0.00158	1	1	2	VEGFA
1823	ctd:C088437	nitrosonium tetrafluoroborate	CTD	0.00158	1	1	2	CXCL8
1824	ctd:C035965	lewisite	CTD	0.00158	1	1	2	TGFB1
1825	ctd:C545813	huachansu	CTD	0.00158	1	1	2	TNF
1826	ctd:C077992	arctiin	CTD	0.00158	1	1	2	EDN1
1827	ctd:C461648	Ro 106-9920	CTD	0.00158	1	1	2	NFE2L2
1828	ctd:C037026	diglycyl-histidine	CTD	0.00158	1	1	2	TNF
1829	ctd:C039648	pulegone	CTD	0.00158	1	1	2	TNF
1830	CID005460767	epoxytwinol A	Stitch	0.00158	1	1	2	TNF
1831	ctd:C007180	cyclamen aldehyde	CTD	0.00158	1	1	2	TNF
1832	ctd:C477279	danggui buxue decoction	CTD	0.00158	1	1	2	TNF
1833	ctd:C034753	5-benzylacyclouridine	CTD	0.00158	1	1	2	TNF
1834	CID000018464	3,5-dibromosalicylic acid	Stitch	0.00158	1	1	2	EDN1
1835	ctd:C009999	benzonidazole	CTD	0.00158	1	1	2	TNF
1836	ctd:C111679	1-(N-(3-ammoniopropyl)-N-(n-propyl)amino)diazen-1-ium-1,2-diolate	CTD	0.00158	1	1	2	PON1
1837	ctd:C555349	chromium dinicocysteinate	CTD	0.00158	1	1	2	TNF
1838	ctd:C111601	ultra-high molecular weight polyethylene	CTD	0.00158	1	1	2	TNF
1839	ctd:C418965	4-dimethylamino-3',4'-dimethoxychalcone	CTD	0.00158	1	1	2	FECH
1840	ctd:C034837	technetium Tc 99m mebrofenin	CTD	0.00158	1	1	2	PON1
1841	ctd:C477354	1-phenyl-6,7-dihydroxy-isochroman	CTD	0.00158	1	1	2	TNF
1842	ctd:C050232	1,3-ditolylguanidine	CTD	0.00158	1	1	2	EDN1
1843	ctd:C086243	sciadopitysin	CTD	0.00158	1	1	2	TNF
1844	ctd:C570603	2,3-bis(4-nitrophenyl)acrylonitrile	CTD	0.00158	1	1	2	PON1
1845	ctd:C575483	2-acetoxy-5-(2-4-(trifluoromethyl)phenethylamino)benzoic acid	CTD	0.00158	1	1	2	TNF
1846	ctd:C103081	L 750667	CTD	0.00158	1	1	2	NFE2L2
1847	CID000152257	2,4-dmdq	Stitch	0.00158	1	1	2	EDN1
1848	CID000013254	4-phenoxyphenol	Stitch	0.00158	1	1	2	CXCL8
1849	ctd:C454323	3-(3-chloro-4-methoxyphenyl)-1,1-dimethylurea	CTD	0.00158	1	1	2	NFE2L2
1850	CID006450144	myriceron caffeoyl ester	Stitch	0.00158	1	1	2	NFE2L2
1851	ctd:C103119	RCF-1 fiber	CTD	0.00158	1	1	2	EDN1
1852	CID000301276	methyl phenyl phosphate	Stitch	0.00158	1	1	2	CXCL8
1853	ctd:C527766	diapocynin	CTD	0.00158	1	1	2	TNF
1854	ctd:C019359	2,5-di-tert-butylhydroquinone	CTD	0.00158	1	1	2	TNF
1855	CID003035941	Srtc	Stitch	0.00158	1	1	2	TNF
1856	CID000097028	AC1L3XP3	Stitch	0.00158	1	1	2	TNF
1857	ctd:C098340	2-(N-(7-nitrobenz-2-oxa-1,3-diazol-4-yl)amino)-2-deoxyglucose	CTD	0.00158	1	1	2	CXCL8
1858	ctd:C037341	sodium selenide	CTD	0.00158	1	1	2	VEGFA
1859	CID000133026	FR901533	Stitch	0.00158	1	1	2	TNF
1860	ctd:D001555	Benzene Derivatives	CTD	0.00158	1	1	2	TNF
1861	ctd:C039964	iberogast	CTD	0.00158	1	1	2	EDN1
1862	ctd:C527814	SPD-304	CTD	0.00158	1	1	2	TNF
1863	ctd:C555017	1',3'-dihydro-1'-ethanol-3',3'-dimethyl-8-methoxy-6-nitro-spiro(2H-1-benzopyran-2,2'-(2H)-indole)	CTD	0.00158	1	1	2	TNF
1864	CID006441985	3-methyl-TTNPB	Stitch	0.00158	1	1	2	PON1
1865	CID000003936	liranaftate	Stitch	0.00158	1	1	2	TNF
1866	DB01120	Gliclazide	Drug Bank	0.00158	1	1	2	TNF
1867	ctd:C037431	phthalimide	CTD	0.00158	1	1	2	TNF
1868	ctd:C043265	tazobactam	CTD	0.00158	1	1	2	TGFB1
1869	CID003017023	AC1MI40V	Stitch	0.00158	1	1	2	PON1
1870	ctd:C572286	isostevic acid	CTD	0.00158	1	1	2	CFH
1871	ctd:C107145	poly(hexamethylenebiguanidinium)	CTD	0.00158	1	1	2	VEGFA
1872	ctd:C109757	decan-4-olide	CTD	0.00158	1	1	2	TNF
1873	ctd:D006241	Haptens	CTD	0.00158	1	1	2	EDN1
1874	ctd:C477718	sargaquinoic acid	CTD	0.00158	1	1	2	TNF
1875	ctd:D013307	Streptomycin	CTD	0.00158	1	1	2	VEGFA
1876	ctd:C500582	Feitai	CTD	0.00158	1	1	2	CXCL8
1877	CID000065116	BcdA	Stitch	0.00158	1	1	2	NFE2L2
1878	CID011840931	(2S)-N-[4-(aminomethyl)-1,1-dioxothian-4-yl]-2-[1-(benzenesulfonamido)ethylideneamino]-3-(1-methylcyclopentyl)propanamide	Stitch	0.00158	1	1	2	TNF
1879	ctd:C115612	single bond	CTD	0.00158	1	1	2	CXCL8
1880	CID000637430	trans-cajucarin B	Stitch	0.00158	1	1	2	TNF
1881	ctd:C020891	3,5-diiodosalicylic acid	CTD	0.00158	1	1	2	CFH
1882	ctd:C007886	granite	CTD	0.00158	1	1	2	TNF
1883	ctd:C478783	ZM323881	CTD	0.00158	1	1	2	FECH
1884	ctd:C030174	tetrachloropalladium	CTD	0.00158	1	1	2	TNF
1885	ctd:C016050	phenylglycidyl ether	CTD	0.00158	1	1	2	VEGFA
1886	ctd:C055601	Sealapex	CTD	0.00158	1	1	2	EDN1
1887	ctd:C405904	1-hydroxy-1-hydroperoxynonane	CTD	0.00158	1	1	2	CXCL8
1888	CID005376484	RD6-5071	Stitch	0.00158	1	1	2	CXCL8
1889	CID000132878	Cp-asp	Stitch	0.00158	1	1	2	TNF
1890	ctd:C066408	luteolin-7-glucoside	CTD	0.00158	1	1	2	CXCL8
1891	CID000193868	3-EDP	Stitch	0.00158	1	1	2	TNF
1892	CID000041534	3,4-dinitrofluoranthene	Stitch	0.00158	1	1	2	CXCL8
1893	ctd:C000511	cornin iridoid	CTD	0.00158	1	1	2	TGFB1
1894	CID000131633	AC1L2ZJ1	Stitch	0.00158	1	1	2	NFE2L2
1895	ctd:C053036	1-methylfluorene	CTD	0.00158	1	1	2	OGG1
1896	CID000094195	.beta.-sitosterol Acetate	Stitch	0.00158	1	1	2	TNF
1897	ctd:C539252	3-(2,4-diamino-6-(3-hydroxyphenyl)pteridin-7-yl)phenol	CTD	0.00158	1	1	2	TGFB1
1898	ctd:C055871	benoxaprofen glucuronide	CTD	0.00158	1	1	2	TNF
1899	CID005377509	1,5-dihydroxy-2-methoxyxanthone	Stitch	0.00158	1	1	2	CXCL8
1900	ctd:C046029	4-acetylanisole	CTD	0.00158	1	1	2	VEGFA
1901	CID000042994	lindleyin	Stitch	0.00158	1	1	2	TNF
1902	ctd:C553587	tubastatin A	CTD	0.00158	1	1	2	EDN1
1903	ctd:C071023	2,6-diamino-4-hydroxy-5-formamidopyrimidine	CTD	0.00158	1	1	2	TNF
1904	ctd:C534359	SMe1EC2	CTD	0.00158	1	1	2	FECH
1905	ctd:C030669	BW 245C	CTD	0.00158	1	1	2	FECH
1906	ctd:C029663	cadmium oxide	CTD	0.00158	1	1	2	PON1
1907	ctd:C103906	isohelenin	CTD	0.00158	1	1	2	TNF
1908	ctd:C416849	SU 5614	CTD	0.00158	1	1	2	CFH
1909	ctd:C029683	isopentyl alcohol	CTD	0.00158	1	1	2	CXCL8
1910	CID000126821	RWJ 26629	Stitch	0.00158	1	1	2	PON1
1911	ctd:D019016	Mineral Fibers	CTD	0.00158	1	1	2	VEGFA
1912	CID000126846	4-nonyl DDC	Stitch	0.00158	1	1	2	TNF
1913	CID000126847	4-dodecyl DDC	Stitch	0.00158	1	1	2	VEGFA
1914	ctd:D010648	Phenylacetates	CTD	0.00158	1	1	2	VEGFA
1915	ctd:D022562	Salmonella Vaccines	CTD	0.00158	1	1	2	EDN1
1916	CID000009180	benzacridine	Stitch	0.00158	1	1	2	TLR2
1917	CID005493486	AC1NUU3T	Stitch	0.00158	1	1	2	EDN1
1918	ctd:C550995	5,6,7,8-tetrahydroxy-4-oxooctanal	CTD	0.00158	1	1	2	CXCL8
1919	ctd:C080890	terpestacin	CTD	0.00158	1	1	2	CXCL8
1920	ctd:C103829	lanthanum oxide	CTD	0.00158	1	1	2	CXCL8
1921	CID003080568	asterric acid	Stitch	0.00158	1	1	2	NFE2L2
1922	ctd:C107393	Coptidis rhizoma extract	CTD	0.00158	1	1	2	VEGFA
1923	ctd:C402306	3,5-dibromosalicylic acid	CTD	0.00158	1	1	2	TNF
1924	CID009989023	Pam2CSK4	Stitch	0.00158	1	1	2	TGFB1
1925	CID000197028	aspergillomarasmine A	Stitch	0.00158	1	1	2	EDN1,TNF,VEGFA
1926	CID005360456	O2NO	Stitch	0.00158	1	1	2	TGFB1,TNF
1927	ctd:C487366	1-O-(2-((2',6'-dichlorophenyl)amino)phenylacetyl)glucopyranuronic acid	CTD	0.00158	1	1	2	TNF,VEGFA
1928	ctd:C012867	decane	CTD	0.00158	1	1	2	TGFB1,VEGFA
1929	ctd:C052082	methyl gallate	CTD	0.00158	1	1	2	EDN1,VEGFA
1930	ctd:D045167	Progesterone Congeners	CTD	0.00158	1	1	2	CXCL8,VEGFA
1931	ctd:C471852	indomethacin morpholinylamide	CTD	0.00158	1	1	2	NFE2L2,TNF
1932	CID000121962	FMCP	Stitch	0.00158	1	1	2	TLR2,TLR3
1933	ctd:D004237	Diuron	CTD	0.0016	1	6	1735	OGG1,TNF,CXCL8
1934	ctd:C037123	cadmium sulfate	CTD	0.0016	1	3	301	CFH,NFE2L2,RORA,TNF,HTRA1,SERPINF1
1935	CID000000588	creatinine	Stitch	0.00161	1	3	302	PON1,SERPINF1
1936	CID000010787	1,2,4-benzenetriol	Stitch	0.00162	1	2	76	TNF,CXCL8
1937	CID004250634	AC1N5WL5	Stitch	0.00162	1	2	76	TNF,CXCL8
1938	ctd:D002927	Cimetidine	CTD	0.00162	1	2	76	TNF,VEGFA
1939	CID000086807	T-E-A-T	Stitch	0.00162	1	2	76	TGFB1,TLR3
1940	CID011840973	SureCN2313095	Stitch	0.00162	1	2	76	EDN1,TNF
1941	ctd:D015742	Propofol	CTD	0.00162	1	2	76	TGFB1,CFH,EDN1
1942	CID000002352	Beraprost-d3	Stitch	0.00166	1	2	77	EDN1,TNF
1943	CID000449572	AC1L9N9H	Stitch	0.00166	1	2	77	TNF,TLR2
1944	CID000002311	Benazepril-d5	Stitch	0.00166	1	2	77	TGFB1,EDN1
1945	ctd:C095512	alpha-cyano-(3,4-dihydroxy)-N-benzylcinnamide	CTD	0.00166	1	2	77	TNF,VEGFA
1946	ctd:D006118	Griseofulvin	CTD	0.00166	1	2	77	TNF,FECH
1947	CID000216326	lenalidomide	Stitch	0.00166	1	2	77	TNF,VEGFA
1948	CID000001759	AC1L1C6C	Stitch	0.00166	1	2	77	TGFB1,EDN1
1949	ctd:D019258	Saquinavir	CTD	0.00166	1	2	77	PON1,TNF
1950	ctd:C028473	N-acetyl-4-benzoquinoneimine	CTD	0.00166	1	2	77	TGFB1,NFE2L2
1951	ctd:C051246	1-methylanthracene	CTD	0.00167	1	4	676	EDN1,TNF,CXCL8
1952	CID000002919	NSC107658	Stitch	0.00168	1	3	306	NFE2L2,RORA,EDN1,VEGFA
1953	CID003002890	AC1MHEDL	Stitch	0.0017	1	2	78	TGFB1,PON1
1954	CID000002302	AC1L1DDF	Stitch	0.00175	1	2	79	CXCL8,TLR2
1955	CID000123977	YIGSR	Stitch	0.00175	1	2	79	ITGA9,VEGFA
1956	ctd:D004042	Dietary Fats, Unsaturated	CTD	0.00175	1	2	79	PON1,TNF
1957	ctd:D001647	Bile Acids and Salts	CTD	0.00175	1	2	79	NFE2L2,TNF
1958	CID006439662	Juvenile hormone	Stitch	0.00175	1	2	79	EDN1,VEGFA
1959	CID000004605	nsc25485	Stitch	0.00177	1	3	312	EDN1,TNF,CXCL8
1960	CID000004234	TMPyP	Stitch	0.00179	1	2	80	FECH,VEGFA
1961	ctd:D014750	Vincristine	CTD	0.00179	1	5	1182	OGG1,RORA,TNF,CXCL8,VEGFA
1962	CID000003542	1-(5-isoquinolinesulfonyl)-2-methylpiperazine	Stitch	0.0018	1	3	314	TGFB1,EDN1,TNF
1963	ctd:C572491	3-(2-hydroxy-4-(2-methylnonan-2-yl)phenyl)cyclohexan-1-ol	CTD	0.0018	1	3	314	CFH,TNF,CXCL8
1964	ctd:C008435	methyldithiocarbamate	CTD	0.00183	1	2	81	TNF,TLR3
1965	CID000031782	AC1L1MBN	Stitch	0.00183	1	2	81	TNF,CXCL8
1966	CID000001629	3-(phosphonomethyl)pyridine-2-carboxylic acid	Stitch	0.00183	1	2	81	TNF,TLR2
1967	ctd:C072936	notoginsenoside R1	CTD	0.00188	1	2	82	NFE2L2,TNF
1968	CID006323354	heme As	Stitch	0.00188	1	2	82	RORA,FECH
1969	ctd:C025205	1,10-phenanthroline	CTD	0.00188	1	2	82	CXCL8,VEGFA
1970	CID000002949	NSC-270916	Stitch	0.00188	1	2	82	CFH,TNF
1971	CID005287728	1zz2	Stitch	0.00188	1	2	82	CFH,TLR3
1972	CID005207744	AC1NPP2V	Stitch	0.00188	1	2	82	TNF,CXCL8
1973	ctd:D013849	Thimerosal	CTD	0.00191	1	5	1199	CFH,TLR2
1974	CID000005083	Ro 31-8220	Stitch	0.00192	1	3	321	TGFB1,EDN1
1975	CID000005936	diisopropylfluorophosphate	Stitch	0.00192	1	3	321	TGFB1,EDN1
1976	ctd:D016589	Astemizole	CTD	0.00192	1	2	83	TNF,FECH
1977	ctd:D017673	Sodium Chloride, Dietary	CTD	0.00192	1	2	83	PON1,TLR2
1978	CID011968896	2-[(1R,2R,3S,4R,5R,6S)-2-[(2R,5S)-3-[(3S,4S,5R,6S)-4,5-dihydroxy-3-(methylamino)-6-methylol-tetrahydropyran-2-yl]-4-formyl-4-hydroxy-5-methylol-tetrahydrofuran-2-yl]oxy-5-guanidino-3,4,6-trihydroxy-cyclohexyl]guanidine	Stitch	0.00192	1	2	83	TNF,VEGFA
1979	CID011840917	DB07356	Stitch	0.00192	1	2	83	TGFB1,RORA,TNF,CXCL8,VEGFA
1980	CID000173209	ApaI	Stitch	0.00192	1	2	83	EDN1,TNF,CXCL8
1981	CID000003157	doxazosin	Stitch	0.00192	1	2	83	CFH,PON1,HTRA1
1982	CID000003498	AC1L1G2K	Stitch	0.00197	1	2	84	TGFB1,TNF
1983	CID000736366	alpha-naphthylthiourea	Stitch	0.00197	1	2	84	TGFB1,EDN1
1984	CID000016741	PEITC	Stitch	0.00197	1	2	84	NFE2L2,VEGFA
1985	CID000328776	AC1L73CW	Stitch	0.00197	1	2	84	TNF,VEGFA
1986	CID005287668	AC1NRA2O	Stitch	0.00197	1	2	84	TNF,CXCL8
1987	CID000107724	22-hydroxycholesterol	Stitch	0.00197	1	2	84	TGFB1,PON1
1988	ctd:D001507	Beclomethasone	CTD	0.00197	1	3	324	TNF,CXCL8,VEGFA
1989	CID000189081	2-AP	Stitch	0.00202	1	2	85	TNF,TLR3
1990	CID000230280	indoleamine	Stitch	0.00202	1	2	85	TNF,TLR2
1991	CID000002907	cyclophosphamide	Stitch	0.00203	1	3	327	TGFB1,TNF,VEGFA
1992	ctd:C057862	cyanoginosin LR	CTD	0.00204	1	3	328	NFE2L2,TNF,CXCL8
1993	CID000000338	salicylate	Stitch	0.00204	1	3	328	EDN1,TNF,VEGFA
1994	CID006323299	1m0q	Stitch	0.00206	1	2	86	SERPINF1,VEGFA
1995	ctd:D001115	Arecoline	CTD	0.00206	1	2	86	TGFB1,CXCL8
1996	ctd:D000069347	Erlotinib Hydrochloride	CTD	0.00206	1	2	86	TGFB1,CXCL8
1997	CID000000943	nitrate	Stitch	0.0021	1	3	331	EDN1,TNF,VEGFA
1998	CID000015787	nitrofen	Stitch	0.00211	1	2	87	EDN1,VEGFA
1999	CID000010638	luminol	Stitch	0.00211	1	2	87	TGFB1,EDN1
[truncated: 3,147 more rows]

## Sheet: DRY AMD DRUGS
Unfiltered Position	ID	Name	Source	pValue	FDR B&H	Genes from Input	Genes in Annotation	Hit in Query List
1	ctd:D003609	Dactinomycin	CTD	1.171e-20	8.414e-17	15	290	NQO1,AHR,CASP8,PARP1,TNF,IL17A,IL1B,ACE,NOS2,AIFM1,NFE2L2,EDN1,NLRP3,GAS6,VEGFA
2	ctd:D013311	Streptozocin	CTD	1.408e-20	8.414e-17	19	756	NQO1,AHR,CASP8,PPARGC1A,PARP1,TNF,IL17A,IL1B,ACE,NOS2,AIFM1,NFE2L2,NOS3,ATP6AP2,EDN1,NLRP3,MIR184,GAS6,VEGFA
3	ctd:C093642	SB 203580	CTD	1.668e-20	8.414e-17	16	388	NQO1,AHR,CASP8,PPARGC1A,PARP1,TNF,IL17A,IL1B,CX3CL1,NOS2,AIFM1,NFE2L2,NOS3,EDN1,NLRP3,VEGFA
4	ctd:D017382	Reactive Oxygen Species	CTD	6.571e-20	2.486e-16	15	325	AHR,CASP8,PPARGC1A,C3,PARP1,TNF,IL1B,OGG1,NOS2,AIFM1,NFE2L2,NOS3,EDN1,CD36,VEGFA
5	CID000000581	N-acetylcysteine	Stitch	8.684e-20	2.628e-16	17	546	NQO1,AHR,CASP8,PPARGC1A,PARP1,TNF,IL17A,IL1B,ACE,OGG1,NOS2,AIFM1,NFE2L2,NOS3,EDN1,SERPINF1,VEGFA
6	ctd:C066229	prolinedithiocarbamate	CTD	3.667e-19	9.247e-16	10	59	NQO1,AHR,PARP1,TNF,IL1B,CX3CL1,NOS2,AIFM1,EDN1,VEGFA
7	ctd:D019787	Linoleic Acid	CTD	6.873e-19	1.486e-15	11	99	NQO1,AHR,PPARGC1A,TNF,IL1B,NOS2,NFE2L2,NOS3,EDN1,CD36,VEGFA
8	ctd:D000111	Acetylcysteine	CTD	9.976e-19	1.887e-15	18	780	NQO1,AHR,CASP8,PPARGC1A,C3,PARP1,RORA,TNF,IL17A,IL1B,NOS2,AIFM1,NFE2L2,NOS3,EDN1,CD36,NLRP3,VEGFA
9	ctd:C085911	2-(4-morpholinyl)-8-phenyl-4H-1-benzopyran-4-one	CTD	1.494e-18	2.435e-15	15	400	NQO1,AHR,CASP8,PPARGC1A,PARP1,TNF,IL17A,IL1B,OGG1,NOS2,NFE2L2,NOS3,EDN1,CD36,VEGFA
10	ctd:C093973	2-(2-amino-3-methoxyphenyl)-4H-1-benzopyran-4-one	CTD	1.609e-18	2.435e-15	15	402	NQO1,AHR,CASP8,PARP1,TNF,IL17A,IL1B,CX3CL1,NOS2,AIFM1,NFE2L2,NOS3,EDN1,CD36,VEGFA
11	ctd:D005947	Glucose	CTD	2.696e-18	3.708e-15	21	1420	NQO1,AHR,CASP8,PPARGC1A,C3,PARP1,TNF,IL17A,IL1B,ACE,CX3CL1,NOS2,AIFM1,NFE2L2,NOS3,ATP6AP2,EDN1,NLRP3,SERPINF1,GAS6,VEGFA
12	ctd:C432165	pyrazolanthrone	CTD	3.483e-18	4.392e-15	14	322	NQO1,AHR,CASP8,PPARGC1A,PARP1,TNF,IL1B,NOS2,AIFM1,NFE2L2,EDN1,CD36,NLRP3,VEGFA
13	ctd:D015735	Mifepristone - antidiabetic	CTD	4.623e-18	5.381e-15	16	552	NQO1,AHR,CASP8,C3,PARP1,TNF,IL17A,IL1B,ACE,CX3CL1,NOS2,NFE2L2,NOS3,CD36,SERPINF1,VEGFA
14	ctd:C113580	U 0126	CTD	7.113e-18	7.234e-15	15	444	NQO1,AHR,CASP8,PPARGC1A,PARP1,TNF,IL17A,IL1B,NOS2,AIFM1,NFE2L2,NOS3,EDN1,CD36,VEGFA
15	ctd:D005978	Glutathione	CTD	7.171e-18	7.234e-15	14	339	NQO1,AHR,CASP8,PPARGC1A,PARP1,TNF,IL1B,OGG1,NOS2,AIFM1,NFE2L2,IL33,CD36,VEGFA
16	ctd:C009687	wortmannin	CTD	1.63e-17	1.54e-14	13	267	NQO1,AHR,CASP8,PARP1,TNF,IL17A,IL1B,NOS2,AIFM1,NOS3,EDN1,CD36,VEGFA
17	ctd:C070081	fulvestrant	CTD	2.572e-17	2.164e-14	15	484	NQO1,AHR,PARP1,TNF,IL1B,NOS2,NFE2L2,NOS3,EDN1
18	ctd:C047368	3-methylquercetin	CTD	2.574e-17	2.164e-14	9	53	NQO1,AHR,PPARGC1A,C3,PARP1,TNF,IL17A,IL1B,NOS2,NFE2L2,NOS3,EDN1,CD36,GAS6,VEGFA
19	ctd:D000431	Ethanol	CTD	3.406e-17	2.712e-14	21	1608	NQO1,CFH,AHR,CASP8,PPARGC1A,PARP1,TNF,IL17A,HTRA1,IL1B,OGG1,CX3CL1,NOS2,AIFM1,NFE2L2,NOS3,IL33,EDN1,CD36,SERPINF1,VEGFA
20	CID000000784	H2O2	Stitch	5.956e-17	4.437e-14	19	1183	NQO1,CASP8,BMP4,PARP1,TNF,HTRA1,IL1B,ACE,OGG1,NOS2,AIFM1,NFE2L2,NOS3,ATP6AP2,EDN1,CD36,SERPINF1,GAS6,VEGFA
21	ctd:C008548	morin	CTD	6.158e-17	4.437e-14	9	58	NQO1,AHR,TNF,IL17A,IL1B,NOS2,AIFM1,NFE2L2,VEGFA
22	ctd:D006812	Humic Substances	CTD	1.695e-16	1.13e-13	8	36	AHR,CASP8,TNF,IL1B,NOS2,NFE2L2,NOS3,VEGFA
23	CID000003101	diphenyleneiodonium	Stitch	1.718e-16	1.13e-13	12	232	NQO1,CASP8,TNF,IL1B,CX3CL1,NOS2,AIFM1,NFE2L2,NOS3,EDN1,SERPINF1,VEGFA
24	ctd:D052638	Particulate Matter	CTD	1.833e-16	1.155e-13	21	1747	NQO1,CASP8,PPARGC1A,TNF,IL1B,ACE,NOS2,NFE2L2,NOS3,CD36,VEGFA
25	ctd:D008063	Thioctic Acid	CTD	1.978e-16	1.197e-13	11	163	NQO1,CFH,AHR,CASP8,PPARGC1A,BMP4,C3,PARP1,TNF,IL17A,IL1B,ACE,OGG1,NOS2,AIFM1,NFE2L2,NOS3,IL33,EDN1,NLRP3,VEGFA
26	ctd:D024502	alpha-Tocopherol	CTD	2.118e-16	1.233e-13	11	164	NQO1,CASP8,PPARGC1A,PARP1,TNF,IL1B,NOS2,NFE2L2,NOS3,PLTP,CD36
27	ctd:D019808	Losartan	CTD	2.267e-16	1.261e-13	11	165	CASP8,PPARGC1A,TNF,IL1B,ACE,NOS2,NFE2L2,NOS3,EDN1,CD36,VEGFA
28	ctd:D004317	Doxorubicin	CTD	2.334e-16	1.261e-13	21	1768	NQO1,CASP8,PPARGC1A,BMP4,C3,PARP1,TNF,HTRA1,HMCN1,IL1B,ACE,OGG1,NOS2,AIFM1,NFE2L2,NOS3,EDN1,NLRP3,MIR184,GAS6,VEGFA
29	ctd:D008798	Mevalonic Acid	CTD	2.874e-16	1.499e-13	10	111	CASP8,PARP1,TNF,IL17A,IL1B,NOS2,NFE2L2,NOS3,EDN1,VEGFA
30	ctd:D003513	Cycloheximide	CTD	3.291e-16	1.66e-13	14	446	NQO1,AHR,CASP8,PPARGC1A,PARP1,TNF,IL17A,IL1B,NOS2,NFE2L2,NOS3,EDN1,NLRP3,VEGFA
31	ctd:C434003	3-(4-methylphenylsulfonyl)-2-propenenitrile	CTD	3.456e-16	1.687e-13	10	113	NQO1,AHR,CASP8,PARP1,TNF,IL17A,IL1B,NOS2,NFE2L2,IL33
32	CID000002250	AC1L1D9C	Stitch	5.524e-16	2.612e-13	13	350	PPARGC1A,C3,TNF,IL17A,IL1B,ACE,NOS2,NOS3,PLTP,EDN1,CD36,GAS6,VEGFA
33	CID000107707	Zlllal	Stitch	8.507e-16	3.901e-13	15	613	NQO1,AHR,CASP8,BMP4,PARP1,TNF,IL17A,IL1B,CX3CL1,NOS2,AIFM1,NFE2L2,NOS3,EDN1,VEGFA
34	ctd:D002211	Capsaicin	CTD	1.145e-15	5.094e-13	14	488	NQO1,AHR,CASP8,PPARGC1A,PARP1,TNF,IL1B,CX3CL1,NOS2,AIFM1,NFE2L2,NOS3,EDN1,VEGFA
35	ctd:D047311	Luteolin	CTD	1.58e-15	6.831e-13	10	131	AHR,CASP8,PARP1,TNF,IL17A,IL1B,ACE,NOS2,NFE2L2,VEGFA
36	ctd:C445068	methyl 2-cyano-3,12-dioxoolean-1,9-dien-28-oate	CTD	1.743e-15	7.327e-13	8	47	NQO1,CASP8,PARP1,TNF,IL17A,NOS2,NFE2L2,VEGFA
37	ctd:C416282	BAY 11-7085	CTD	2.09e-15	8.547e-13	8	48	NQO1,AHR,CASP8,PARP1,TNF,IL17A,IL1B,VEGFA
38	ctd:D005620	Freund's Adjuvant	CTD	3e-15	1.195e-12	11	208	NQO1,AHR,CASP8,PPARGC1A,TNF,IL1B,OGG1,NOS2,AIFM1,NFE2L2,NOS3,EDN1,VEGFA
39	ctd:D008687	Metformin	CTD	3.101e-15	1.203e-12	13	400	NQO1,CASP8,BMP4,C3,TNF,IL17A,IL1B,NOS2,NOS3,CD36,VEGFA
40	ctd:C032628	tin protoporphyrin IX	CTD	3.517e-15	1.33e-12	8	51	CASP8,PPARGC1A,TNF,IL1B,NOS2,NFE2L2,NOS3,VEGFA
41	ctd:D001241	Aspirin	CTD	3.744e-15	1.382e-12	15	678	NQO1,AHR,CASP8,PARP1,TNF,IL17A,IL1B,ACE,CX3CL1,NOS2,NOS3,CD36,NLRP3,GAS6,VEGFA
42	ctd:D003474	Curcumin	CTD	4.153e-15	1.496e-12	16	851	NQO1,AHR,CASP8,PPARGC1A,C3,PARP1,TNF,IL1B,ACE,OGG1,NOS2,NFE2L2,NOS3,CD36,GAS6,VEGFA
43	ctd:D019328	Buthionine Sulfoximine	CTD	4.627e-15	1.628e-12	12	305	NQO1,CASP8,PARP1,TNF,IL17A,IL1B,NOS2,NFE2L2,CD36,NLRP3,MIR184,VEGFA
44	ctd:C005466	ursolic acid	CTD	4.886e-15	1.68e-12	8	53	CASP8,PARP1,TNF,NOS2,AIFM1,NOS3,EDN1,VEGFA
45	ctd:C006552	kaempferol	CTD	5.886e-15	1.979e-12	10	149	NQO1,AHR,PPARGC1A,BMP4,PARP1,TNF,IL1B,NOS2,NFE2L2,VEGFA
46	ctd:C004742	daidzein	CTD	6.49e-15	2.112e-12	11	223	NQO1,AHR,C3,PARP1,RORA,TNF,IL17A,HMCN1,IL1B,NOS2,NOS3
47	ctd:D014108	tetrandrine	CTD	6.699e-15	2.112e-12	8	55	NQO1,PARP1,TNF,IL17A,IL1B,NOS2,AIFM1,NFE2L2
48	ctd:C009438	Tosylphenylalanyl Chloromethyl Ketone	CTD	6.699e-15	2.112e-12	8	55	AHR,CASP8,PARP1,TNF,IL17A,IL1B,NOS2,AIFM1
49	ctd:C072553	benzyloxycarbonylleucyl-leucyl-leucine aldehyde	CTD	7.264e-15	2.243e-12	14	558	NQO1,AHR,CASP8,PPARGC1A,PARP1,TNF,IL1B,ACE,CX3CL1,NOS2,NFE2L2,NOS3,EDN1,VEGFA
50	ctd:D019311	Staurosporine	CTD	7.708e-15	2.333e-12	10	153	NQO1,CASP8,PPARGC1A,PARP1,TNF,IL1B,NOS2,NFE2L2,EDN1,VEGFA
51	ctd:C084178	telmisartan	CTD	7.977e-15	2.367e-12	9	97	PPARGC1A,TNF,IL1B,ACE,NOS2,NOS3,EDN1,CD36,VEGFA			PPARGC1A,TNF,IL1B,ACE,NOS2,NOS3,EDN1,CD36,VEGFA
52	ctd:D004008	Diclofenac	CTD	9.731e-15	2.832e-12	14	570	NQO1,CASP8,PPARGC1A,PARP1,TNF,IL1B,NOS2,NFE2L2,NOS3			NQO1,CASP8,PPARGC1A,BMP4,PARP1,TNF,IL17A,IL1B,NOS2,AIFM1,NFE2L2,EDN1,NLRP3,VEGFA
53	ctd:D014013	1,2-Dihydroxybenzene-3,5-Disulfonic Acid Disodium Salt	CTD	1.052e-14	2.967e-12	8	58	NQO1,CASP8,PPARGC1A,BMP4,PARP1,TNF,IL17A,IL1B,NOS2,AIFM1,NFE2L2,EDN1,NLRP3,VEGFA			CASP8,PARP1,TNF,IL1B,NOS2,NFE2L2,NOS3,EDN1
54	ctd:D004229	Dithiothreitol	CTD	1.059e-14	2.967e-12	9	100	CASP8,PARP1,TNF,IL1B,NOS2,NFE2L2,NOS3,EDN1			NQO1,CASP8,PPARGC1A,PARP1,TNF,IL1B,NOS2,NFE2L2,NOS3
55	ctd:C007095	cobaltiprotoporphyrin	CTD	1.14e-14	3.135e-12	10	159	CASP8,PPARGC1A,PARP1,TNF,IL1B,NOS2,NFE2L2,NOS3,CD36,VEGFA			CASP8,PPARGC1A,PARP1,TNF,IL1B,NOS2,NFE2L2,NOS3,CD36,VEGFA
56	ctd:C457499	2-chloro-5-nitrobenzanilide	CTD	1.273e-14	3.438e-12	9	102	NQO1,PPARGC1A,TNF,IL1B,NOS2,NFE2L2,NOS3,CD36,VEGFA			NQO1,PPARGC1A,TNF,IL1B,NOS2,NFE2L2,NOS3,CD36,VEGFA
57	ctd:C020754	herbimycin	CTD	1.349e-14	3.581e-12	7	31	AHR,PARP1,TNF,IL1B,ACE,NOS2,VEGFA			AHR,PARP1,TNF,IL1B,ACE,NOS2,VEGFA
58	ctd:C017875	fisetin	CTD	1.401e-14	3.656e-12	8	60	NQO1,CASP8,PARP1,TNF,IL1B,NOS2,NFE2L2,VEGFA			NQO1,CASP8,PARP1,TNF,IL1B,NOS2,NFE2L2,VEGFA
59	ctd:D012431	Rutin	CTD	1.665e-14	4.227e-12	9	105	AHR,CASP8,TNF,IL1B,CX3CL1,NOS2,NFE2L2,NLRP3,VEGFA			AHR,CASP8,TNF,IL1B,CX3CL1,NOS2,NFE2L2,NLRP3,VEGFA
60	ctd:D008550	Melatonin	CTD	1.676e-14	4.227e-12	11	243	NQO1,CASP8,PPARGC1A,RORA,TNF,IL1B,NOS2,NFE2L2,NOS3,CD36,VEGFA			NQO1,CASP8,PPARGC1A,RORA,TNF,IL1B,NOS2,NFE2L2,NOS3,CD36,VEGFA
	ctd:D005632	Fructose	CTD	1.919e-14	4.76e-12	11	246	PPARGC1A,PARP1,TNF,IL1B,ACE,NOS2,NFE2L2,NOS3,EDN1,CD36,NLRP3			PPARGC1A,PARP1,TNF,IL1B,ACE,NOS2,NFE2L2,NOS3,EDN1,CD36,NLRP3
	CID000002750	ciglitazone	Stitch	2.115e-14	5.162e-12	10	169	CASP8,PPARGC1A,PARP1,TNF,IL1B,NOS2,AIFM1,NOS3,CD36,VEGFA			CASP8,PPARGC1A,PARP1,TNF,IL1B,NOS2,AIFM1,NOS3,CD36,VEGFA
	ctd:D001786	Blood Glucose	CTD	2.415e-14	5.8e-12	8	64	AHR,CASP8,PPARGC1A,TNF,IL1B,NOS2,NFE2L2,NLRP3			AHR,CASP8,PPARGC1A,TNF,IL1B,NOS2,NFE2L2,NLRP3
	ctd:D009599	Nitroprusside	CTD	2.785e-14	6.583e-12	9	111	CASP8,PPARGC1A,TNF,IL1B,NOS2,AIFM1,NOS3,EDN1,VEGFA			CASP8,PPARGC1A,TNF,IL1B,NOS2,AIFM1,NOS3,EDN1,VEGFA
	ctd:C022838	nickel chloride	CTD	3.151e-14	7.335e-12	17	1178	NQO1,AHR,CASP8,C3,PARP1,RORA,TNF,IL1B,ACE,CX3CL1,NOS2,AIFM1,NFE2L2,NOS3,NLRP3,SERPINF1,VEGFA			NQO1,AHR,CASP8,C3,PARP1,RORA,TNF,IL1B,ACE,CX3CL1,NOS2,AIFM1,NFE2L2,NOS3,NLRP3,SERPINF1,VEGFA
	ctd:D000171	Acrolein	CTD	3.383e-14	7.755e-12	11	259	NQO1,CASP8,PARP1,TNF,IL1B,OGG1,NOS2,AIFM1,NFE2L2,EDN1,VEGFA			NQO1,CASP8,PARP1,TNF,IL1B,OGG1,NOS2,AIFM1,NFE2L2,EDN1,VEGFA
	ctd:C004479	pimagedine	CTD	3.549e-14	7.994e-12	8	67	NQO1,PPARGC1A,TNF,IL1B,ACE,NOS2,NOS3,EDN1			NQO1,PPARGC1A,TNF,IL1B,ACE,NOS2,NOS3,EDN1
	ctd:D001205	Ascorbic Acid	CTD	3.593e-14	7.994e-12	14	627	NQO1,CASP8,PPARGC1A,BMP4,C3,PARP1,TNF,IL1B,ACE,NOS2,NFE2L2,NOS3,EDN1,VEGFA			NQO1,CASP8,PPARGC1A,BMP4,C3,PARP1,TNF,IL1B,ACE,NOS2,NFE2L2,NOS3,EDN1,VEGFA
	ctd:C007517	diphenyleneiodonium	CTD	3.861e-14	8.467e-12	9	115	CASP8,PARP1,TNF,IL17A,IL1B,NOS2,NFE2L2,EDN1,VEGFA			CASP8,PARP1,TNF,IL17A,IL1B,NOS2,NFE2L2,EDN1,VEGFA
	ctd:C005435	phenylmethylpyrazolone	CTD	4.018e-14	8.685e-12	8	68	CASP8,PARP1,TNF,IL1B,NOS2,NFE2L2,NOS3,VEGFA			CASP8,PARP1,TNF,IL1B,NOS2,NFE2L2,NOS3,VEGFA
	ctd:C070379	1,2-bis(2-aminophenoxy)ethane N,N,N',N'-tetraacetic acid acetoxymethyl ester	CTD	4.182e-14	8.913e-12	9	116	CASP8,PARP1,TNF,IL1B,NOS2,NFE2L2,NOS3,EDN1,VEGFA			CASP8,PARP1,TNF,IL1B,NOS2,NFE2L2,NOS3,EDN1,VEGFA
	ctd:D000069059	Atorvastatin Calcium	CTD	5.573e-14	1.155e-11	10	186	CASP8,PPARGC1A,C3,PARP1,TNF,IL1B,NOS2,NOS3,EDN1,CD36			CASP8,PPARGC1A,C3,PARP1,TNF,IL1B,NOS2,NOS3,EDN1,CD36
	ctd:D003676	Deferoxamine	CTD	5.573e-14	1.155e-11	10	186	NQO1,CASP8,PARP1,TNF,IL1B,NOS2,NFE2L2,EDN1,CD36,VEGFA			NQO1,CASP8,PARP1,TNF,IL1B,NOS2,NFE2L2,EDN1,CD36,VEGFA
	ctd:C056165	acetovanillone	CTD	6.169e-14	1.261e-11	9	121	PARP1,TNF,IL1B,NOS2,NFE2L2,NOS3,EDN1,CD36,NLRP3			PARP1,TNF,IL1B,NOS2,NFE2L2,NOS3,EDN1,CD36,NLRP3
	ctd:D002248	Carbon Monoxide	CTD	7.273e-14	1.467e-11	8	73	CASP8,PPARGC1A,TNF,IL1B,NOS2,NFE2L2,NOS3,EDN1			CASP8,PPARGC1A,TNF,IL1B,NOS2,NFE2L2,NOS3,EDN1
	ctd:D011692	Puromycin Aminonucleoside	CTD	7.675e-14	1.528e-11	10	192	C3,TNF,IL1B,ACE,NOS2,AIFM1,NOS3,EDN1,CD36,VEGFA			C3,TNF,IL1B,ACE,NOS2,AIFM1,NOS3,EDN1,CD36,VEGFA
	ctd:C025451	sodium bisulfide	CTD	9.482e-14	1.863e-11	7	40	NQO1,PARP1,TNF,IL1B,NOS2,NFE2L2,NOS3			NQO1,PARP1,TNF,IL1B,NOS2,NFE2L2,NOS3
	ctd:D015127	9,10-Dimethyl-1,2-benzanthracene	CTD	1.013e-13	1.965e-11	16	1046	NQO1,AHR,CASP8,PPARGC1A,C3,PARP1,TNF,HTRA1,IL1B,OGG1,NOS2,NFE2L2,ATP6AP2,IL33,CD36,VEGFA			NQO1,AHR,CASP8,PPARGC1A,C3,PARP1,TNF,HTRA1,IL1B,OGG1,NOS2,NFE2L2,ATP6AP2,IL33,CD36,VEGFA
	ctd:D008790	Metoprolol	CTD	1.134e-13	2.172e-11	8	77	AHR,PPARGC1A,TNF,ACE,NOS2,NOS3,EDN1,VEGFA			AHR,PPARGC1A,TNF,ACE,NOS2,NOS3,EDN1,VEGFA
	ctd:C107773	pterostilbene	CTD	1.192e-13	2.255e-11	9	130	NQO1,AHR,CASP8,PPARGC1A,PARP1,TNF,IL1B,NOS2,NFE2L2			NQO1,AHR,CASP8,PPARGC1A,PARP1,TNF,IL1B,NOS2,NFE2L2
	ctd:D004656	Enalapril	CTD	1.279e-13	2.39e-11	9	131	PPARGC1A,TNF,IL1B,ACE,NOS2,NFE2L2,NOS3,EDN1,VEGFA			PPARGC1A,TNF,IL1B,ACE,NOS2,NFE2L2,NOS3,EDN1,VEGFA
	CID000005033	radicicol	Stitch	1.344e-13	2.481e-11	10	203	NQO1,AHR,CASP8,PPARGC1A,IL1B,OGG1,NOS2,NOS3,GAS6,VEGFA			NQO1,AHR,CASP8,PPARGC1A,IL1B,OGG1,NOS2,NOS3,GAS6,VEGFA
	ctd:D047310	Apigenin	CTD	1.635e-13	2.981e-11	10	207	AHR,CASP8,PARP1,TNF,IL1B,ACE,NOS2,NFE2L2,NOS3,VEGFA			AHR,CASP8,PARP1,TNF,IL1B,ACE,NOS2,NFE2L2,NOS3,VEGFA
	ctd:C524653	nectandrin-B	CTD	1.762e-13	3.174e-11	6	20	NQO1,PARP1,TNF,NOS2,NFE2L2,NOS3			NQO1,PARP1,TNF,NOS2,NFE2L2,NOS3
	ctd:C072936	notoginsenoside R1	CTD	1.912e-13	3.404e-11	8	82	NQO1,CASP8,PARP1,TNF,IL1B,NOS2,NFE2L2,NOS3			NQO1,CASP8,PARP1,TNF,IL1B,NOS2,NFE2L2,NOS3
	ctd:C045645	cilostazol	CTD	1.941e-13	3.416e-11	7	44	CASP8,TNF,IL1B,NOS2,AIFM1,NFE2L2,NOS3			CASP8,TNF,IL1B,NOS2,AIFM1,NFE2L2,NOS3
	ctd:C089730	rosiglitazone	CTD	2.025e-13	3.521e-11	18	1571	NQO1,CFH,AHR,PPARGC1A,BMP4,RORA,TNF,IL1B,CX3CL1,NOS2,NFE2L2,NOS3,PLTP,EDN1,CD36,SERPINF1,GAS6,VEGFA			NQO1,CFH,AHR,PPARGC1A,BMP4,RORA,TNF,IL1B,CX3CL1,NOS2,NFE2L2,NOS3,PLTP,EDN1,CD36,SERPINF1,GAS6,VEGFA
	ctd:D005688	Galactosamine	CTD	2.114e-13	3.635e-11	8	83	NQO1,CASP8,PARP1,TNF,IL1B,NOS2,NFE2L2,VEGFA			NQO1,CASP8,PARP1,TNF,IL1B,NOS2,NFE2L2,VEGFA
	ctd:D009525	Niacin	CTD	2.201e-13	3.742e-11	9	139	PPARGC1A,PARP1,TNF,IL1B,ACE,NOS2,NOS3,CD36,VEGFA			PPARGC1A,PARP1,TNF,IL1B,ACE,NOS2,NOS3,CD36,VEGFA
	ctd:D017239	Paclitaxel	CTD	2.366e-13	3.978e-11	14	720	CASP8,BMP4,C3,PARP1,TNF,HMCN1,IL1B,OGG1,AIFM1,NFE2L2,NOS3,CD36,SERPINF1,VEGFA			CASP8,BMP4,C3,PARP1,TNF,HMCN1,IL1B,OGG1,AIFM1,NFE2L2,NOS3,CD36,SERPINF1,VEGFA
	CID000003003	Betamethasone-d5	Stitch	2.633e-13	4.378e-11	17	1342	CFH,AHR,CASP8,PPARGC1A,BMP4,PARP1,TNF,IL17A,IL1B,ACE,CX3CL1,NOS2,AIFM1,NOS3,EDN1,CD36,VEGFA			CFH,AHR,CASP8,PPARGC1A,BMP4,PARP1,TNF,IL17A,IL1B,ACE,CX3CL1,NOS2,AIFM1,NOS3,EDN1,CD36,VEGFA
	CID000442783	AC1L9DEH	Stitch	2.812e-13	4.496e-11	13	569	AHR,CASP8,PARP1,TNF,IL17A,IL1B,NOS2,AIFM1,NFE2L2,NOS3,EDN1,VEGFA			NQO1,AHR,CASP8,PARP1,TNF,IL17A,IL1B,NOS2,AIFM1,NFE2L2,NOS3,EDN1,VEGFA
	CID000005637	U0126	Stitch	2.823e-13	4.496e-11	12	431	AHR,CASP8,PARP1,RORA,TNF,IL1B,NOS2,VEGFA			AHR,CASP8,PARP1,TNF,IL17A,IL1B,NOS2,AIFM1,NFE2L2,NOS3,EDN1,VEGFA
	ctd:D000841	Anisomycin	CTD	2.836e-13	4.496e-11	8	86	CASP8,PPARGC1A,PARP1,TNF,IL1B,NOS2,AIFM1,VEGFA			AHR,CASP8,PARP1,RORA,TNF,IL1B,NOS2,VEGFA
	ctd:C010643	6-hydroxy-2,5,7,8-tetramethylchroman-2-carboxylic acid	CTD	2.836e-13	4.496e-11	8	86	NQO1,AHR,CASP8,PARP1,TNF,IL17A,IL1B,NOS2,AIFM1,NFE2L2,NOS3,EDN1,VEGFA			CASP8,PPARGC1A,PARP1,TNF,IL1B,NOS2,AIFM1,VEGFA
	ctd:C013592	mangiferin	CTD	2.853e-13	4.496e-11	9	143	NQO1,C3,TNF,IL1B,NOS2,AIFM1,NFE2L2,CD36,VEGFA			NQO1,C3,TNF,IL1B,NOS2,AIFM1,NFE2L2,CD36,VEGFA
	ctd:C000591600	tetrachlorobenzoquinone	CTD	3.177e-13	4.943e-11	7	47	NQO1,CASP8,PARP1,TNF,IL1B,NFE2L2,NLRP3			NQO1,CASP8,PARP1,TNF,IL1B,NFE2L2,NLRP3
	CID000065351	APDC	Stitch	3.202e-13	4.943e-11	11	318	CASP8,PARP1,TNF,IL17A,IL1B,NOS2,AIFM1,NFE2L2,NOS3,EDN1,VEGFA			CASP8,PARP1,TNF,IL17A,IL1B,NOS2,AIFM1,NFE2L2,NOS3,EDN1,VEGFA
	ctd:D010269	Paraquat	CTD	4.093e-13	6.255e-11	18	1637	NQO1,AHR,CASP8,PPARGC1A,BMP4,PARP1,TNF,IL1B,ACE,NOS2,AIFM1,NFE2L2,NOS3,PLTP,EDN1,CD36,NLRP3,VEGFA			NQO1,AHR,CASP8,PPARGC1A,BMP4,PARP1,TNF,IL1B,ACE,NOS2,AIFM1,NFE2L2,NOS3,PLTP,EDN1,CD36,NLRP3,VEGFA
	ctd:D001629	Bezafibrate	CTD	4.5e-13	6.808e-11	10	229	AHR,PPARGC1A,TNF,IL1B,ACE,OGG1,NOS3,PLTP,EDN1,CD36			AHR,PPARGC1A,TNF,IL1B,ACE,OGG1,NOS3,PLTP,EDN1,CD36
	CID000001444	AC1L1BHQ	Stitch	4.7e-13	7.041e-11	10	230	CASP8,TNF,IL17A,IL1B,CX3CL1,NOS2,AIFM1,NFE2L2,NOS3,CD36			CASP8,TNF,IL17A,IL1B,CX3CL1,NOS2,AIFM1,NFE2L2,NOS3,CD36
	ctd:D020123	Sirolimus	CTD	5.487e-13	8.139e-11	12	456	CASP8,PPARGC1A,C3,PARP1,TNF,IL1B,NOS2,AIFM1,NOS3,EDN1,CD36,VEGFA			CASP8,PPARGC1A,C3,PARP1,TNF,IL1B,NOS2,AIFM1,NOS3,EDN1,CD36,VEGFA
	ctd:D009569	Nitric Oxide	CTD	5.832e-13	8.568e-11	11	336	CASP8,PARP1,TNF,IL1B,ACE,NOS2,AIFM1,NFE2L2,NOS3,EDN1,VEGFA			CASP8,PARP1,TNF,IL1B,ACE,NOS2,AIFM1,NFE2L2,NOS3,EDN1,VEGFA
	CID000176155	SB203580	Stitch	6.091e-13	8.7e-11	14	772	TNF,IL1B,OGG1,NOS2,AIFM1,NOS3			AHR,CASP8,BMP4,PARP1,TNF,IL17A,IL1B,CX3CL1,NOS2,AIFM1,NFE2L2,NOS3,EDN1,VEGFA
	ctd:C041376	rosmarinic acid	CTD	6.095e-13	8.7e-11	6	24	NQO1,PPARGC1A,TNF,IL1B,NOS2,NFE2L2			TNF,IL1B,OGG1,NOS2,AIFM1,NOS3
	ctd:D003348	Cortisone	CTD	6.095e-13	8.7e-11	6	24	AHR,CASP8,BMP4,PARP1,TNF,IL17A,IL1B,CX3CL1,NOS2,AIFM1,NFE2L2,NOS3,EDN1,VEGFA			NQO1,PPARGC1A,TNF,IL1B,NOS2,NFE2L2
	CID000005056	trans-3,4,5-trihydroxystilbene	Stitch	6.513e-13	9.21e-11	13	608	NQO1,AHR,CASP8,PPARGC1A,PARP1,TNF,IL1B,NOS2,AIFM1,NFE2L2,NOS3,EDN1,VEGFA			NQO1,AHR,CASP8,PPARGC1A,PARP1,TNF,IL1B,NOS2,AIFM1,NFE2L2,NOS3,EDN1,VEGFA
	ctd:D002857	Chromium	CTD	6.614e-13	9.266e-11	10	238	NQO1,AHR,CASP8,C3,PARP1,TNF,IL1B,ACE,CX3CL1,NOS3			NQO1,AHR,CASP8,C3,PARP1,TNF,IL1B,ACE,CX3CL1,NOS3
	ctd:C080955	N-(2-cyclohexyloxy-4-nitrophenyl)methanesulfonamide	CTD	7.021e-13	9.747e-11	8	96	CASP8,PARP1,TNF,IL1B,ACE,NOS2,ATP6AP2,VEGFA			CASP8,PARP1,TNF,IL1B,ACE,NOS2,ATP6AP2,VEGFA
	ctd:D012402	Rotenone	CTD	7.707e-13	1.06e-10	15	978	NQO1,CASP8,PPARGC1A,PARP1,TNF,HTRA1,IL1B,NOS2,AIFM1,NFE2L2,NOS3,EDN1,CD36,NLRP3,VEGFA			NQO1,CASP8,PPARGC1A,PARP1,TNF,HTRA1,IL1B,NOS2,AIFM1,NFE2L2,NOS3,EDN1,CD36,NLRP3,VEGFA
	ctd:C033607	puerarin	CTD	8.317e-13	1.134e-10	8	98	NQO1,CASP8,PARP1,TNF,NOS2,NFE2L2,NOS3,VEGFA			NQO1,CASP8,PARP1,TNF,NOS2,NFE2L2,NOS3,VEGFA
	CID000644213	GW9662	Stitch	9.396e-13	1.269e-10	9	163	CASP8,PARP1,TNF,IL1B,CX3CL1,NOS2,NOS3,CD36,SERPINF1			CASP8,PARP1,TNF,IL1B,CX3CL1,NOS2,NOS3,CD36,SERPINF1
	ctd:C027576	4-hydroxy-2-nonenal	CTD	9.695e-13	1.298e-10	14	799	NQO1,CASP8,PARP1,TNF,IL17A,IL1B,NOS2,AIFM1,NFE2L2,NOS3,EDN1,CD36,NLRP3,VEGFA			NQO1,CASP8,PARP1,TNF,IL17A,IL1B,NOS2,AIFM1,NFE2L2,NOS3,EDN1,CD36,NLRP3,VEGFA
	ctd:D012293	Rifampin	CTD	1.093e-12	1.445e-10	11	356	AHR,CASP8,PPARGC1A,BMP4,TNF,IL1B,NOS2,EDN1,CD36,NLRP3,VEGFA			AHR,CASP8,PPARGC1A,BMP4,TNF,IL1B,NOS2,EDN1,CD36,NLRP3,VEGFA
	ctd:C023035	3,4,5,3',4'-pentachlorobiphenyl	CTD	1.098e-12	1.445e-10	16	1222	NQO1,AHR,PPARGC1A,BMP4,C3,PARP1,TNF,IL1B,CX3CL1,NOS2,NFE2L2,NOS3,IL33,EDN1,CD36,VEGFA			NQO1,AHR,PPARGC1A,BMP4,C3,PARP1,TNF,IL1B,CX3CL1,NOS2,NFE2L2,NOS3,IL33,EDN1,CD36,VEGFA
	ctd:D013148	Spironolactone	CTD	1.155e-12	1.506e-10	8	102	AHR,CASP8,TNF,IL1B,ACE,NFE2L2,GAS6,VEGFA			AHR,CASP8,TNF,IL1B,ACE,NFE2L2,GAS6,VEGFA
	CID000005691	wartmannin	Stitch	1.226e-12	1.585e-10	14	813	CASP8,BMP4,PARP1,TNF,IL1B,CX3CL1,NOS2,AIFM1,NFE2L2,NOS3,EDN1,CD36,GAS6,VEGFA			CASP8,BMP4,PARP1,TNF,IL1B,CX3CL1,NOS2,AIFM1,NFE2L2,NOS3,EDN1,CD36,GAS6,VEGFA
	ctd:C042577	diallyl trisulfide	CTD	1.236e-12	1.585e-10	9	168	NQO1,CASP8,PARP1,TNF,IL1B,NOS2,NFE2L2,NOS3,VEGFA			NQO1,CASP8,PARP1,TNF,IL1B,NOS2,NFE2L2,NOS3,VEGFA
	ctd:C016766	sulforafan	CTD	1.405e-12	1.787e-10	12	494	NQO1,AHR,CASP8,PPARGC1A,C3,PARP1,TNF,SUCNR1,IL1B,NOS2,AIFM1,NFE2L2			NQO1,AHR,CASP8,PPARGC1A,C3,PARP1,TNF,SUCNR1,IL1B,NOS2,AIFM1,NFE2L2
	CID000003460	geldanamicin	Stitch	1.813e-12	2.286e-10	11	373	NQO1,AHR,CASP8,PPARGC1A,TNF,IL1B,OGG1,NOS2,NOS3,SERPINF1,VEGFA			NQO1,AHR,CASP8,PPARGC1A,TNF,IL1B,OGG1,NOS2,NOS3,SERPINF1,VEGFA
	ctd:D010126	Ozone	CTD	2.047e-12	2.56e-10	16	1273	NQO1,AHR,PPARGC1A,BMP4,C3,RORA,TNF,IL17A,IL1B,CX3CL1,NOS2,NOS3,IL33,PLTP,EDN1,CD36			NQO1,AHR,PPARGC1A,BMP4,C3,RORA,TNF,IL17A,IL1B,CX3CL1,NOS2,NOS3,IL33,PLTP,EDN1,CD36
	ctd:D012503	Saponins	CTD	2.175e-12	2.697e-10	7	61	NQO1,PARP1,TNF,IL1B,NOS2,NFE2L2,NOS3			NQO1,PARP1,TNF,IL1B,NOS2,NFE2L2,NOS3
	ctd:C439060	sirtinol	CTD	2.449e-12	3.013e-10	7	62	NQO1,AHR,PPARGC1A,TNF,IL1B,NFE2L2,VEGFA			NQO1,AHR,PPARGC1A,TNF,IL1B,NFE2L2,VEGFA
	CID000104741	ICI 182,780	Stitch	2.5e-12	3.05e-10	10	272	AHR,CASP8,PPARGC1A,BMP4,C3,IL1B,NOS2,NOS3,SERPINF1,VEGFA			AHR,CASP8,PPARGC1A,BMP4,C3,IL1B,NOS2,NOS3,SERPINF1,VEGFA
	ctd:D011765	Pyruvaldehyde	CTD	2.752e-12	3.332e-10	7	63	NQO1,PPARGC1A,TNF,IL1B,NOS2,NFE2L2,VEGFA			NQO1,PPARGC1A,TNF,IL1B,NOS2,NFE2L2,VEGFA
	ctd:C097240	15-deoxy-delta(12,14)-prostaglandin J2	CTD	2.865e-12	3.441e-10	8	114	CASP8,PARP1,TNF,IL1B,NOS2,NFE2L2,NOS3,EDN1			CASP8,PARP1,TNF,IL1B,NOS2,NFE2L2,NOS3,EDN1
	ctd:D003035	Cobalt	CTD	2.995e-12	3.539e-10	10	277	NQO1,AHR,PARP1,TNF,IL1B,CX3CL1,NOS2,NFE2L2,NLRP3,VEGFA			NQO1,AHR,PARP1,TNF,IL1B,CX3CL1,NOS2,NFE2L2,NLRP3,VEGFA
	CID000145068	nitric oxide	Stitch	3.036e-12	3.539e-10	15	1076	PARP1,TNF,IL1B,NOS2,AIFM1			CASP8,PPARGC1A,PARP1,TNF,IL17A,IL1B,ACE,OGG1,CX3CL1,NOS2,AIFM1,NFE2L2,NOS3,EDN1,VEGFA
	ctd:C040601	phenanthridone	CTD	3.065e-12	3.539e-10	5	12	CASP8,PPARGC1A,PARP1,TNF,IL17A,IL1B,ACE,OGG1,CX3CL1,NOS2,AIFM1,NFE2L2,NOS3,EDN1,VEGFA			PARP1,TNF,IL1B,NOS2,AIFM1
	CID000005589	AC1L1KON	Stitch	3.077e-12	3.539e-10	8	115	CASP8,PARP1,TNF,IL17A,IL1B,NOS2,NOS3,VEGFA			CASP8,PARP1,TNF,IL17A,IL1B,NOS2,NOS3,VEGFA
	ctd:C043561	chrysin	CTD	3.077e-12	3.539e-10	8	115	AHR,CASP8,PARP1,TNF,IL1B,NOS2,NFE2L2,EDN1			AHR,CASP8,PARP1,TNF,IL1B,NOS2,NFE2L2,EDN1
	ctd:D026423	S-Nitroso-N-Acetylpenicillamine	CTD	3.088e-12	3.539e-10	7	64	CASP8,PARP1,TNF,NOS2,AIFM1,EDN1,VEGFA			CASP8,PARP1,TNF,NOS2,AIFM1,EDN1,VEGFA
	ctd:D009573	Nitrites	CTD	3.311e-12	3.767e-10	6	31	PPARGC1A,TNF,IL1B,NOS2,NFE2L2,NOS3			PPARGC1A,TNF,IL1B,NOS2,NFE2L2,NOS3
	ctd:D002083	Butylated Hydroxyanisole	CTD	3.794e-12	4.284e-10	8	118	NQO1,AHR,CASP8,PARP1,TNF,IL1B,NFE2L2,VEGFA			NQO1,AHR,CASP8,PARP1,TNF,IL1B,NFE2L2,VEGFA
	CID000005300	NSC236997	Stitch	3.899e-12	4.37e-10	12	539	PPARGC1A,PARP1,TNF,IL1B,ACE,NOS2,AIFM1,NOS3,EDN1,SERPINF1,GAS6,VEGFA			PPARGC1A,PARP1,TNF,IL1B,ACE,NOS2,AIFM1,NOS3,EDN1,SERPINF1,GAS6,VEGFA
	ctd:C057693	troglitazone	CTD	3.936e-12	4.38e-10	16	1329	CFH,AHR,CASP8,PPARGC1A,C3,PARP1,TNF,IL1B,NOS2,NFE2L2,NOS3,IL33,EDN1,CD36,SERPINF1,VEGFA			CFH,AHR,CASP8,PPARGC1A,C3,PARP1,TNF,IL1B,NOS2,NFE2L2,NOS3,IL33,EDN1,CD36,SERPINF1,VEGFA
	ctd:D015073	2-Acetylaminofluorene	CTD	4.908e-12	5.421e-10	11	409	NQO1,AHR,TNF,IL1B,CX3CL1,NOS2,NFE2L2,NOS3,IL33,SERPINF1,VEGFA			NQO1,AHR,TNF,IL1B,CX3CL1,NOS2,NFE2L2,NOS3,IL33,SERPINF1,VEGFA
	ctd:C101044	tyrphostin AG 1478	CTD	4.976e-12	5.456e-10	8	122	PPARGC1A,BMP4,TNF,ACE,NFE2L2,NOS3,EDN1,VEGFA			PPARGC1A,BMP4,TNF,ACE,NFE2L2,NOS3,EDN1,VEGFA
	ctd:D015237	Dinoprost	CTD	5.317e-12	5.788e-10	8	123	CASP8,TNF,IL1B,ACE,NOS2,NOS3,EDN1,VEGFA			CASP8,TNF,IL1B,ACE,NOS2,NOS3,EDN1,VEGFA
	ctd:D015230	Prostaglandin D2	CTD	6.031e-12	6.518e-10	6	34	PPARGC1A,PARP1,TNF,IL1B,NOS3,EDN1			PPARGC1A,PARP1,TNF,IL1B,NOS3,EDN1
	ctd:D001599	Berberine	CTD	6.532e-12	7.01e-10	9	202	AHR,CASP8,PPARGC1A,PARP1,TNF,IL1B,NOS2,NFE2L2,CD36			AHR,CASP8,PPARGC1A,PARP1,TNF,IL1B,NOS2,NFE2L2,CD36
	ctd:D003633	Dichlorodiphenyl Dichloroethylene	CTD	7.047e-12	7.509e-10	10	302	AHR,CASP8,PPARGC1A,PARP1,TNF,IL1B,NOS2,NFE2L2,NOS3,CD36			AHR,CASP8,PPARGC1A,PARP1,TNF,IL1B,NOS2,NFE2L2,NOS3,CD36
	ctd:C410958	sauchinone	CTD	7.272e-12	7.694e-10	6	35	CASP8,PARP1,TNF,IL1B,NOS2,VEGFA			CASP8,PARP1,TNF,IL1B,NOS2,VEGFA
	ctd:C054125	sesamin	CTD	7.732e-12	8.124e-10	5	14	PARP1,TNF,IL1B,NOS2,AIFM1			PARP1,TNF,IL1B,NOS2,AIFM1
	CID000002909	cyclophorine	Stitch	7.807e-12	8.147e-10	11	427	CFH,CASP8,PARP1,TNF,IL17A,ACE,NOS2,AIFM1,NOS3,EDN1,VEGFA			CFH,CASP8,PARP1,TNF,IL17A,ACE,NOS2,AIFM1,NOS3,EDN1,VEGFA
	CID000001606	NOC-18	Stitch	8.028e-12	8.32e-10	7	73	PARP1,TNF,IL1B,NOS2,NFE2L2,NOS3,EDN1			PARP1,TNF,IL1B,NOS2,NFE2L2,NOS3,EDN1
	ctd:C443401	quercetin 3-O-glucuronide	CTD	8.717e-12	8.973e-10	6	36	TNF,IL1B,NOS2,NOS3,CD36,VEGFA			TNF,IL1B,NOS2,NOS3,CD36,VEGFA
	ctd:D007052	Ibuprofen	CTD	1.001e-11	1.018e-09	11	437	NQO1,AHR,CASP8,TNF,IL1B,NOS2,NFE2L2,VEGFA			NQO1,AHR,C3,TNF,IL1B,CX3CL1,NOS2,NFE2L2,NOS3,CD36,VEGFA
	ctd:C011512	alpha-naphthoflavone	CTD	1.002e-11	1.018e-09	8	133	NQO1,AHR,C3,TNF,IL1B,CX3CL1,NOS2,NFE2L2,NOS3,CD36,VEGFA			NQO1,AHR,CASP8,TNF,IL1B,NOS2,NFE2L2,VEGFA
	ctd:D004365	Drugs, Chinese Herbal	CTD	1.033e-11	1.042e-09	12	586	NQO1,AHR,CASP8,PARP1,TNF,IL1B,NOS2,AIFM1,NFE2L2,NOS3,EDN1,VEGFA			NQO1,AHR,CASP8,PARP1,TNF,IL1B,NOS2,AIFM1,NFE2L2,NOS3,EDN1,VEGFA
	ctd:D028321	Plant Preparations	CTD	1.069e-11	1.071e-09	10	315	NQO1,CFH,PARP1,TNF,IL1B,NOS2,NFE2L2,NOS3,EDN1,VEGFA			NQO1,CFH,PARP1,TNF,IL1B,NOS2,NFE2L2,NOS3,EDN1,VEGFA
	ctd:C050229	demethoxycurcumin	CTD	1.233e-11	1.228e-09	6	38	NQO1,TNF,NOS2,NFE2L2,CD36,VEGFA			NQO1,TNF,NOS2,NFE2L2,CD36,VEGFA
	ctd:D014527	Uric Acid	CTD	1.296e-11	1.281e-09	7	78	TNF,IL1B,OGG1,NOS3,EDN1,NLRP3,VEGFA			TNF,IL1B,OGG1,NOS3,EDN1,NLRP3,VEGFA
	ctd:D059808	Polyphenols	CTD	1.439e-11	1.414e-09	11	452	NQO1,CASP8,PPARGC1A,C3,PARP1,TNF,IL1B,NOS2,NFE2L2,EDN1,VEGFA			NQO1,CASP8,PPARGC1A,C3,PARP1,TNF,IL1B,NOS2,NFE2L2,EDN1,VEGFA
	ctd:C015001	arsenite	CTD	1.466e-11	1.431e-09	17	1723	NQO1,CFH,AHR,CASP8,BMP4,PARP1,TNF,IL1B,OGG1,CX3CL1,NOS2,AIFM1,NFE2L2,NOS3,ATP6AP2,EDN1,VEGFA			NQO1,CFH,AHR,CASP8,BMP4,PARP1,TNF,IL1B,OGG1,CX3CL1,NOS2,AIFM1,NFE2L2,NOS3,ATP6AP2,EDN1,VEGFA
	ctd:D003520	Cyclophosphamide	CTD	1.555e-11	1.508e-09	12	607	TNF,NOS2,NOS3,VEGFA			NQO1,CASP8,C3,PARP1,TNF,IL1B,CX3CL1,NOS2,NFE2L2,NOS3,EDN1,VEGFA
	ctd:C025945	cloricromen	CTD	1.587e-11	1.529e-09	4	5	NQO1,CASP8,C3,PARP1,TNF,IL1B,CX3CL1,NOS2,NFE2L2,NOS3,EDN1,VEGFA			TNF,NOS2,NOS3,VEGFA
	ctd:C017154	cyanidin	CTD	1.684e-11	1.602e-09	5	16	AHR,TNF,NFE2L2,NOS3,VEGFA			AHR,TNF,NFE2L2,NOS3,VEGFA
	ctd:C464745	norisoboldine	CTD	1.684e-11	1.602e-09	5	16	AHR,TNF,IL17A,IL1B,VEGFA			AHR,TNF,IL17A,IL1B,VEGFA
	ctd:C041525	3,3',4,5'-tetrahydroxystilbene	CTD	1.7e-11	1.608e-09	7	81	AHR,CASP8,TNF,NOS2,AIFM1,NFE2L2,NOS3			AHR,CASP8,TNF,NOS2,AIFM1,NFE2L2,NOS3
	ctd:D015232	Dinoprostone	CTD	1.72e-11	1.617e-09	9	225	CASP8,PARP1,TNF,IL1B,ACE,NOS2,NFE2L2,EDN1,VEGFA			CASP8,PARP1,TNF,IL1B,ACE,NOS2,NFE2L2,EDN1,VEGFA
	ctd:C088658	zoledronic acid	CTD	1.825e-11	1.705e-09	16	1471	PARP1,TNF,IL17A,IL1B,NOS2,NFE2L2,VEGFA			NQO1,AHR,CASP8,PPARGC1A,C3,PARP1,TNF,HTRA1,SUCNR1,HMCN1,IL1B,CX3CL1,NOS2,NFE2L2,EDN1,VEGFA
	ctd:D001397	Azoxymethane	CTD	1.857e-11	1.724e-09	7	82	NQO1,AHR,CASP8,PPARGC1A,C3,PARP1,TNF,HTRA1,SUCNR1,HMCN1,IL1B,CX3CL1,NOS2,NFE2L2,EDN1,VEGFA			PARP1,TNF,IL17A,IL1B,NOS2,NFE2L2,VEGFA
	ctd:C433788	lipopolysaccharide, E. coli O26-B6	CTD	1.904e-11	1.757e-09	8	144	NQO1,C3,TNF,IL1B,NOS2,NFE2L2,NOS3,EDN1			NQO1,C3,TNF,IL1B,NOS2,NFE2L2,NOS3,EDN1
	ctd:D002784	Cholesterol	CTD	1.937e-11	1.776e-09	9	228	AHR,CASP8,TNF,IL1B,NOS2,NOS3,CD36,NLRP3,VEGFA			AHR,CASP8,TNF,IL1B,NOS2,NOS3,CD36,NLRP3,VEGFA
	ctd:C007628	esculetin	CTD	2.003e-11	1.814e-09	6	41	NQO1,CASP8,PARP1,TNF,NOS2,NFE2L2			NQO1,CASP8,PARP1,TNF,NOS2,NFE2L2
	ctd:C018381	salvin	CTD	2.003e-11	1.814e-09	6	41	NQO1,CASP8,PARP1,TNF,NOS2,NFE2L2			NQO1,CASP8,PARP1,TNF,NOS2,NFE2L2
	CID000021157	buthionine sulfoximine	Stitch	2.014e-11	1.814e-09	9	229	NQO1,CASP8,PARP1,TNF,NOS2,AIFM1,NFE2L2,NOS3,VEGFA			NQO1,CASP8,PARP1,TNF,NOS2,AIFM1,NFE2L2,NOS3,VEGFA
	ctd:D017638	Asbestos, Crocidolite	CTD	2.291e-11	2.052e-09	15	1240	TNF,IL1B,NOS2,NFE2L2,EDN1,VEGFA			NQO1,AHR,CASP8,PPARGC1A,PARP1,TNF,IL1B,OGG1,NOS2,AIFM1,IL33,EDN1,CD36,NLRP3,VEGFA
	ctd:C447082	tricarbonyldichlororuthenium (II) dimer	CTD	2.334e-11	2.072e-09	6	42	NQO1,AHR,CASP8,PPARGC1A,PARP1,TNF,IL1B,OGG1,NOS2,AIFM1,IL33,EDN1,CD36,NLRP3,VEGFA			TNF,IL1B,NOS2,NFE2L2,EDN1,VEGFA
	CID000000281	carbon monoxide	Stitch	2.352e-11	2.072e-09	9	233	NQO1,TNF,IL17A,IL1B,NOS2,NFE2L2,NOS3,EDN1,VEGFA			NQO1,TNF,IL17A,IL1B,NOS2,NFE2L2,NOS3,EDN1,VEGFA
	ctd:D017705	Lignans	CTD	2.383e-11	2.072e-09	5	17	NQO1,PARP1,TNF,IL1B,NOS2			NQO1,PARP1,TNF,IL1B,NOS2
	ctd:C040918	butein	CTD	2.383e-11	2.072e-09	5	17	PARP1,TNF,ACE,NFE2L2,VEGFA			PARP1,TNF,ACE,NFE2L2,VEGFA
	ctd:C517880	monascin	CTD	2.383e-11	2.072e-09	5	17	PPARGC1A,TNF,IL1B,NOS2,NFE2L2			PPARGC1A,TNF,IL1B,NOS2,NFE2L2
	ctd:C007262	deoxynivalenol	CTD	2.803e-11	2.42e-09	11	481	CASP8,C3,PARP1,RORA,TNF,IL17A,IL1B,OGG1,CX3CL1,NOS2,IL33			CASP8,C3,PARP1,RORA,TNF,IL17A,IL1B,OGG1,CX3CL1,NOS2,IL33
	ctd:C074702	chromium hexavalent ion	CTD	2.815e-11	2.42e-09	16	1514	NQO1,CASP8,PPARGC1A,C3,PARP1,TNF,IL1B,ACE,OGG1,NOS2,AIFM1,NFE2L2,IL33,EDN1,CD36,VEGFA			NQO1,CASP8,PPARGC1A,C3,PARP1,TNF,IL1B,ACE,OGG1,NOS2,AIFM1,NFE2L2,IL33,EDN1,CD36,VEGFA
	ctd:C045463	leflunomide	CTD	3.09e-11	2.642e-09	13	827	NQO1,AHR,RORA,TNF,IL17A,IL1B,NOS2,NFE2L2,ATP6AP2,IL33,EDN1,GAS6,VEGFA			NQO1,AHR,RORA,TNF,IL17A,IL1B,NOS2,NFE2L2,ATP6AP2,IL33,EDN1,GAS6,VEGFA
	ctd:D017879	Isothiocyanates	CTD	3.296e-11	2.786e-09	5	18	NQO1,TNF,IL1B,NOS2,NFE2L2			NQO1,TNF,IL1B,NOS2,NFE2L2
	ctd:C059006	tangeretin	CTD	3.296e-11	2.786e-09	5	18	NQO1,TNF,IL1B,NOS2,NFE2L2			NQO1,TNF,IL1B,NOS2,NFE2L2
	CID000520535	superoxide	Stitch	3.418e-11	2.873e-09	11	490	NQO1,PARP1,TNF,IL1B,ACE,NOS2,AIFM1,NFE2L2,NOS3,EDN1,VEGFA			NQO1,PARP1,TNF,IL1B,ACE,NOS2,AIFM1,NFE2L2,NOS3,EDN1,VEGFA
	ctd:D012980	Sodium Salicylate	CTD	3.613e-11	3.021e-09	6	45	CASP8,PARP1,TNF,IL1B,NOS2,NOS3			CASP8,PARP1,TNF,IL1B,NOS2,NOS3
	ctd:C067713	lactacystin	CTD	3.92e-11	3.259e-09	7	91	AHR,CASP8,TNF,IL1B,NOS2,AIFM1,NFE2L2			AHR,CASP8,TNF,IL1B,NOS2,AIFM1,NFE2L2
	ctd:C040115	shogaol	CTD	4.151e-11	3.432e-09	6	46	NQO1,PARP1,TNF,IL1B,NOS2,NFE2L2			NQO1,PARP1,TNF,IL1B,NOS2,NFE2L2
	ctd:D004006	Dichlorvos	CTD	4.239e-11	3.486e-09	7	92	NQO1,PARP1,TNF,IL1B,NOS2,AIFM1,NFE2L2			NQO1,PARP1,TNF,IL1B,NOS2,AIFM1,NFE2L2
	CID006437354	satratoxin G	Stitch	4.469e-11	3.635e-09	5	19	CASP8,PARP1,TNF,IL1B,AIFM1			CASP8,PARP1,TNF,IL1B,AIFM1
	ctd:D047188	Chalcones	CTD	4.469e-11	3.635e-09	5	19	NQO1,TNF,ACE,NOS2,NFE2L2			NQO1,TNF,ACE,NOS2,NFE2L2
	ctd:D004281	Docosahexaenoic Acids	CTD	4.675e-11	3.782e-09	8	161	NQO1,AHR,CASP8,PARP1,TNF,IL1B,NFE2L2,CD36			NQO1,AHR,CASP8,PARP1,TNF,IL1B,NFE2L2,CD36
	ctd:D003900	Desoxycorticosterone	CTD	4.754e-11	3.807e-09	6	47	TNF,IL1B,NOS3,EDN1			PPARGC1A,TNF,IL1B,NOS3,EDN1,GAS6
	ctd:C467894	ambrisentan	CTD	4.756e-11	3.807e-09	4	6	PPARGC1A,TNF,IL1B,NOS3,EDN1,GAS6			TNF,IL1B,NOS3,EDN1
	CID005281605	baicalein	Stitch	4.913e-11	3.912e-09	8	162	NQO1,AHR,PARP1,TNF,IL1B,NOS2,NOS3,EDN1			NQO1,AHR,PARP1,TNF,IL1B,NOS2,NOS3,EDN1
	ctd:C064758	Ro 31-8220	CTD	5.428e-11	4.234e-09	6	48	NQO1,CASP8,TNF,IL1B,EDN1,VEGFA			NQO1,CASP8,TNF,IL1B,EDN1,VEGFA
	ctd:C403304	zerumbone	CTD	5.428e-11	4.234e-09	6	48	NQO1,PARP1,TNF,IL1B,NOS2,VEGFA			NQO1,PARP1,TNF,IL1B,NOS2,VEGFA
	ctd:C024989	coenzyme Q10	CTD	5.428e-11	4.234e-09	6	48	CASP8,TNF,NOS2,NFE2L2,NOS3,EDN1			CASP8,TNF,NOS2,NFE2L2,NOS3,EDN1
	ctd:C034221	catechol	CTD	5.428e-11	4.234e-09	6	48	NQO1,AHR,CASP8,TNF,NOS2,VEGFA			NQO1,AHR,CASP8,TNF,NOS2,VEGFA
	CID000104806	peroxynitrite	Stitch	5.627e-11	4.366e-09	10	373	NQO1,PARP1,TNF,IL1B,NOS2,AIFM1,NFE2L2,NOS3,EDN1,VEGFA			NQO1,PARP1,TNF,IL1B,NOS2,AIFM1,NFE2L2,NOS3,EDN1,VEGFA
	ctd:D015058	1-Naphthylisothiocyanate	CTD	5.882e-11	4.541e-09	13	871	NQO1,CFH,AHR,C3,TNF,IL17A,IL1B,NOS2,NFE2L2,IL33,PLTP,CD36,VEGFA			NQO1,CFH,AHR,C3,TNF,IL17A,IL1B,NOS2,NFE2L2,IL33,PLTP,CD36,VEGFA
	CID000045469	sodium nitroprusside	Stitch	6.475e-11	4.973e-09	9	261	PPARGC1A,PARP1,TNF,IL1B,ACE,NOS2,NOS3,EDN1,VEGFA			PPARGC1A,PARP1,TNF,IL1B,ACE,NOS2,NOS3,EDN1,VEGFA
	ctd:D019301	Oleic Acid	CTD	6.655e-11	5.086e-09	7	98	PARP1,TNF,IL1B,NFE2L2,NOS3,EDN1,CD36			PARP1,TNF,IL1B,NFE2L2,NOS3,EDN1,CD36
	CID000004553	NS-398	Stitch	7.168e-11	5.45e-09	9	264	AHR,CASP8,PARP1,TNF,IL1B,NOS2,NOS3,EDN1,VEGFA			AHR,CASP8,PARP1,TNF,IL1B,NOS2,NOS3,EDN1,VEGFA
	CID000000501	AC1Q5S71	Stitch	7.231e-11	5.47e-09	8	170	PPARGC1A,TNF,ACE,NOS2,NOS3,EDN1,SERPINF1,VEGFA			PPARGC1A,TNF,ACE,NOS2,NOS3,EDN1,SERPINF1,VEGFA
	CID000005591	troglitazone	Stitch	7.285e-11	5.484e-09	11	526	CASP8,PPARGC1A,TNF,IL17A,IL1B,NOS2,NOS3,IL33,EDN1,CD36,VEGFA			CASP8,PPARGC1A,TNF,IL17A,IL1B,NOS2,NOS3,IL33,EDN1,CD36,VEGFA
	ctd:D010672	Phenytoin	CTD	7.67e-11	5.746e-09	10	385	NQO1,AHR,BMP4,TNF,IL17A,IL1B,CX3CL1,NOS2,PLTP,NLRP3			NQO1,AHR,BMP4,TNF,IL17A,IL1B,CX3CL1,NOS2,PLTP,NLRP3
	ctd:C048498	erdosteine	CTD	7.805e-11	5.817e-09	5	21	PARP1,TNF,IL1B,AIFM1,NFE2L2			PARP1,TNF,IL1B,AIFM1,NFE2L2
	ctd:C001899	triptolide	CTD	7.941e-11	5.834e-09	8	172	CASP8,PARP1,TNF,NOS2,NFE2L2,NLRP3			NQO1,CASP8,PARP1,TNF,IL17A,IL1B,AIFM1,NFE2L2
	ctd:C017953	tetramethylpyrazine	CTD	7.943e-11	5.834e-09	6	51	AHR,TNF,IL1B,NOS2,EDN1,NLRP3			CASP8,PARP1,TNF,NOS2,NFE2L2,NLRP3
	ctd:C118258	SN50 peptide	CTD	7.943e-11	5.834e-09	6	51	NQO1,CASP8,PARP1,TNF,IL17A,IL1B,AIFM1,NFE2L2			AHR,TNF,IL1B,NOS2,EDN1,NLRP3
	ctd:D004642	Emodin	CTD	8.318e-11	6.08e-09	8	173	AHR,CASP8,PARP1,TNF,IL1B,NOS2,NFE2L2,VEGFA			AHR,CASP8,PARP1,TNF,IL1B,NOS2,NFE2L2,VEGFA
	CID000054454	simvastatin	Stitch	8.701e-11	6.33e-09	10	390	TNF,IL17A,IL1B,ACE,CX3CL1,NOS2,NOS3,PLTP,EDN1,VEGFA			TNF,IL17A,IL1B,ACE,CX3CL1,NOS2,NOS3,PLTP,EDN1,VEGFA
	CID006332158	AC1O3MDH	Stitch	8.849e-11	6.376e-09	7	102	PPARGC1A,TNF,IL1B,NOS2,NOS3,EDN1,VEGFA			PPARGC1A,TNF,IL1B,NOS2,NOS3,EDN1,VEGFA
	CID000010680	Flavone	Stitch	8.849e-11	6.376e-09	7	102	NQO1,AHR,TNF,IL1B,NOS2,AIFM1,NOS3			NQO1,AHR,TNF,IL1B,NOS2,AIFM1,NOS3
	ctd:C005499	honokiol	CTD	8.97e-11	6.433e-09	6	52	CASP8,PPARGC1A,PARP1,TNF,IL1B,NOS2			CASP8,PPARGC1A,PARP1,TNF,IL1B,NOS2
	CID000004692	C15H20O3	Stitch	9.119e-11	6.509e-09	8	175	CASP8,PPARGC1A,TNF,IL1B,NOS2,NFE2L2,NOS3,EDN1			CASP8,PPARGC1A,TNF,IL1B,NOS2,NFE2L2,NOS3,EDN1
	ctd:D014302	Trinitrobenzenesulfonic Acid	CTD	9.378e-11	6.662e-09	10	393	NQO1,CASP8,TNF,IL1B,NOS2,NFE2L2,NOS3			NQO1,CFH,AHR,C3,TNF,IL17A,IL1B,CX3CL1,NOS2,VEGFA
	ctd:D002726	Chlorogenic Acid	CTD	9.485e-11	6.676e-09	7	103	TNF,IL1B,ACE,NOS2,NOS3,EDN1,VEGFA			NQO1,CASP8,TNF,IL1B,NOS2,NFE2L2,NOS3
	CID000005650	AC1Q5S0Y	Stitch	9.485e-11	6.676e-09	7	103	NQO1,CFH,AHR,C3,TNF,IL17A,IL1B,CX3CL1,NOS2,VEGFA			TNF,IL1B,ACE,NOS2,NOS3,EDN1,VEGFA
	ctd:D004051	Diethylhexyl Phthalate	CTD	1.057e-10	7.406e-09	16	1654	NQO1,AHR,CASP8,PARP1,TNF,IL1B,NOS2,NFE2L2,EDN1			NQO1,AHR,CASP8,PPARGC1A,BMP4,C3,TNF,HMCN1,NOS2,NFE2L2,NOS3,PLTP,EDN1,CD36,GAS6,VEGFA
	ctd:D014580	Ursodeoxycholic Acid	CTD	1.064e-10	7.42e-09	9	276	NQO1,AHR,CASP8,PPARGC1A,BMP4,C3,TNF,HMCN1,NOS2,NFE2L2,NOS3,PLTP,EDN1,CD36,GAS6,VEGFA			NQO1,AHR,CASP8,PARP1,TNF,IL1B,NOS2,NFE2L2,EDN1
	ctd:C003001	7-ketocholesterol	CTD	1.136e-10	7.883e-09	6	54	AHR,CASP8,PARP1,TNF,NOS2,VEGFA			AHR,CASP8,PARP1,TNF,NOS2,VEGFA
	ctd:C023617	pregna-4,17-diene-3,16-dione	CTD	1.274e-10	8.799e-09	6	55	NQO1,CASP8,TNF,IL1B,NFE2L2,VEGFA			NQO1,CASP8,TNF,IL1B,NFE2L2,VEGFA
	ctd:C080669	5,7-dihydroxy-6-methoxy-2-phenylchromen-4-one	CTD	1.288e-10	8.819e-09	5	23	CASP8,PARP1,TNF,IL1B,NOS2			CASP8,PARP1,TNF,IL1B,NOS2
	ctd:C009091	protocatechuic acid	CTD	1.288e-10	8.819e-09	5	23	NQO1,TNF,IL1B,NOS2,VEGFA			NQO1,TNF,IL1B,NOS2,VEGFA
	ctd:C482199	lipopolysaccharide, E coli O55-B5	CTD	1.346e-10	9.171e-09	16	1681	NQO1,CFH,AHR,CASP8,PPARGC1A,BMP4,C3,PARP1,TNF,HTRA1,IL1B,NOS2,NFE2L2,NOS3,CD36,VEGFA			NQO1,CFH,AHR,CASP8,PPARGC1A,BMP4,C3,PARP1,TNF,HTRA1,IL1B,NOS2,NFE2L2,NOS3,CD36,VEGFA
	ctd:C060836	pioglitazone	CTD	1.361e-10	9.238e-09	8	184	PPARGC1A,TNF,IL1B,ACE,NOS2,EDN1,CD36,VEGFA			PPARGC1A,TNF,IL1B,ACE,NOS2,EDN1,CD36,VEGFA
	ctd:D006581	Hexachlorobenzene	CTD	1.422e-10	9.541e-09	8	185	NQO1,TNF,IL1B,NOS2,AIFM1,NFE2L2			NQO1,AHR,CASP8,IL1B,AIFM1,NFE2L2,CD36,VEGFA
	ctd:D012838	Silymarin	CTD	1.422e-10	9.541e-09	8	185	NQO1,AHR,CASP8,IL1B,AIFM1,NFE2L2,CD36,VEGFA			NQO1,AHR,CASP8,PARP1,TNF,IL1B,NOS2,NFE2L2
	ctd:C005948	astaxanthine	CTD	1.425e-10	9.541e-09	6	56	NQO1,AHR,CASP8,PARP1,TNF,IL1B,NOS2,NFE2L2			NQO1,TNF,IL1B,NOS2,AIFM1,NFE2L2
	ctd:D012906	Smoke	CTD	1.451e-10	9.674e-09	13	937	NQO1,AHR,PPARGC1A,PARP1,RORA,TNF,IL1B,OGG1,NOS2,NFE2L2,NOS3,MIR184,VEGFA			NQO1,AHR,PPARGC1A,PARP1,RORA,TNF,IL1B,OGG1,NOS2,NFE2L2,NOS3,MIR184,VEGFA
	ctd:D015056	1-Methyl-3-isobutylxanthine	CTD	1.558e-10	1.034e-08	10	414	NQO1,AHR,BMP4,PARP1,TNF,CX3CL1,PLTP,EDN1,CD36,GAS6			NQO1,AHR,BMP4,PARP1,TNF,CX3CL1,PLTP,EDN1,CD36,GAS6
	ctd:C013015	hesperetin	CTD	1.591e-10	1.051e-08	6	57	NQO1,AHR,TNF,IL1B,NOS2,NFE2L2			NQO1,AHR,TNF,IL1B,NOS2,NFE2L2
	ctd:C102148	nitroaspirin	CTD	1.625e-10	1.065e-08	5	24	NQO1,TNF,IL1B,NOS2,VEGFA			NQO1,TNF,IL1B,NOS2,VEGFA
	ctd:C518860	2-cyano-3,12-dioxooleana-1,9(11)-dien-28-oic acid ethyl amide	CTD	1.625e-10	1.065e-08	5	24	NQO1,PARP1,TNF,NOS2,NFE2L2			NQO1,PARP1,TNF,NOS2,NFE2L2
	ctd:D005905	Glyburide	CTD	1.773e-10	1.151e-08	6	58	CASP8,BMP4,PARP1,TNF,IL1B,NOS2,AIFM1,NFE2L2,NOS3,EDN1,GAS6,VEGFA			AHR,TNF,IL1B,NOS2,EDN1,NLRP3
	ctd:D008055	Lipids	CTD	1.773e-10	1.151e-08	6	58	AHR,TNF,IL1B,NOS2,EDN1,NLRP3			AHR,TNF,IL1B,NOS2,NOS3,EDN1
	CID000003973	LY294002	Stitch	1.786e-10	1.155e-08	12	750	AHR,TNF,IL1B,NOS2,NOS3,EDN1			CASP8,BMP4,PARP1,TNF,IL1B,NOS2,AIFM1,NFE2L2,NOS3,EDN1,GAS6,VEGFA
	ctd:C412373	AG 1879	CTD	1.831e-10	1.179e-08	7	113	AHR,TNF,IL1B,ACE,NOS2,NOS3,VEGFA			AHR,TNF,IL1B,ACE,NOS2,NOS3,VEGFA
	ctd:D000241	Adenosine	CTD	1.972e-10	1.264e-08	6	59	CASP8,PPARGC1A,TNF,IL1B,NOS2,VEGFA			CASP8,PPARGC1A,TNF,IL1B,NOS2,VEGFA
	ctd:D000255	Adenosine Triphosphate	CTD	1.993e-10	1.272e-08	8	193	AHR,CASP8,PARP1,TNF,IL1B,NOS2,NOS3,NLRP3			AHR,CASP8,PARP1,TNF,IL1B,NOS2,NOS3,NLRP3
	ctd:C033643	3-nitrofluoranthene	CTD	2.03e-10	1.29e-08	5	25	AHR,CASP8,PARP1,TNF,NFE2L2			AHR,CASP8,PARP1,TNF,NFE2L2
	ctd:C477819	15-deoxyprostaglandin J2	CTD	2.189e-10	1.384e-08	6	60	TNF,IL1B,NOS2,AIFM1,NFE2L2,CD36			TNF,IL1B,NOS2,AIFM1,NFE2L2,CD36
	ctd:D012965	Sodium Chloride	CTD	2.205e-10	1.384e-08	7	116	CASP8,TNF,IL1B,ACE,NOS3,EDN1,VEGFA			CASP8,TNF,IL1B,ACE,NOS3,EDN1,VEGFA
	ctd:C021751	tanshinone	CTD	2.205e-10	1.384e-08	7	116	AHR,CASP8,PARP1,NOS2,NOS3,CD36,VEGFA			AHR,CASP8,PARP1,NOS2,NOS3,CD36,VEGFA
	ctd:C012655	nimesulide	CTD	2.251e-10	1.408e-08	14	1202	NQO1,CFH,CASP8,PARP1,TNF,HTRA1,IL1B,NOS2,NFE2L2,ATP6AP2,PLTP,EDN1,GAS6,VEGFA			NQO1,CFH,CASP8,PARP1,TNF,HTRA1,IL1B,NOS2,NFE2L2,ATP6AP2,PLTP,EDN1,GAS6,VEGFA
	CID000002533	calphostin C	Stitch	2.305e-10	1.435e-08	10	431	TNF,IL17A,IL1B,ACE,CX3CL1,NOS2,NOS3,EDN1,CD36,VEGFA			TNF,IL17A,IL1B,ACE,CX3CL1,NOS2,NOS3,EDN1,CD36,VEGFA
	ctd:D005047	Etoposide	CTD	2.337e-10	1.449e-08	11	587	NQO1,CASP8,PPARGC1A,PARP1,TNF,IL1B,OGG1,NOS2,NFE2L2,EDN1,VEGFA			NQO1,CASP8,PPARGC1A,PARP1,TNF,IL1B,OGG1,NOS2,NFE2L2,EDN1,VEGFA
	ctd:D001688	Biological Products	CTD	2.425e-10	1.498e-08	6	61	NQO1,CASP8,PARP1,TNF,IL1B,NFE2L2			NQO1,CASP8,PARP1,TNF,IL1B,NFE2L2
	ctd:C040527	lipoxin A4	CTD	2.51e-10	1.544e-08	5	26	NQO1,PARP1,TNF,IL1B,NOS2,NFE2L2,CD36,VEGFA			AHR,TNF,IL1B,NOS2,NFE2L2
	ctd:D020106	Acrylamide	CTD	2.543e-10	1.558e-08	8	199	AHR,TNF,IL1B,NOS2,NFE2L2			NQO1,PARP1,TNF,IL1B,NOS2,NFE2L2,CD36,VEGFA
	ctd:D000068756	Valsartan	CTD	2.641e-10	1.608e-08	7	119	BMP4,TNF,ACE,NOS3,ATP6AP2,EDN1,VEGFA			BMP4,TNF,ACE,NOS3,ATP6AP2,EDN1,VEGFA
	ctd:D014801	Vitamin A	CTD	2.646e-10	1.608e-08	8	200	AHR,PPARGC1A,BMP4,TNF,IL1B,NOS2,NOS3,VEGFA			AHR,PPARGC1A,BMP4,TNF,IL1B,NOS2,NOS3,VEGFA
	ctd:C002963	geranylgeranyl pyrophosphate	CTD	2.682e-10	1.623e-08	6	62	PARP1,TNF,IL1B,NOS2,EDN1,VEGFA			PARP1,TNF,IL1B,NOS2,EDN1,VEGFA
	ctd:C031927	hydroquinone	CTD	2.753e-10	1.66e-08	8	201	NQO1,AHR,CASP8,PARP1,TNF,IL1B,NOS2,NFE2L2			NQO1,AHR,CASP8,PARP1,TNF,IL1B,NOS2,NFE2L2
	CID000005040	NSC226080	Stitch	2.924e-10	1.756e-08	12	783	CFH,PPARGC1A,BMP4,TNF,IL17A,IL1B,NOS2,AIFM1,NOS3,IL33,GAS6,VEGFA			CFH,PPARGC1A,BMP4,TNF,IL17A,IL1B,NOS2,AIFM1,NOS3,IL33,GAS6,VEGFA
	ctd:C425931	GW 501516	CTD	2.962e-10	1.771e-08	6	63	PPARGC1A,PARP1,TNF,IL1B,NOS3,PLTP			PPARGC1A,PARP1,TNF,IL1B,NOS3,PLTP
	ctd:C055494	caffeic acid phenethyl ester	CTD	3.064e-10	1.784e-08	9	311	PPARGC1A,BMP4,PARP1,TNF,IL1B,NOS2,NOS3,IL33,VEGFA			AHR,CASP8,TNF,IL1B,NOS2,NFE2L2,EDN1,SERPINF1,GAS6
	ctd:D005944	Glucosamine	CTD	3.064e-10	1.784e-08	9	311	NQO1,AHR,TNF,NOS2,NFE2L2			PPARGC1A,BMP4,PARP1,TNF,IL1B,NOS2,NOS3,IL33,VEGFA
	ctd:C114438	cyanidin 3-O-glucoside	CTD	3.078e-10	1.784e-08	5	27	NQO1,AHR,TNF,IL1B,NOS2			NQO1,AHR,TNF,NOS2,NFE2L2
	ctd:C070840	licochalcone A	CTD	3.078e-10	1.784e-08	5	27	CASP8,PARP1,TNF,NOS2,NFE2L2			NQO1,AHR,TNF,IL1B,NOS2
	ctd:D002599	Chalcone	CTD	3.078e-10	1.784e-08	5	27	TNF,IL1B,NOS2,NOS3,CD36			CASP8,PARP1,TNF,NOS2,NFE2L2
	ctd:D013864	Thioglycolates	CTD	3.078e-10	1.784e-08	5	27	AHR,TNF,IL1B,ACE,NOS2			TNF,IL1B,NOS2,NOS3,CD36
	ctd:C057580	gallocatechol	CTD	3.078e-10	1.784e-08	5	27	AHR,CASP8,PARP1,TNF,AIFM1			AHR,TNF,IL1B,ACE,NOS2
	ctd:C483321	6-bromoindirubin-3'-oxime	CTD	3.078e-10	1.784e-08	5	27	AHR,CASP8,TNF,IL1B,NOS2,NFE2L2,EDN1,SERPINF1,GAS6			AHR,CASP8,PARP1,TNF,AIFM1
	ctd:D005576	Colforsin	CTD	3.43e-10	1.981e-08	9	315	AHR,PPARGC1A,PARP1,TNF,IL1B,NOS3,EDN1,GAS6,VEGFA			AHR,PPARGC1A,PARP1,TNF,IL1B,NOS3,EDN1,GAS6,VEGFA
	ctd:C016340	o,p'-DDT	CTD	3.581e-10	2.06e-08	10	451	NQO1,AHR,CASP8,C3,PARP1,TNF,IL1B,CX3CL1,NOS2,VEGFA			NQO1,AHR,CASP8,C3,PARP1,TNF,IL1B,CX3CL1,NOS2,VEGFA
	CID000001866	6-keto-prostaglandin F1 alpha	Stitch	3.593e-10	2.06e-08	6	65	TNF,IL1B,ACE,NOS2,NOS3,EDN1			TNF,IL1B,ACE,NOS2,NOS3,EDN1
	ctd:D002087	Butyrates	CTD	3.614e-10	2.064e-08	8	208	NQO1,AHR,CASP8,PARP1,TNF,IL1B,ACE,AIFM1			NQO1,AHR,CASP8,PARP1,TNF,IL1B,ACE,AIFM1
	ctd:C078814	anandamide	CTD	3.743e-10	2.121e-08	5	28	TNF,IL1B,NOS2,CD36,VEGFA			TNF,IL1B,NOS2,CD36,VEGFA
	ctd:C038405	nivalenol	CTD	3.743e-10	2.121e-08	5	28	PARP1,TNF,IL17A,IL1B,NOS2			PARP1,TNF,IL17A,IL1B,NOS2
	CID000003285	ethylnylestradiol	Stitch	3.804e-10	2.148e-08	14	1251	AHR,CASP8,PPARGC1A,BMP4,PARP1,TNF,IL1B,CX3CL1,NOS2,NOS3,EDN1,GAS6,VEGFA			NQO1,CFH,AHR,PPARGC1A,C3,TNF,IL1B,ACE,NOS2,AIFM1,NOS3,EDN1,CD36,VEGFA
	CID000001287	AC1L1B55	Stitch	3.819e-10	2.148e-08	10	454	AHR,CASP8,PARP1,TNF,IL1B,NOS2,NFE2L2,NOS3,EDN1,VEGFA			AHR,CASP8,PARP1,TNF,IL1B,NOS2,NFE2L2,NOS3,EDN1,VEGFA
	CID000003413	forskolin from Coleus forskohlii	Stitch	3.833e-10	2.148e-08	13	1014	NQO1,CFH,AHR,PPARGC1A,C3,TNF,IL1B,ACE,NOS2,AIFM1,NOS3,EDN1,CD36,VEGFA			AHR,CASP8,PPARGC1A,BMP4,PARP1,TNF,IL1B,CX3CL1,NOS2,NOS3,EDN1,GAS6,VEGFA
	ctd:D014280	Triglycerides	CTD	3.949e-10	2.193e-08	6	66	C3,TNF,IL1B,NOS2,NFE2L2,NOS3			C3,TNF,IL1B,NOS2,NFE2L2,NOS3
	ctd:D007545	Isoproterenol	CTD	3.975e-10	2.193e-08	13	1017	CFH,AHR,CASP8,PPARGC1A,C3,TNF,IL17A,IL1B,NOS2,NOS3,EDN1,CD36,VEGFA			CFH,AHR,CASP8,PPARGC1A,C3,TNF,IL17A,IL1B,NOS2,NOS3,EDN1,CD36,VEGFA
	ctd:D017323	Dihematoporphyrin Ether	CTD	3.983e-10	2.193e-08	4	9	PARP1,TNF,IL1B,VEGFA			PARP1,TNF,IL1B,VEGFA
	ctd:D000620	Aminoimidazole Carboxamide	CTD	3.983e-10	2.193e-08	4	9	PPARGC1A,TNF,IL1B,NOS2			PPARGC1A,TNF,IL1B,NOS2
	ctd:C025340	manganese chloride	CTD	3.986e-10	2.193e-08	10	456	NQO1,CASP8,BMP4,PARP1,TNF,IL1B,NOS2,NFE2L2,NOS3,VEGFA			NQO1,CASP8,BMP4,PARP1,TNF,IL1B,NOS2,NFE2L2,NOS3,VEGFA
	ctd:C056933	fumonisin B1	CTD	4.164e-10	2.283e-08	9	322	CFH,AHR,PARP1,TNF,IL1B,NOS2,NFE2L2,PLTP,VEGFA			CFH,AHR,PARP1,TNF,IL1B,NOS2,NFE2L2,PLTP,VEGFA
	CID005356750	Evans blue dye	Stitch	4.18e-10	2.283e-08	7	127	TNF,IL1B,ACE,NOS2,NOS3,EDN1,VEGFA			TNF,IL1B,ACE,NOS2,NOS3,EDN1,VEGFA
	ctd:D012256	Riboflavin	CTD	4.333e-10	2.358e-08	6	67	CASP8,PPARGC1A,PARP1,TNF,IL1B,NOS2			CASP8,PPARGC1A,PARP1,TNF,IL1B,NOS2
	CID000010964	malondialdehyde	Stitch	4.364e-10	2.367e-08	8	213	NQO1,PARP1,TNF,ACE,OGG1,NOS2,NOS3,CD36			NQO1,PARP1,TNF,ACE,OGG1,NOS2,NOS3,CD36
	ctd:C008261	lead acetate	CTD	5.015e-10	2.71e-08	16	1837	NQO1,AHR,CASP8,PPARGC1A,BMP4,PARP1,TNF,SUCNR1,IL1B,ACE,CX3CL1,NOS2,AIFM1,NFE2L2,NOS3,VEGFA			NQO1,AHR,CASP8,PPARGC1A,BMP4,PARP1,TNF,SUCNR1,IL1B,ACE,CX3CL1,NOS2,AIFM1,NFE2L2,NOS3,VEGFA
	CID005280445	luteolin	Stitch	5.201e-10	2.801e-08	7	131	AHR,CASP8,PARP1,TNF,NOS2,NOS3,VEGFA			AHR,CASP8,PARP1,TNF,NOS2,NOS3,VEGFA
	ctd:C034786	bis(4-hydroxycinnamoyl)methane	CTD	5.417e-10	2.907e-08	5	30	NQO1,TNF,NOS2,NFE2L2,CD36			NQO1,TNF,NOS2,NFE2L2,CD36
	CID000001693	4-hydroxynonenal	Stitch	5.453e-10	2.915e-08	10	471	CASP8,TNF,IL1B,NOS2,NOS3,EDN1,VEGFA			NQO1,CASP8,PARP1,TNF,IL17A,IL1B,NOS2,NFE2L2,NOS3,VEGFA
	ctd:D000001	Calcimycin	CTD	5.487e-10	2.923e-08	7	132	NQO1,CASP8,PARP1,TNF,IL17A,IL1B,NOS2,NFE2L2,NOS3,VEGFA			CASP8,TNF,IL1B,NOS2,NOS3,EDN1,VEGFA
	ctd:D010431	Pentoxifylline	CTD	5.676e-10	3.014e-08	6	70	CASP8,PARP1,TNF,IL1B,NOS2,VEGFA			CASP8,PARP1,TNF,IL1B,NOS2,VEGFA
	ctd:D005996	Nitroglycerin	CTD	5.786e-10	3.061e-08	7	133	C3,PARP1,TNF,IL1B,NOS2,NOS3,EDN1			C3,PARP1,TNF,IL1B,NOS2,NOS3,EDN1
	ctd:C001803	tempol	CTD	6.194e-10	3.266e-08	6	71	TNF,IL1B,NOS2,NFE2L2,NOS3,EDN1			TNF,IL1B,NOS2,NFE2L2,NOS3,EDN1
	ctd:C055421	tin mesoporphyrin	CTD	6.453e-10	3.378e-08	5	31	PPARGC1A,TNF,NOS2,NOS3,CD36			PPARGC1A,TNF,NOS2,NOS3,CD36
	ctd:C495818	2-morpholin-4-yl-6-thianthren-1-yl-pyran-4-one	CTD	6.453e-10	3.378e-08	5	31	CASP8,PARP1,TNF,IL1B,NOS2			CASP8,PARP1,TNF,IL1B,NOS2
	CID000000450	17alpha-estradiol	Stitch	6.547e-10	3.394e-08	14	1304	PPARGC1A,TNF,IL1B,ACE,NOS2,NOS3,EDN1			AHR,CASP8,BMP4,C3,TNF,IL1B,ACE,OGG1,NOS2,AIFM1,NOS3,EDN1,CD36,VEGFA
	ctd:D008345	Manganese	CTD	6.549e-10	3.394e-08	10	480	TNF,IL17A,IL1B,NOS2			NQO1,PPARGC1A,PARP1,TNF,IL1B,OGG1,NOS2,NFE2L2,NOS3,VEGFA
	CID000023976	chromium	Stitch	6.551e-10	3.394e-08	9	339	TNF,IL1B,NOS2,NFE2L2			NQO1,BMP4,C3,TNF,IL1B,CX3CL1,NOS2,NOS3,VEGFA
	ctd:C540456	trikatu	CTD	6.632e-10	3.402e-08	4	10	TNF,ACE,NOS2,VEGFA			TNF,IL17A,IL1B,NOS2
	ctd:C045325	eupatilin	CTD	6.632e-10	3.402e-08	4	10	NQO1,BMP4,C3,TNF,IL1B,CX3CL1,NOS2,NOS3,VEGFA			TNF,IL1B,NOS2,NFE2L2
	ctd:C011145	zaprinast	CTD	6.632e-10	3.402e-08	4	10	AHR,CASP8,BMP4,C3,TNF,IL1B,ACE,OGG1,NOS2,AIFM1,NOS3,EDN1,CD36,VEGFA			TNF,ACE,NOS2,VEGFA
	ctd:C043211	carvedilol	CTD	6.769e-10	3.46e-08	7	136	NQO1,PPARGC1A,PARP1,TNF,IL1B,OGG1,NOS2,NFE2L2,NOS3,VEGFA			PPARGC1A,TNF,IL1B,ACE,NOS2,NOS3,EDN1
	ctd:C090942	4-(4-fluorophenyl)-2-(4-hydroxyphenyl)-5-(4-pyridyl)imidazole	CTD	7.126e-10	3.618e-08	7	137	AHR,PARP1,TNF,IL1B,NOS2,NFE2L2,VEGFA			AHR,PARP1,TNF,IL1B,NOS2,NFE2L2,VEGFA
	ctd:C107676	deguelin	CTD	7.126e-10	3.618e-08	7	137	CASP8,PARP1,TNF,NOS2,AIFM1,NOS3,VEGFA			CASP8,PARP1,TNF,NOS2,AIFM1,NOS3,VEGFA
	ctd:C040920	isoliquiritigenin	CTD	7.348e-10	3.719e-08	6	73	NQO1,AHR,CASP8,PARP1,TNF,NOS2			NQO1,AHR,CASP8,PARP1,TNF,NOS2
	ctd:C050414	tripterine	CTD	7.89e-10	3.979e-08	7	139	NQO1,AHR,PARP1,TNF,IL1B,NOS2,NFE2L2,CD36			NQO1,CASP8,PARP1,TNF,IL17A,IL1B,NFE2L2
	ctd:C081643	candesartan	CTD	7.989e-10	4.002e-08	6	74	NQO1,CASP8,PARP1,TNF,IL17A,IL1B,NFE2L2			TNF,ACE,NOS2,NOS3,CD36,VEGFA
	ctd:D009637	Masoprocol	CTD	7.989e-10	4.002e-08	6	74	TNF,ACE,NOS2,NOS3,CD36,VEGFA			CASP8,TNF,IL1B,NFE2L2,NOS3,VEGFA
	ctd:D005054	Eugenol	CTD	8.018e-10	4.003e-08	8	230	CASP8,TNF,IL1B,NFE2L2,NOS3,VEGFA			NQO1,AHR,PARP1,TNF,IL1B,NOS2,NFE2L2,CD36
	CID000015625	dioxin	Stitch	8.042e-10	4.003e-08	9	347	NQO1,AHR,CASP8,TNF,IL1B,NOS2,AIFM1,NFE2L2,VEGFA			NQO1,AHR,CASP8,TNF,IL1B,NOS2,AIFM1,NFE2L2,VEGFA
	ctd:D000537	Aluminum Oxide	CTD	8.675e-10	4.304e-08	6	75	BMP4,C3,TNF,IL1B,CD36,VEGFA			BMP4,C3,TNF,IL1B,CD36,VEGFA
	ctd:C052920	trimethylarsine oxide	CTD	8.996e-10	4.434e-08	5	33	NQO1,AHR,TNF,OGG1,NFE2L2			NQO1,AHR,TNF,OGG1,NFE2L2
	ctd:C054474	manumycin	CTD	8.996e-10	4.434e-08	5	33	PARP1,TNF,IL1B,NOS2,VEGFA			PARP1,TNF,IL1B,NOS2,VEGFA
	CID000004246	AC1L1HQG	Stitch	9.166e-10	4.503e-08	7	142	TNF,ACE,CX3CL1,NOS2,AIFM1,NOS3,EDN1			TNF,ACE,CX3CL1,NOS2,AIFM1,NOS3,EDN1
	ctd:C076994	perfluorooctane sulfonic acid	CTD	9.246e-10	4.527e-08	15	1614	NQO1,CFH,AHR,PPARGC1A,BMP4,C3,PARP1,TNF,IL1B,NOS2,NFE2L2,NOS3,IL33,CD36,GAS6			NQO1,CFH,AHR,PPARGC1A,BMP4,C3,PARP1,TNF,IL1B,NOS2,NFE2L2,NOS3,IL33,CD36,GAS6
	CID000001959	AC1Q5THZ	Stitch	1.029e-09	5.022e-08	10	503	AHR,PARP1,TNF,IL1B,ACE,NOS2,NOS3,EDN1,CD36,VEGFA			AHR,PARP1,TNF,IL1B,ACE,NOS2,NOS3,EDN1,CD36,VEGFA
	CID000064981	arctigenin	Stitch	1.041e-09	5.049e-08	4	11	NQO1,TNF,NOS2,NOS3			NQO1,TNF,NOS2,NOS3
	ctd:C024603	Geraniin	CTD	1.041e-09	5.049e-08	4	11	TNF,IL1B,NOS2,NFE2L2			TNF,IL1B,NOS2,NFE2L2
	CID005057842	AC1NMVIZ	Stitch	1.054e-09	5.077e-08	5	34	C3,NOS2,NOS3,EDN1,VEGFA			C3,NOS2,NOS3,EDN1,VEGFA
	ctd:C015392	3-nitropropionic acid	CTD	1.054e-09	5.077e-08	5	34	NQO1,CASP8,TNF,NOS2,NFE2L2			NQO1,CASP8,TNF,NOS2,NFE2L2
	ctd:D000584	Amiloride	CTD	1.103e-09	5.3e-08	6	78	CASP8,PARP1,TNF,IL1B,NOS2,VEGFA			CASP8,PARP1,TNF,IL1B,NOS2,VEGFA
	ctd:C005274	naringin	CTD	1.114e-09	5.333e-08	7	146	NQO1,PPARGC1A,BMP4,TNF,IL1B,NOS2,NFE2L2			NQO1,PPARGC1A,BMP4,TNF,IL1B,NOS2,NFE2L2
	CID000008515	SP600125	Stitch	1.166e-09	5.548e-08	9	362	AHR,CASP8,TNF,IL17A,IL1B,NOS2,AIFM1,NFE2L2,NOS3			AHR,CASP8,TNF,IL17A,IL1B,NOS2,AIFM1,NFE2L2,NOS3
	ctd:D013605	T-2 Toxin	CTD	1.166e-09	5.548e-08	9	362	NQO1,CASP8,PPARGC1A,TNF,SUCNR1,IL1B,NOS2,NFE2L2,NOS3			NQO1,CASP8,PPARGC1A,TNF,SUCNR1,IL1B,NOS2,NFE2L2,NOS3
	ctd:C076944	salvianolic acid B	CTD	1.228e-09	5.807e-08	5	35	PPARGC1A,TNF,IL1B,NOS2,NFE2L2			PPARGC1A,TNF,IL1B,NOS2,NFE2L2
	ctd:C082359	imidacloprid	CTD	1.228e-09	5.807e-08	5	35	PPARGC1A,BMP4,TNF,OGG1,CD36			PPARGC1A,BMP4,TNF,OGG1,CD36
	CID000004367	L-NNA	Stitch	1.279e-09	6.027e-08	8	244	PPARGC1A,TNF,IL1B,ACE,NOS2,NOS3,EDN1,VEGFA			PPARGC1A,TNF,IL1B,ACE,NOS2,NOS3,EDN1,VEGFA
	ctd:D005395	Fish Oils	CTD	1.284e-09	6.035e-08	7	149	TNF,IL1B,OGG1,NFE2L2,NOS3,IL33,CD36			TNF,IL1B,OGG1,NFE2L2,NOS3,IL33,CD36
	CID000004196	AC1L1HMM	Stitch	1.341e-09	6.28e-08	10	517	NQO1,AHR,C3,TNF,IL1B,ACE,CX3CL1,NOS3,SERPINF1,VEGFA			NQO1,AHR,C3,TNF,IL1B,ACE,CX3CL1,NOS3,SERPINF1,VEGFA
	ctd:D008094	Lithium	CTD	1.364e-09	6.368e-08	8	246	CASP8,PARP1,TNF,IL1B,OGG1,NOS2,NFE2L2,VEGFA			CASP8,PARP1,TNF,IL1B,OGG1,NOS2,NFE2L2,VEGFA
	ctd:C075773	4-phenylbutyric acid	CTD	1.41e-09	6.564e-08	7	151	PPARGC1A,PARP1,TNF,IL1B,NFE2L2,GAS6,VEGFA			PPARGC1A,PARP1,TNF,IL1B,NFE2L2,GAS6,VEGFA
	CID000002949	NSC-270916	Stitch	1.498e-09	6.954e-08	6	82	CFH,AHR,C3,TNF,IL1B,ACE			CFH,AHR,C3,TNF,IL1B,ACE
	CID000002900	isocycloheximide	Stitch	1.519e-09	7.027e-08	12	905	AHR,CASP8,PARP1,TNF,IL17A,IL1B,NOS2,NOS3,EDN1,VEGFA			CFH,AHR,CASP8,PARP1,TNF,IL1B,ACE,NOS2,NFE2L2,NOS3,EDN1,VEGFA
	CID000002019	Actinomycin D	Stitch	1.554e-09	7.153e-08	10	525	CFH,AHR,CASP8,PARP1,TNF,IL1B,ACE,NOS2,NFE2L2,NOS3,EDN1,VEGFA			AHR,CASP8,PARP1,TNF,IL17A,IL1B,NOS2,NOS3,EDN1,VEGFA
	CID000073174	dehydrocostus lactone	Stitch	1.56e-09	7.153e-08	4	12	CASP8,TNF,NOS2,NOS3			CASP8,TNF,NOS2,NOS3
	CID000100020	thaliporphine	Stitch	1.56e-09	7.153e-08	4	12	TNF,IL1B,NOS2,NOS3			TNF,IL1B,NOS2,NOS3
	ctd:D008555	Melitten	CTD	1.613e-09	7.375e-08	6	83	CASP8,PARP1,TNF,IL1B,NOS2,VEGFA			CASP8,PARP1,TNF,IL1B,NOS2,VEGFA
	ctd:C050950	tetrakis(N-methyl-4-pyridiniumyl)porphine manganese(III) complex	CTD	1.646e-09	7.5e-08	5	37	CASP8,PPARGC1A,PARP1,TNF,NOS3			CASP8,PPARGC1A,PARP1,TNF,NOS3
	ctd:C044946	benazepril	CTD	1.736e-09	7.887e-08	6	84	TNF,ACE,NOS2,EDN1,CD36,VEGFA			TNF,ACE,NOS2,EDN1,CD36,VEGFA
	CID000001645	3-aminobenzamide	Stitch	1.771e-09	8.021e-08	7	156	NQO1,PARP1,TNF,NOS2,AIFM1,NOS3,VEGFA			NQO1,PARP1,TNF,NOS2,AIFM1,NOS3,VEGFA
	ctd:D013662	Tea	CTD	1.893e-09	8.551e-08	5	38	NQO1,AHR,CASP8,PARP1,NFE2L2			AHR,CASP8,PARP1,TNF,NFE2L2
	CID005311048	dichloromethanediamine	Stitch	2.001e-09	8.997e-08	10	539	AHR,CASP8,PARP1,TNF,NFE2L2			NQO1,CASP8,PPARGC1A,PARP1,TNF,HTRA1,IL1B,OGG1,NOS2,AIFM1
	CID000104913	DCFH-DA	Stitch	2.004e-09	8.997e-08	6	86	PARP1,TNF,NOS2,NFE2L2,NOS3,EDN1			PARP1,TNF,NOS2,NFE2L2,NOS3,EDN1
	CID000005372	NSC717865	Stitch	2.14e-09	9.504e-08	9	388	NQO1,CASP8,PPARGC1A,PARP1,TNF,HTRA1,IL1B,OGG1,NOS2,AIFM1			CFH,AHR,CASP8,TNF,IL1B,NOS2,NOS3,EDN1,VEGFA
	ctd:C029341	oxophenylarsine	CTD	2.15e-09	9.504e-08	6	87	CFH,AHR,CASP8,TNF,IL1B,NOS2,NOS3,EDN1,VEGFA			NQO1,PARP1,TNF,IL1B,NFE2L2,NOS3
	ctd:C006680	baicalein	CTD	2.15e-09	9.504e-08	6	87	NQO1,PARP1,TNF,IL1B,NFE2L2,NOS3			AHR,CASP8,TNF,IL1B,NOS2,VEGFA
	ctd:C029728	4-phenylenediamine	CTD	2.15e-09	9.504e-08	6	87	AHR,CASP8,TNF,IL1B,NOS2,VEGFA			NQO1,CASP8,TNF,IL1B,NFE2L2,VEGFA
	ctd:C084656	paricalcitol	CTD	2.15e-09	9.504e-08	6	87	NQO1,CASP8,TNF,IL1B,NFE2L2,VEGFA			BMP4,TNF,IL1B,NOS2,NOS3,EDN1
	ctd:D000395	Air Pollutants, Occupational	CTD	2.155e-09	9.504e-08	11	725	BMP4,TNF,IL1B,NOS2,NOS3,EDN1			NQO1,AHR,PARP1,TNF,IL1B,ACE,OGG1,NOS2,IL33,NLRP3,VEGFA
	ctd:C498045	NCX 4040	CTD	2.169e-09	9.504e-08	5	39	CASP8,PARP1,TNF,IL1B,NOS2			NQO1,AHR,CASP8,PARP1,NFE2L2
	ctd:C097367	ginsenoside Rg3	CTD	2.169e-09	9.504e-08	5	39	NQO1,AHR,PARP1,TNF,IL1B,ACE,OGG1,NOS2,IL33,NLRP3,VEGFA			CASP8,PARP1,TNF,IL1B,NOS2
	ctd:D002101	Cacodylic Acid	CTD	2.173e-09	9.504e-08	8	261	NQO1,AHR,CASP8,TNF,IL1B,OGG1,NFE2L2,CD36			NQO1,AHR,CASP8,TNF,IL1B,OGG1,NFE2L2,CD36
	ctd:C484327	2'-benzoyloxycinnamaldehyde	CTD	2.251e-09	9.733e-08	4	13	PARP1,TNF,IL1B,NOS2			PARP1,TNF,IL1B,NOS2
	ctd:C005044	hydroxyethyl methacrylate	CTD	2.251e-09	9.733e-08	4	13	PARP1,TNF,IL1B,VEGFA			PARP1,TNF,IL1B,VEGFA
	ctd:C035359	monorden	CTD	2.251e-09	9.733e-08	4	13	AHR,IL1B,NOS2,NOS3			AHR,IL1B,NOS2,NOS3
	ctd:D009566	Nitrates	CTD	2.251e-09	9.733e-08	4	13	TNF,IL1B,NOS2,NOS3			TNF,IL1B,NOS2,NOS3
	CID000005219	3-morpholinosydnonimine (SIN-1	Stitch	2.305e-09	9.909e-08	6	88	NQO1,IL1B,NOS2,NFE2L2,NOS3,EDN1			NQO1,IL1B,NOS2,NFE2L2,NOS3,EDN1
	ctd:D008911	Minocycline	CTD	2.305e-09	9.909e-08	6	88	CASP8,TNF,IL1B,NOS2,AIFM1,VEGFA			CASP8,TNF,IL1B,NOS2,AIFM1,VEGFA
	ctd:D008731	Methoxychlor	CTD	2.346e-09	1.006e-07	10	548	NQO1,CASP8,TNF,HTRA1,IL1B,ACE,AIFM1,ATP6AP2,IL33,PLTP,CD36,SERPINF1			AHR,CASP8,C3,TNF,IL17A,IL1B,ACE,NOS2,EDN1,VEGFA
	ctd:D000517	alpha-Chlorohydrin	CTD	2.36e-09	1.009e-07	12	941	AHR,CASP8,C3,TNF,IL17A,IL1B,ACE,NOS2,EDN1,VEGFA			NQO1,CASP8,TNF,HTRA1,IL1B,ACE,AIFM1,ATP6AP2,IL33,PLTP,CD36,SERPINF1
	ctd:C119129	18alpha-glycyrrhetinic acid	CTD	2.477e-09	1.056e-07	5	40	TNF,IL1B,NOS2,NFE2L2,VEGFA			TNF,IL1B,NOS2,NFE2L2,VEGFA
	ctd:C471035	martentoxin, Buthus martensi	CTD	2.504e-09	1.061e-07	3	3	TNF,NOS2,NOS3			TNF,NOS2,NOS3
	ctd:C524539	NCX 6560	CTD	2.504e-09	1.061e-07	3	3	TNF,NOS2,NOS3			TNF,NOS2,NOS3
	ctd:C028031	cadmium acetate	CTD	2.51e-09	1.061e-07	7	164	CASP8,PARP1,TNF,IL1B,AIFM1,NFE2L2,VEGFA			CASP8,PARP1,TNF,IL1B,AIFM1,NFE2L2,VEGFA
	CID000005102	NSC115907	Stitch	2.523e-09	1.063e-07	8	266	NQO1,CASP8,TNF,IL1B,OGG1,NOS2,AIFM1,VEGFA			NQO1,CASP8,TNF,IL1B,OGG1,NOS2,AIFM1,VEGFA
	CID000005538	9cRA	Stitch	2.55e-09	1.072e-07	15	1737	NQO1,AHR,CASP8,PPARGC1A,BMP4,PARP1,RORA,TNF,IL17A,IL1B,NOS2,NOS3,EDN1,SERPINF1,VEGFA			NQO1,AHR,CASP8,PPARGC1A,BMP4,PARP1,RORA,TNF,IL17A,IL1B,NOS2,NOS3,EDN1,SERPINF1,VEGFA
	ctd:C028337	cadmium telluride	CTD	2.818e-09	1.175e-07	5	41	CASP8,PPARGC1A,PARP1,OGG1,NFE2L2			CASP8,PPARGC1A,PARP1,OGG1,NFE2L2
	ctd:C037689	benzamide	CTD	2.818e-09	1.175e-07	5	41	PARP1,TNF,IL1B,NOS2,AIFM1			PARP1,TNF,IL1B,NOS2,AIFM1
	ctd:C024555	ferric chloride	CTD	2.818e-09	1.175e-07	5	41	NQO1,TNF,IL1B,NOS2,NFE2L2			NQO1,TNF,IL1B,NOS2,NFE2L2
	CID000158781	olmesartan	Stitch	2.827e-09	1.175e-07	6	91	PPARGC1A,TNF,ACE,NOS3,EDN1,SERPINF1			PPARGC1A,TNF,ACE,NOS3,EDN1,SERPINF1
	ctd:D006854	Hydrocortisone	CTD	2.849e-09	1.181e-07	7	167	NQO1,RORA,TNF,IL1B,NOS2,NFE2L2,VEGFA			NQO1,RORA,TNF,IL1B,NOS2,NFE2L2,VEGFA
	ctd:D014451	Ubiquinone	CTD	3.149e-09	1.295e-07	4	14	PARP1,TNF,IL1B,NOS3			PARP1,TNF,IL1B,NOS3
	ctd:C082161	lipopolysaccharide A	CTD	3.149e-09	1.295e-07	4	14	PPARGC1A,TNF,IL1B,NFE2L2			PPARGC1A,TNF,IL1B,NFE2L2
	ctd:C046498	tricyclodecane-9-yl-xanthogenate	CTD	3.149e-09	1.295e-07	4	14	CASP8,TNF,IL1B,NOS2			CASP8,TNF,IL1B,NOS2
	CID005359596	arsenic	Stitch	3.184e-09	1.305e-07	8	274	NQO1,CASP8,BMP4,PARP1,IL1B,OGG1,NFE2L2,VEGFA			NQO1,CASP8,BMP4,PARP1,IL1B,OGG1,NFE2L2,VEGFA
	ctd:D000667	Ampicillin	CTD	3.227e-09	1.319e-07	6	93	NQO1,TNF,IL1B,NOS2,EDN1,VEGFA			NQO1,TNF,IL1B,NOS2,EDN1,VEGFA
	ctd:D009638	Norepinephrine	CTD	3.359e-09	1.37e-07	7	171	CASP8,PPARGC1A,TNF,IL1B,NOS2,EDN1,VEGFA			CASP8,PPARGC1A,TNF,IL1B,NOS2,EDN1,VEGFA
	CID000003339	fenofibrate	Stitch	3.37e-09	1.371e-07	8	276	C3,TNF,IL17A,IL1B,NOS3,PLTP,EDN1,CD36			C3,TNF,IL17A,IL1B,NOS3,PLTP,EDN1,CD36
	ctd:C440975	silybin	CTD	3.443e-09	1.393e-07	6	94	CASP8,PARP1,TNF,NOS2,NFE2L2,VEGFA			CASP8,PARP1,TNF,NOS2,NFE2L2,VEGFA
	ctd:D006851	Hydrochloric Acid	CTD	3.443e-09	1.393e-07	6	94	TNF,IL1B,NOS2,NFE2L2,NOS3,EDN1			TNF,IL1B,NOS2,NFE2L2,NOS3,EDN1
	ctd:D015054	Zymosan	CTD	3.498e-09	1.411e-07	7	172	PPARGC1A,C3,TNF,IL17A,IL1B,NOS2,VEGFA			PPARGC1A,C3,TNF,IL17A,IL1B,NOS2,VEGFA
	ctd:D002809	Chondroitin Sulfates	CTD	3.613e-09	1.454e-07	5	43	AHR,PPARGC1A,TNF,IL1B,NOS3,EDN1,VEGFA			C3,TNF,IL1B,NOS2,VEGFA
	ctd:C063509	N-(2-(4-bromocinnamylamino)ethyl)-5-isoquinolinesulfonamide	CTD	3.642e-09	1.462e-07	7	173	C3,TNF,IL1B,NOS2,VEGFA			AHR,PPARGC1A,TNF,IL1B,NOS3,EDN1,VEGFA
	ctd:C121565	pifithrin	CTD	3.672e-09	1.47e-07	6	95	NQO1,AHR,TNF,NOS2,NOS3,ATP6AP2,CD36			AHR,CASP8,PARP1,NOS2,AIFM1,EDN1
	ctd:D014639	Vanadium	CTD	3.791e-09	1.51e-07	7	174	AHR,CASP8,PARP1,NOS2,AIFM1,EDN1			NQO1,AHR,TNF,NOS2,NOS3,ATP6AP2,CD36
	CID000004366	L-NMMA	Stitch	3.791e-09	1.51e-07	7	174	TNF,IL1B,ACE,NOS2,NOS3,EDN1,VEGFA			TNF,IL1B,ACE,NOS2,NOS3,EDN1,VEGFA
	ctd:D015118	Eicosapentaenoic Acid	CTD	3.913e-09	1.546e-07	6	96	NQO1,PPARGC1A,TNF,IL1B,NOS2,NFE2L2			NQO1,PPARGC1A,TNF,IL1B,NOS2,NFE2L2
	CID000005212	sildenafil	Stitch	3.913e-09	1.546e-07	6	96	AHR,ACE,NOS2,NOS3,EDN1,VEGFA			AHR,ACE,NOS2,NOS3,EDN1,VEGFA
	CID000002046	AG126	Stitch	3.913e-09	1.546e-07	6	96	PARP1,TNF,IL1B,NOS2,NOS3,VEGFA			PARP1,TNF,IL1B,NOS2,NOS3,VEGFA
	CID003083715	angiotensin	Stitch	3.989e-09	1.572e-07	8	282	SUCNR1,IL1B,ACE,NOS2,NOS3,ATP6AP2,EDN1,VEGFA			SUCNR1,IL1B,ACE,NOS2,NOS3,ATP6AP2,EDN1,VEGFA
	CID000002399	BiM4	Stitch	4.102e-09	1.61e-07	8	283	CASP8,TNF,IL1B,NOS2,AIFM1,NOS3,EDN1,VEGFA			CASP8,TNF,IL1B,NOS2,AIFM1,NOS3,EDN1,VEGFA
	ctd:D019821	Simvastatin	CTD	4.107e-09	1.61e-07	10	581	CASP8,PARP1,TNF,IL17A,IL1B,NOS2,NFE2L2,NOS3,EDN1,VEGFA			CASP8,PARP1,TNF,IL17A,IL1B,NOS2,NFE2L2,NOS3,EDN1,VEGFA
	ctd:C017690	fenvalerate	CTD	4.167e-09	1.629e-07	6	97	C3,IL1B,ACE,OGG1,CD36,VEGFA			C3,IL1B,ACE,OGG1,CD36,VEGFA
	ctd:D001663	Bilirubin	CTD	4.27e-09	1.664e-07	7	177	AHR,TNF,IL1B,NOS2			AHR,PARP1,TNF,IL1B,NOS2,NFE2L2,EDN1
	ctd:C020627	4-methylbenzaldehyde	CTD	4.29e-09	1.664e-07	4	15	CASP8,PARP1,TNF,VEGFA			AHR,TNF,IL1B,NOS2
	ctd:C464444	dehydroxymethylepoxyquinomicin	CTD	4.29e-09	1.664e-07	4	15	AHR,PARP1,TNF,IL1B,NOS2,NFE2L2,EDN1			CASP8,PARP1,TNF,VEGFA
	ctd:D008628	Mercury	CTD	4.385e-09	1.697e-07	10	585	NQO1,AHR,C3,TNF,IL1B,OGG1,NOS2,NFE2L2,IL33,NLRP3			NQO1,AHR,C3,TNF,IL1B,OGG1,NOS2,NFE2L2,IL33,NLRP3
	ctd:D010882	Piperonyl Butoxide	CTD	4.543e-09	1.749e-07	9	423	CASP8,PARP1,NOS2,AIFM1,NOS3			NQO1,AHR,RORA,IL17A,OGG1,NFE2L2,CD36,GAS6,VEGFA
	CID000006725	NSC35456	Stitch	4.576e-09	1.749e-07	5	45	CASP8,TNF,IL1B,NOS2,AIFM1			CASP8,PARP1,NOS2,AIFM1,NOS3
	ctd:C016274	bromoacetate	CTD	4.576e-09	1.749e-07	5	45	CASP8,TNF,IL1B,OGG1,NOS2			CASP8,TNF,IL1B,NOS2,AIFM1
	ctd:C085514	wogonin	CTD	4.576e-09	1.749e-07	5	45	TNF,IL1B,NOS2,EDN1,VEGFA			CASP8,TNF,IL1B,OGG1,NOS2
	ctd:C072247	cyclo(Trp-Asp-Pro-Val-Leu)	CTD	4.576e-09	1.749e-07	5	45	NQO1,AHR,RORA,IL17A,OGG1,NFE2L2,CD36,GAS6,VEGFA			TNF,IL1B,NOS2,EDN1,VEGFA
	ctd:D001761	Bleomycin	CTD	4.638e-09	1.768e-07	9	424	NQO1,CASP8,PARP1,TNF,IL1B,NOS2,NFE2L2,EDN1,VEGFA			NQO1,CASP8,PARP1,TNF,IL1B,NOS2,NFE2L2,EDN1,VEGFA
	ctd:D009538	Nicotine	CTD	4.732e-09	1.799e-07	12	1001	CASP8,BMP4,PARP1,TNF,IL17A,IL1B,ACE,NOS2,NOS3,EDN1,SERPINF1,VEGFA			CASP8,BMP4,PARP1,TNF,IL17A,IL1B,ACE,NOS2,NOS3,EDN1,SERPINF1,VEGFA
	ctd:C108830	Y 27632	CTD	5.323e-09	2.018e-07	6	101	CASP8,TNF,IL1B,NOS2,NOS3,EDN1			CASP8,TNF,IL1B,NOS2,NOS3,EDN1
	ctd:D016264	Dextran Sulfate	CTD	5.382e-09	2.036e-07	7	183	PARP1,TNF,IL17A,IL1B,NOS2,NFE2L2,VEGFA			PARP1,TNF,IL17A,IL1B,NOS2,NFE2L2,VEGFA
	ctd:D006046	Gold	CTD	5.456e-09	2.059e-07	9	432	NQO1,CASP8,C3,PARP1,TNF,IL1B,OGG1,AIFM1,NFE2L2			NQO1,CASP8,C3,PARP1,TNF,IL1B,OGG1,AIFM1,NFE2L2
	CID005280443	apigenin	Stitch	5.59e-09	2.104e-07	7	184	AHR,CASP8,PARP1,TNF,IL1B,NOS2,AIFM1,NFE2L2			AHR,CASP8,PARP1,TNF,NOS2,NOS3,VEGFA
	ctd:D002791	Cholesterol, Dietary	CTD	5.65e-09	2.116e-07	6	102	AHR,CASP8,PARP1,TNF,NOS2,NOS3,VEGFA			PPARGC1A,TNF,NOS2,NFE2L2,NOS3,EDN1
	ctd:C031143	AICA ribonucleotide	CTD	5.65e-09	2.116e-07	6	102	PPARGC1A,TNF,NOS2,NFE2L2,NOS3,EDN1			PPARGC1A,TNF,IL1B,NOS2,NOS3,CD36
	CID000000936	vitamin B	Stitch	5.677e-09	2.119e-07	8	295	PPARGC1A,TNF,IL1B,NOS2,NOS3,CD36			NQO1,PPARGC1A,PARP1,TNF,IL1B,NOS2,NOS3,VEGFA
	ctd:C006452	allicin	CTD	5.714e-09	2.119e-07	4	16	NQO1,TNF,IL1B,NFE2L2			NQO1,TNF,IL1B,NFE2L2
	ctd:C000594859	nymphayol	CTD	5.714e-09	2.119e-07	4	16	CASP8,TNF,IL1B,EDN1			CASP8,TNF,IL1B,EDN1
	CID000067111	CPD-7389	Stitch	5.714e-09	2.119e-07	4	16	NQO1,CASP8,PARP1,NOS2			NQO1,CASP8,PARP1,NOS2
	ctd:C525422	SRT1720	CTD	5.734e-09	2.121e-07	5	47	NQO1,PPARGC1A,PARP1,TNF,IL1B,NOS2,NOS3,VEGFA			NQO1,BMP4,TNF,IL1B,VEGFA
	CID000002505	C2-ceramide	Stitch	5.829e-09	2.151e-07	8	296	NQO1,BMP4,TNF,IL1B,VEGFA			AHR,CASP8,PARP1,TNF,IL1B,NOS2,AIFM1,NFE2L2
	CID000002214	apocynin	Stitch	6.025e-09	2.218e-07	7	186	TNF,IL1B,ACE,NOS2,NOS3,EDN1,VEGFA			TNF,IL1B,ACE,NOS2,NOS3,EDN1,VEGFA
	CID000040634	Trolox	Stitch	6.354e-09	2.334e-07	6	104	NQO1,PARP1,TNF,NOS2,AIFM1,NOS3			NQO1,PARP1,TNF,NOS2,AIFM1,NOS3
	ctd:C120227	2-(2-chloro-4-iodophenylamino)-N-cyclopropylmethoxy-3,4-difluorobenzamide	CTD	6.395e-09	2.343e-07	5	48	NQO1,TNF,IL1B,NOS2,NOS3,EDN1			NQO1,AHR,AIFM1,NFE2L2,EDN1
	ctd:C103303	alitretinoin	CTD	6.474e-09	2.366e-07	8	300	NQO1,AHR,AIFM1,NFE2L2,EDN1			CASP8,PPARGC1A,PARP1,TNF,IL1B,NFE2L2,CD36,VEGFA
	ctd:C440499	lipopolysaccharide, Escherichia coli O111 B4	CTD	6.489e-09	2.366e-07	7	188	C3,TNF,IL1B,NOS2,NFE2L2,IL33,VEGFA			C3,TNF,IL1B,NOS2,NFE2L2,IL33,VEGFA
	ctd:D004040	Dietary Carbohydrates	CTD	6.732e-09	2.437e-07	7	189	CASP8,PPARGC1A,PARP1,TNF,IL1B,NFE2L2,CD36,VEGFA			TNF,IL1B,NOS2,NFE2L2,NOS3,EDN1,CD36
	CID000000864	lipoic acid	Stitch	6.732e-09	2.437e-07	7	189	TNF,IL1B,NOS2,NFE2L2,NOS3,EDN1,CD36			NQO1,TNF,IL1B,CX3CL1,NOS2,NFE2L2,NOS3
	ctd:D013481	Superoxides	CTD	6.733e-09	2.437e-07	6	105	NQO1,TNF,IL1B,CX3CL1,NOS2,NFE2L2,NOS3			NQO1,TNF,IL1B,NOS2,NOS3,EDN1
	ctd:C423915	TO-901317	CTD	7.13e-09	2.575e-07	6	106	PARP1,RORA,TNF,IL17A,IL1B,PLTP			PARP1,RORA,TNF,IL17A,IL1B,PLTP
	ctd:C114369	7,8-diacetoxy-4-methylcoumarin	CTD	7.465e-09	2.676e-07	4	17	TNF,NOS2,NOS3,VEGFA			TNF,NOS2,NOS3,VEGFA
	ctd:C104820	N-(3-(aminomethyl)benzyl)acetamidine	CTD	7.465e-09	2.676e-07	4	17	TNF,IL1B,NOS2,NOS3			TNF,IL1B,NOS2,NOS3
	ctd:D005000	Ethionamide	CTD	7.465e-09	2.676e-07	4	17	TNF,IL1B,NFE2L2,VEGFA			TNF,IL1B,NFE2L2,VEGFA
	ctd:C056599	icariin	CTD	7.897e-09	2.825e-07	5	50	PPARGC1A,BMP4,TNF,NOS2,NOS3			PPARGC1A,BMP4,TNF,NOS2,NOS3
	ctd:C027561	butylbenzyl phthalate	CTD	7.982e-09	2.842e-07	6	108	AHR,CASP8,PPARGC1A,TNF,NFE2L2,VEGFA			AHR,CASP8,PPARGC1A,TNF,NFE2L2,VEGFA
	ctd:C030419	andrographolide	CTD	7.982e-09	2.842e-07	6	108	NQO1,CASP8,TNF,NFE2L2,EDN1,VEGFA			NQO1,CASP8,TNF,NFE2L2,EDN1,VEGFA
	ctd:D011345	Fenofibrate	CTD	8.115e-09	2.882e-07	10	624	AHR,TNF,IL1B,CX3CL1,NOS2,NFE2L2,NOS3,PLTP,EDN1,CD36			AHR,TNF,IL1B,CX3CL1,NOS2,NFE2L2,NOS3,PLTP,EDN1,CD36
	ctd:D014810	Vitamin E	CTD	8.522e-09	3.02e-07	14	1590	NQO1,AHR,BMP4,PARP1,RORA,TNF,HTRA1,IL1B,NOS2,NFE2L2,NOS3,ATP6AP2,SERPINF1,VEGFA			NQO1,AHR,BMP4,PARP1,RORA,TNF,HTRA1,IL1B,NOS2,NFE2L2,NOS3,ATP6AP2,SERPINF1,VEGFA
	CID000065948	azelnidipine	Stitch	8.747e-09	3.071e-07	5	51	TNF,ACE,NOS3,CD36,SERPINF1			TNF,ACE,NOS3,CD36,SERPINF1
	ctd:C039726	artesunate	CTD	8.747e-09	3.071e-07	5	51	PARP1,TNF,IL1B,AIFM1,NFE2L2			PARP1,TNF,IL1B,AIFM1,NFE2L2
	ctd:C118559	1-bromopropane	CTD	8.747e-09	3.071e-07	5	51	NQO1,TNF,IL1B,NOS2,NFE2L2			NQO1,TNF,IL1B,NOS2,NFE2L2
	ctd:D006152	Cyclic GMP	CTD	8.747e-09	3.071e-07	5	51	TNF,IL1B,NOS2,NOS3,EDN1			TNF,IL1B,NOS2,NOS3,EDN1
	ctd:D010396	Penicillamine	CTD	8.917e-09	3.123e-07	6	110	C3,PARP1,TNF,IL1B,NOS2,NFE2L2			C3,PARP1,TNF,IL1B,NOS2,NFE2L2
	CID000005376	AC1L1K7T	Stitch	9.16e-09	3.201e-07	10	632	AHR,CASP8,PPARGC1A,C3,IL1B,OGG1,NOS2,NOS3,CD36,VEGFA			AHR,CASP8,PPARGC1A,C3,IL1B,OGG1,NOS2,NOS3,CD36,VEGFA
	ctd:D014118	Toxins, Biological	CTD	9.299e-09	3.242e-07	10	633	AHR,CASP8,C3,TNF,IL1B,ACE,NOS2,CD36,SERPINF1,VEGFA			AHR,CASP8,C3,TNF,IL1B,ACE,NOS2,CD36,SERPINF1,VEGFA
	ctd:C005273	naringenin	CTD	9.417e-09	3.276e-07	6	111	NQO1,AHR,PARP1,TNF,NOS2,NFE2L2			NQO1,AHR,PARP1,TNF,NOS2,NFE2L2
	ctd:D014874	Water Pollutants, Chemical	CTD	9.582e-09	3.297e-07	10	635	CASP8,NOS2,AIFM1,NOS3			NQO1,CFH,AHR,CASP8,PPARGC1A,C3,PARP1,RORA,IL1B,NFE2L2
	CID000150847	6-formylpterin	Stitch	9.588e-09	3.297e-07	4	18	PPARGC1A,TNF,IL1B,NOS3			CASP8,NOS2,AIFM1,NOS3
	ctd:C524478	1,3-bis(4-hydroxyphenyl)-4-methyl-5-(4-(2-piperidinylethoxy)phenol)-1H-pyrazole	CTD	9.588e-09	3.297e-07	4	18	NQO1,TNF,IL1B,NOS2			PPARGC1A,TNF,IL1B,NOS3
	ctd:D002703	Chloranil	CTD	9.588e-09	3.297e-07	4	18	IL1B,ACE,NOS3,EDN1			NQO1,TNF,IL1B,NOS2
	CID000132968	CGS 26303	Stitch	9.588e-09	3.297e-07	4	18	TNF,IL1B,NOS2,NOS3,EDN1			IL1B,ACE,NOS3,EDN1
	CID000114778	kahweol	Stitch	9.668e-09	3.317e-07	5	52	TNF,NOS2,NOS3,EDN1,VEGFA			NQO1,TNF,NOS2,NFE2L2,PLTP
	ctd:D009543	Nifedipine	CTD	9.94e-09	3.368e-07	6	112	NQO1,TNF,NOS2,NFE2L2,PLTP			TNF,NOS2,NFE2L2,NOS3,EDN1,VEGFA
	ctd:C570843	RSVA405	CTD	9.993e-09	3.368e-07	3	4	NQO1,CFH,AHR,CASP8,PPARGC1A,C3,PARP1,RORA,IL1B,NFE2L2			TNF,IL1B,NOS2
	ctd:C570842	RSVA314	CTD	9.993e-09	3.368e-07	3	4	TNF,IL1B,NOS2			TNF,IL1B,NOS2
	ctd:C075687	cynaropicrin	CTD	9.993e-09	3.368e-07	3	4	TNF,IL1B,NOS2			NQO1,AHR,NFE2L2
	ctd:C117304	4'-bromoflavone	CTD	9.993e-09	3.368e-07	3	4	NQO1,AHR,NFE2L2			NQO1,AHR,NFE2L2
	ctd:C441070	praeruptorin A	CTD	9.993e-09	3.368e-07	3	4	NQO1,AHR,NFE2L2			TNF,IL1B,NOS2
	ctd:C001598	chetomin	CTD	9.993e-09	3.368e-07	3	4	TNF,IL1B,NOS2			TNF,EDN1,VEGFA
	ctd:C532887	diarctigenin	CTD	9.993e-09	3.368e-07	3	4	TNF,EDN1,VEGFA			TNF,IL1B,NOS2
	CID000000739	dona	Stitch	1.031e-08	3.466e-07	7	201	TNF,IL1B,NOS2			CASP8,C3,TNF,IL17A,IL1B,NOS2,NOS3
	ctd:C116926	rofecoxib	CTD	1.049e-08	3.519e-07	6	113	TNF,NOS2,NFE2L2,NOS3,EDN1,VEGFA			NQO1,C3,TNF,IL1B,CX3CL1,NOS2
	CID000073046	mm o	Stitch	1.066e-08	3.539e-07	5	53	CASP8,C3,TNF,IL17A,IL1B,NOS2,NOS3			TNF,IL1B,NOS2,NOS3,EDN1
	ctd:D000068677	Sildenafil Citrate	CTD	1.066e-08	3.539e-07	5	53	NQO1,C3,TNF,IL1B,CX3CL1,NOS2			TNF,NOS2,NOS3,EDN1,VEGFA
	ctd:C016299	chelerythrine	CTD	1.066e-08	3.539e-07	5	53	AHR,TNF,IL1B,NOS3,EDN1			AHR,TNF,IL1B,NOS3,EDN1
	ctd:C104536	xanthohumol	CTD	1.066e-08	3.539e-07	5	53	NQO1,CASP8,PARP1,TNF,NFE2L2			NQO1,CASP8,PARP1,TNF,NFE2L2
	ctd:C019357	dioscin	CTD	1.066e-08	3.539e-07	5	53	PARP1,TNF,IL1B,NFE2L2,VEGFA			PARP1,TNF,IL1B,NFE2L2,VEGFA
	ctd:C101816	perfluoro-n-nonanoic acid	CTD	1.106e-08	3.654e-07	6	114	CFH,CASP8,PPARGC1A,TNF,IL1B,NOS2			CFH,CASP8,PPARGC1A,TNF,IL1B,NOS2
	CID000108042	phenethyl caffeiate	Stitch	1.106e-08	3.654e-07	6	114	NQO1,TNF,IL1B,NOS2,NFE2L2,NOS3			NQO1,TNF,IL1B,NOS2,NFE2L2,NOS3
	ctd:C007738	fluoranthene	CTD	1.125e-08	3.708e-07	11	850	CASP8,C3,PARP1,TNF,HTRA1,IL1B,ACE,NOS2,NFE2L2,NOS3,IL33,EDN1,VEGFA			NQO1,AHR,BMP4,PARP1,RORA,TNF,ACE,NFE2L2,NOS3,EDN1,VEGFA
	ctd:D009151	Mustard Gas	CTD	1.135e-08	3.735e-07	13	1341	NQO1,AHR,BMP4,PARP1,RORA,TNF,ACE,NFE2L2,NOS3,EDN1,VEGFA			CASP8,C3,PARP1,TNF,HTRA1,IL1B,ACE,NOS2,NFE2L2,NOS3,IL33,EDN1,VEGFA
	ctd:D020058	Styrene	CTD	1.174e-08	3.854e-07	5	54	NQO1,CASP8,TNF,IL1B,OGG1			NQO1,CASP8,TNF,IL1B,OGG1
	CID000151069	AC1L45LU	Stitch	1.181e-08	3.869e-07	7	205	NQO1,AHR,CASP8,PARP1,AIFM1,NOS3,VEGFA			NQO1,AHR,CASP8,PARP1,AIFM1,NOS3,VEGFA
	ctd:C027744	S-methylisothiopseudouronium	CTD	1.213e-08	3.923e-07	4	19	TNF,IL1B,NOS2,AIFM1			TNF,IL1B,NOS2,AIFM1
	ctd:C066201	salvianolic acid A	CTD	1.213e-08	3.923e-07	4	19	PARP1,TNF,IL1B,NOS2			PARP1,TNF,IL1B,NOS2
	ctd:C021053	mangostin	CTD	1.213e-08	3.923e-07	4	19	CASP8,PARP1,TNF,AIFM1			CASP8,PARP1,TNF,AIFM1
	ctd:D011464	Epoprostenol	CTD	1.213e-08	3.923e-07	4	19	PPARGC1A,TNF,IL1B,ACE			PPARGC1A,TNF,IL1B,ACE
	ctd:C562254	2'-(4-chlorophenyl)-3-(4-chlorophenylidene)-5,10-dimethyl-12-methylene-decahydro-1,2-(1',3'-dioxocyclopenta(c))azuleno(4,5-b)furan-4,11-dione	CTD	1.213e-08	3.923e-07	4	19	CASP8,PARP1,NOS2,AIFM1			CASP8,PARP1,NOS2,AIFM1
	ctd:C013638	paeonol	CTD	1.213e-08	3.923e-07	4	19	PARP1,TNF,IL1B,NOS2			PARP1,TNF,IL1B,NOS2
	ctd:D020849	Raloxifene Hydrochloride	CTD	1.224e-08	3.95e-07	11	857	NQO1,AHR,PARP1,TNF,NOS2,NFE2L2			AHR,C3,TNF,HMCN1,IL1B,ACE,NOS2,NOS3,NLRP3,GAS6,VEGFA
	ctd:C016392	3,3'-diindolylmethane	CTD	1.228e-08	3.954e-07	6	116	AHR,C3,TNF,HMCN1,IL1B,ACE,NOS2,NOS3,NLRP3,GAS6,VEGFA			NQO1,AHR,PARP1,TNF,NOS2,NFE2L2
	ctd:D000068876	Fingolimod Hydrochloride	CTD	1.29e-08	4.128e-07	5	55	CASP8,PARP1,TNF,IL1B,VEGFA			CASP8,PARP1,TNF,IL1B,VEGFA
	ctd:D012701	Serotonin	CTD	1.293e-08	4.128e-07	6	117	NQO1,PARP1,TNF,IL1B,NOS2,EDN1			NQO1,PARP1,TNF,IL1B,NOS2,EDN1
	ctd:D011189	Potassium Chloride	CTD	1.293e-08	4.128e-07	6	117	AHR,PPARGC1A,IL1B,NOS2,NOS3,EDN1			AHR,PPARGC1A,IL1B,NOS2,NOS3,EDN1
	ctd:D009536	Niacinamide	CTD	1.293e-08	4.128e-07	6	117	PPARGC1A,PARP1,TNF,IL1B,NOS2,NFE2L2			PPARGC1A,PARP1,TNF,IL1B,NOS2,NFE2L2
	CID000000338	salicylate	Stitch	1.298e-08	4.134e-07	8	328	CASP8,BMP4,TNF,IL1B,NOS2,NOS3,EDN1,VEGFA			CASP8,BMP4,TNF,IL1B,NOS2,NOS3,EDN1,VEGFA
	ctd:D013792	Thalidomide	CTD	1.335e-08	4.242e-07	9	479	CASP8,C3,PARP1,TNF,IL1B,NOS2,NFE2L2,PLTP,VEGFA			CASP8,C3,PARP1,TNF,IL1B,NOS2,NFE2L2,PLTP,VEGFA
	ctd:D004128	Dimethylnitrosamine	CTD	1.348e-08	4.275e-07	11	865	NQO1,TNF,IL1B,OGG1,CX3CL1,NOS2,NOS3,IL33,CD36,GAS6,VEGFA			NQO1,TNF,IL1B,OGG1,CX3CL1,NOS2,NOS3,IL33,CD36,GAS6,VEGFA
	CID000000943	nitrate	Stitch	1.393e-08	4.41e-07	8	331	C3,TNF,IL1B,ACE,NOS2,NOS3,EDN1,VEGFA			C3,TNF,IL1B,ACE,NOS2,NOS3,EDN1,VEGFA
	ctd:D005690	Galactose	CTD	1.415e-08	4.461e-07	5	56	NQO1,TNF,IL1B,NOS2,NFE2L2			NQO1,TNF,IL1B,NOS2,NFE2L2
	ctd:D005230	Fatty Acids, Nonesterified	CTD	1.415e-08	4.461e-07	5	56	TNF,IL1B,NFE2L2,NOS3,PLTP			TNF,IL1B,NFE2L2,NOS3,PLTP
	CID005353980	sulphasalazine	Stitch	1.432e-08	4.505e-07	6	119	TNF,IL17A,IL1B,NOS2,NOS3,IL33			TNF,IL17A,IL1B,NOS2,NOS3,IL33
	ctd:D001194	Asbestos	CTD	1.442e-08	4.525e-07	7	211	PARP1,TNF,IL17A,NOS2,EDN1,NLRP3,VEGFA			PARP1,TNF,IL17A,NOS2,EDN1,NLRP3,VEGFA
	CID004369063	AC1N9ZLR	Stitch	1.489e-08	4.666e-07	7	212	PPARGC1A,TNF,IL17A,IL1B,CX3CL1,CD36,VEGFA			PPARGC1A,TNF,IL17A,IL1B,CX3CL1,CD36,VEGFA
	ctd:D014757	Viper Venoms	CTD	1.515e-08	4.737e-07	4	20	CASP8,PARP1,TNF,IL1B			CASP8,PARP1,TNF,IL1B
	ctd:D004121	Dimethyl Sulfoxide	CTD	1.602e-08	4.997e-07	8	337	NQO1,AHR,PARP1,TNF,IL1B,NOS2,AIFM1,NFE2L2			NQO1,AHR,PARP1,TNF,IL1B,NOS2,AIFM1,NFE2L2
	CID005280961	genistein	Stitch	1.611e-08	5.016e-07	12	1117	NQO1,AHR,C3,PARP1,TNF,IL17A,IL1B,ACE,NOS2,NOS3,EDN1,VEGFA			NQO1,AHR,C3,PARP1,TNF,IL17A,IL1B,ACE,NOS2,NOS3,EDN1,VEGFA
	CID000019920	LS109	Stitch	1.639e-08	5.092e-07	8	338	AHR,C3,TNF,IL17A,IL1B,IL33,NLRP3,VEGFA			AHR,C3,TNF,IL17A,IL1B,IL33,NLRP3,VEGFA
	ctd:D016559	Tacrolimus	CTD	1.677e-08	5.2e-07	8	339	CASP8,C3,TNF,NOS2,NFE2L2,NOS3,EDN1,VEGFA			CASP8,C3,TNF,NOS2,NFE2L2,NOS3,EDN1,VEGFA
	ctd:D064209	Phytochemicals	CTD	1.694e-08	5.222e-07	5	58	PARP1,TNF,IL1B,NFE2L2,EDN1			PARP1,TNF,IL1B,NFE2L2,EDN1
	ctd:D013458	Sulfur Dioxide	CTD	1.694e-08	5.222e-07	5	58	CASP8,PPARGC1A,IL1B,NOS2,EDN1			CASP8,PPARGC1A,IL1B,NOS2,EDN1
	CID000177236	darusentan	Stitch	1.694e-08	5.222e-07	5	58	ACE,NOS2,NOS3,EDN1,VEGFA			ACE,NOS2,NOS3,EDN1,VEGFA
	ctd:D016718	Arachidonic Acid	CTD	1.749e-08	5.379e-07	7	217	AHR,CASP8,PARP1,TNF,IL1B,EDN1,VEGFA			AHR,CASP8,PARP1,TNF,IL1B,EDN1,VEGFA
	ctd:D016686	Monocrotaline	CTD	1.834e-08	5.617e-07	6	124	TNF,IL1B,NOS2,NOS3,EDN1,VEGFA			TNF,IL1B,NOS2,NOS3,EDN1,VEGFA
	ctd:D019308	Palmitic Acid	CTD	1.834e-08	5.617e-07	6	124	PPARGC1A,TNF,IL1B,NOS2,NOS3,EDN1			PPARGC1A,TNF,IL1B,NOS2,NOS3,EDN1
	ctd:D030421	Peroxynitrous Acid	CTD	1.849e-08	5.619e-07	5	59	PPARGC1A,TNF,NOS2,NOS3,EDN1			PPARGC1A,TNF,NOS2,NOS3,EDN1
	ctd:D005228	Fatty Acids, Essential	CTD	1.849e-08	5.619e-07	5	59	CASP8,TNF,IL1B,NOS2,VEGFA			PPARGC1A,TNF,IL1B,PLTP,CD36
	ctd:C490266	neoechinulin A	CTD	1.849e-08	5.619e-07	5	59	PPARGC1A,TNF,IL1B,PLTP,CD36			C3,TNF,IL1B,CX3CL1,NOS2
	ctd:C038983	1,3-dimethylthiourea	CTD	1.849e-08	5.619e-07	5	59	C3,TNF,IL1B,CX3CL1,NOS2			CASP8,TNF,IL1B,NFE2L2,EDN1
	ctd:D017706	Lisinopril	CTD	1.87e-08	5.636e-07	4	21	CASP8,TNF,IL1B,NFE2L2,EDN1			ACE,NOS2,EDN1,VEGFA
	ctd:C075384	coniferaldehyde	CTD	1.87e-08	5.636e-07	4	21	NQO1,TNF,IL1B,NOS2,NOS3			NQO1,TNF,NOS2,NFE2L2
	ctd:C007619	eriodictyol	CTD	1.87e-08	5.636e-07	4	21	NQO1,CASP8,BMP4,TNF,IL1B,NOS2,NFE2L2,VEGFA			TNF,IL1B,NFE2L2,VEGFA
	ctd:D003374	Coumarins	CTD	1.87e-08	5.636e-07	4	21	ACE,NOS2,EDN1,VEGFA			PARP1,TNF,IL1B,AIFM1
	CID000000232	DL-arginine	Stitch	1.879e-08	5.641e-07	8	344	NQO1,TNF,NOS2,NFE2L2			AHR,PARP1,TNF,IL1B,ACE,NOS2,NOS3,EDN1
	ctd:D008344	Maneb	CTD	1.879e-08	5.641e-07	8	344	TNF,IL1B,NFE2L2,VEGFA			NQO1,CASP8,BMP4,TNF,IL1B,NOS2,NFE2L2,VEGFA
	CID000285703	AC1L63MU	Stitch	2.01e-08	6.012e-07	8	347	PARP1,TNF,IL1B,AIFM1			TNF,IL17A,IL1B,ACE,NOS2,NOS3,EDN1,VEGFA
	ctd:D004176	Dipyridamole	CTD	2.016e-08	6.012e-07	5	60	AHR,PARP1,TNF,IL1B,ACE,NOS2,NOS3,EDN1			CASP8,TNF,IL1B,NOS2,VEGFA
	ctd:D009585	Nitrogen Dioxide	CTD	2.016e-08	6.012e-07	5	60	TNF,ACE,NOS2,NOS3,EDN1,VEGFA			NQO1,TNF,IL1B,NOS2,NOS3
	CID000002162	amlodipine	Stitch	2.019e-08	6.012e-07	6	126	TNF,IL17A,IL1B,ACE,NOS2,NOS3,EDN1,VEGFA			TNF,ACE,NOS2,NOS3,EDN1,VEGFA
	ctd:D003078	Colchicine	CTD	2.046e-08	6.082e-07	7	222	AHR,CASP8,C3,TNF,IL1B,ACE,NOS2			AHR,CASP8,C3,TNF,IL1B,ACE,NOS2
	CID000003749	irbesartan	Stitch	2.117e-08	6.279e-07	6	127	IL1B,ACE,CX3CL1,NOS2,NOS3,EDN1			IL1B,ACE,CX3CL1,NOS2,NOS3,EDN1
	ctd:D015124	8-Bromo Cyclic Adenosine Monophosphate	CTD	2.193e-08	6.444e-07	10	693	AHR,BMP4,RORA,TNF,IL1B,CX3CL1,NOS2,AIFM1,NOS3,VEGFA			AHR,BMP4,RORA,TNF,IL1B,CX3CL1,NOS2,AIFM1,NOS3,VEGFA
	ctd:D017311	Amlodipine	CTD	2.193e-08	6.444e-07	5	61	CASP8,TNF,ACE,NOS3,EDN1			CASP8,TNF,ACE,NOS3,EDN1
	CID000002579	NSC39143	Stitch	2.193e-08	6.444e-07	5	61	NQO1,AHR,NOS2,NFE2L2,NOS3			NQO1,AHR,NOS2,NFE2L2,NOS3
	ctd:C022777	bufalin	CTD	2.193e-08	6.444e-07	5	61	PARP1,TNF,IL1B,NOS2,VEGFA			PARP1,TNF,IL1B,NOS2,VEGFA
	ctd:C109986	2-aminoethoxydiphenyl borate	CTD	2.193e-08	6.444e-07	5	61	TNF,IL1B,NOS3,EDN1,VEGFA			TNF,IL1B,NOS3,EDN1,VEGFA
	ctd:D011084	Polycyclic Aromatic Hydrocarbons	CTD	2.218e-08	6.505e-07	6	128	NQO1,AHR,PARP1,TNF,IL1B,NOS3			NQO1,AHR,PARP1,TNF,IL1B,NOS3
	ctd:C038106	cucurbitacin I	CTD	2.283e-08	6.669e-07	4	22	CASP8,PARP1,CD36,VEGFA			CASP8,PARP1,CD36,VEGFA
	ctd:C020491	rhein	CTD	2.283e-08	6.669e-07	4	22	AHR,TNF,IL17A,VEGFA			AHR,TNF,IL17A,VEGFA
	ctd:C025589	ochratoxin A	CTD	2.297e-08	6.696e-07	11	911	NQO1,AHR,CASP8,PARP1,TNF,IL1B,OGG1,NOS2,AIFM1,NFE2L2,VEGFA			NQO1,AHR,CASP8,PARP1,TNF,IL1B,OGG1,NOS2,AIFM1,NFE2L2,VEGFA
	ctd:C076996	27-hydroxycholesterol	CTD	2.383e-08	6.922e-07	5	62	IL1B,NOS2,NOS3,CD36,VEGFA			IL1B,NOS2,NOS3,CD36,VEGFA
	CID000449193	roflumilast	Stitch	2.383e-08	6.922e-07	5	62	NQO1,TNF,IL17A,CX3CL1,NOS2			NQO1,TNF,IL17A,CX3CL1,NOS2
	ctd:D011899	Ranitidine	CTD	2.434e-08	7.057e-07	6	130	PARP1,TNF,IL1B,NOS2,NFE2L2,VEGFA			PARP1,TNF,IL1B,NOS2,NFE2L2,VEGFA
	ctd:D000393	Air Pollutants	CTD	2.484e-08	7.126e-07	11	918	TNF,IL1B,VEGFA			NQO1,CFH,AHR,PPARGC1A,PARP1,TNF,IL1B,OGG1,NOS2,NFE2L2,IL33
	ctd:C076178	chebulagic acid	CTD	2.496e-08	7.126e-07	3	5	TNF,IL1B,NOS2			TNF,IL1B,VEGFA
	ctd:C560287	glyceryl-isoeugenol	CTD	2.496e-08	7.126e-07	3	5	TNF,IL1B,NOS2			TNF,IL1B,NOS2
	CID000127704	CGP-43182	Stitch	2.496e-08	7.126e-07	3	5	AHR,RORA,IL17A			TNF,IL1B,NOS2
	ctd:C524826	tetraconazole	CTD	2.496e-08	7.126e-07	3	5	TNF,IL1B,NOS2			AHR,RORA,IL17A
	ctd:C033373	butyloxycarbonyl-phenylalanyl-leucyl-phenylalanyl-leucyl-phenylalanine	CTD	2.496e-08	7.126e-07	3	5	TNF,IL1B,NOS2			TNF,IL1B,NOS2
	ctd:C073340	ranitidine bismuth citrate	CTD	2.496e-08	7.126e-07	3	5	CASP8,TNF,NOS2			TNF,IL1B,NOS2
	CID005497184	AC1NUZN0	Stitch	2.496e-08	7.126e-07	3	5	NQO1,CFH,AHR,PPARGC1A,PARP1,TNF,IL1B,OGG1,NOS2,NFE2L2,IL33			CASP8,TNF,NOS2
	ctd:C089796	hexabromocyclododecane	CTD	2.533e-08	7.204e-07	7	229	NQO1,AHR,CASP8,TNF,IL1B,OGG1,CD36			NQO1,AHR,CASP8,TNF,IL1B,OGG1,CD36
	CID000005426	thalidomide	Stitch	2.533e-08	7.204e-07	7	229	TNF,IL17A,IL1B,NOS2,NOS3,IL33,VEGFA			TNF,IL17A,IL1B,NOS2,NOS3,IL33,VEGFA
	ctd:D017636	Asbestos, Amphibole	CTD	2.549e-08	7.236e-07	6	131	CASP8,C3,TNF,IL1B,NOS2,NLRP3			CASP8,C3,TNF,IL1B,NOS2,NLRP3
	CID005281703	wogonin	Stitch	2.586e-08	7.329e-07	5	63	NQO1,PARP1,TNF,IL1B,NOS2			NQO1,PARP1,TNF,IL1B,NOS2
	ctd:D004237	Diuron	CTD	2.593e-08	7.334e-07	14	1735	NQO1,CFH,AHR,C3,RORA,TNF,HTRA1,CX3CL1,NFE2L2,IL33,PLTP,CD36,SERPINF1,GAS6			NQO1,CFH,AHR,C3,RORA,TNF,HTRA1,CX3CL1,NFE2L2,IL33,PLTP,CD36,SERPINF1,GAS6
	ctd:C032538	4-cresol	CTD	2.761e-08	7.779e-07	4	23	CASP8,TNF,IL1B,CX3CL1			CASP8,TNF,IL1B,CX3CL1
	ctd:D005999	Glycochenodeoxycholic Acid	CTD	2.761e-08	7.779e-07	4	23	CASP8,PARP1,NOS2,NOS3			CASP8,PARP1,NOS2,NOS3
	ctd:D004610	Ellagic Acid	CTD	2.791e-08	7.849e-07	6	133	NQO1,PARP1,TNF,IL1B,AIFM1,NFE2L2			NQO1,PARP1,TNF,IL1B,AIFM1,NFE2L2
	CID000005231	S-nitroso-N-acetyl-D,L-penicillamine	Stitch	2.919e-08	8.179e-07	6	134	TNF,IL1B,NOS2,NOS3,EDN1,VEGFA			TNF,IL1B,NOS2,NOS3,EDN1,VEGFA
	CID005311181	iloprost	Stitch	2.919e-08	8.179e-07	6	134	TNF,IL1B,NOS2,NOS3,EDN1,VEGFA			TNF,IL1B,NOS2,NOS3,EDN1,VEGFA
	ctd:D004391	Dust	CTD	3.207e-08	8.952e-07	7	237	NQO1,AHR,TNF,IL17A,IL1B,NLRP3,VEGFA			NQO1,AHR,TNF,IL17A,IL1B,NLRP3,VEGFA
	ctd:C007350	nitrofen	CTD	3.207e-08	8.952e-07	7	237	BMP4,TNF,ACE,AIFM1,NOS3,EDN1,VEGFA			BMP4,TNF,ACE,AIFM1,NOS3,EDN1,VEGFA
	ctd:D056604	Grape Seed Extract	CTD	3.31e-08	9.223e-07	4	24	TNF,IL1B,NOS2,VEGFA			TNF,IL1B,NOS2,VEGFA
	ctd:C029891	lead chloride	CTD	3.332e-08	9.251e-07	6	137	TNF,IL1B,NOS2,NFE2L2,NOS3,EDN1			TNF,IL1B,NOS2,NFE2L2,NOS3,EDN1
	CID000002676	AC1L1E7N	Stitch	3.332e-08	9.251e-07	6	137	TNF,IL1B,ACE,NOS2,NOS3,EDN1			TNF,IL1B,ACE,NOS2,NOS3,EDN1
	CID000000745	glutathione reduced	Stitch	3.401e-08	9.425e-07	9	534	NQO1,CASP8,PARP1,TNF,IL17A,IL1B,NOS2,AIFM1,NFE2L2			NQO1,CASP8,PARP1,TNF,IL17A,IL1B,NOS2,AIFM1,NFE2L2
	ctd:D000638	Amiodarone	CTD	3.418e-08	9.455e-07	13	1471	NQO1,CASP8,PPARGC1A,PARP1,TNF,HTRA1,AIFM1,NOS3,ATP6AP2,IL33,PLTP,CD36,VEGFA			NQO1,CASP8,PPARGC1A,PARP1,TNF,HTRA1,AIFM1,NOS3,ATP6AP2,IL33,PLTP,CD36,VEGFA
	ctd:D008095	Lithocholic Acid	CTD	3.496e-08	9.652e-07	7	240	NQO1,CASP8,PARP1,TNF,IL1B,NFE2L2,VEGFA			NQO1,CASP8,PARP1,TNF,IL1B,NFE2L2,VEGFA
	CID000011045	TNBS	Stitch	3.634e-08	1.001e-06	6	139	TNF,IL17A,IL1B,CX3CL1,NOS2,NOS3			TNF,IL17A,IL1B,CX3CL1,NOS2,NOS3
	ctd:D012460	Sulfasalazine	CTD	3.793e-08	1.041e-06	6	140	AHR,PARP1,TNF,IL1B,VEGFA			NQO1,TNF,IL1B,NOS2,AIFM1,NFE2L2
	ctd:C037032	galangin	CTD	3.817e-08	1.041e-06	5	68	C3,TNF,IL1B,CX3CL1,NOS2			AHR,PARP1,TNF,IL1B,VEGFA
	ctd:D009183	Mycotoxins	CTD	3.817e-08	1.041e-06	5	68	PARP1,TNF,IL1B,NOS2,VEGFA			C3,TNF,IL1B,CX3CL1,NOS2
	ctd:D011134	Polysaccharides	CTD	3.817e-08	1.041e-06	5	68	TNF,IL1B,NOS3,CD36,VEGFA			PARP1,TNF,IL1B,NOS2,VEGFA
	ctd:C019273	2,2-bis(4-glycidyloxyphenyl)propane	CTD	3.817e-08	1.041e-06	5	68	NQO1,TNF,IL1B,NOS2,NFE2L2			TNF,IL1B,NOS3,CD36,VEGFA
	ctd:C073339	usnic acid	CTD	3.817e-08	1.041e-06	5	68	TNF,IL1B,NOS2,NOS3			NQO1,TNF,IL1B,NOS2,NFE2L2
	ctd:C016837	zinc chloride	CTD	3.896e-08	1.06e-06	8	378	CASP8,TNF,NOS2,NOS3			C3,PARP1,RORA,TNF,IL1B,NOS2,NFE2L2,VEGFA
	CID000161704	panepoxydone	Stitch	3.936e-08	1.062e-06	4	25	AHR,TNF,IL1B,NOS2			TNF,IL1B,NOS2,NOS3
	ctd:C028025	protoporphyrin IX	CTD	3.936e-08	1.062e-06	4	25	TNF,IL1B,NFE2L2,NOS3			CASP8,TNF,NOS2,NOS3
	ctd:D004731	Endotoxins	CTD	3.936e-08	1.062e-06	4	25	CASP8,PARP1,NOS2,VEGFA			AHR,TNF,IL1B,NOS2
	ctd:D005907	Gliclazide	CTD	3.936e-08	1.062e-06	4	25	C3,PARP1,RORA,TNF,IL1B,NOS2,NFE2L2,VEGFA			TNF,IL1B,NFE2L2,NOS3
	ctd:C060988	baohuoside I	CTD	3.936e-08	1.062e-06	4	25	NQO1,PARP1,TNF,HTRA1,IL1B,NFE2L2			CASP8,PARP1,NOS2,VEGFA
	ctd:D003840	Deoxycholic Acid	CTD	3.957e-08	1.062e-06	6	141	TNF,ACE,NOS2,NOS3,EDN1,VEGFA			NQO1,PARP1,TNF,HTRA1,IL1B,NFE2L2
	CID000003001	NSC9567	Stitch	3.957e-08	1.062e-06	6	141	PPARGC1A,IL1B,NOS2,NOS3,EDN1,VEGFA			TNF,ACE,NOS2,NOS3,EDN1,VEGFA
	CID000005722	zaprinast	Stitch	3.957e-08	1.062e-06	6	141	NQO1,TNF,IL1B,NOS2,AIFM1,NFE2L2			PPARGC1A,IL1B,NOS2,NOS3,EDN1,VEGFA
	ctd:D019287	Zinc Sulfate	CTD	4.018e-08	1.076e-06	10	739	CASP8,PPARGC1A,C3,PARP1,TNF,IL1B,ACE,AIFM1,CD36,VEGFA			CASP8,PPARGC1A,C3,PARP1,TNF,IL1B,ACE,AIFM1,CD36,VEGFA
	CID005281708	daidzein	Stitch	4.128e-08	1.104e-06	6	142	AHR,CASP8,C3,TNF,NOS2,NOS3			AHR,CASP8,C3,TNF,NOS2,NOS3
	ctd:D004137	Dinitrochlorobenzene	CTD	4.141e-08	1.105e-06	8	381	NQO1,TNF,IL17A,IL1B,NOS2,NFE2L2,CD36,VEGFA			NQO1,TNF,IL17A,IL1B,NOS2,NFE2L2,CD36,VEGFA
	ctd:D009853	Omeprazole	CTD	4.226e-08	1.126e-06	8	382	NQO1,AHR,CASP8,PARP1,TNF,HTRA1,NFE2L2,ATP6AP2			NQO1,AHR,CASP8,PARP1,TNF,HTRA1,NFE2L2,ATP6AP2
	ctd:C012843	cinnamic aldehyde	CTD	4.257e-08	1.132e-06	7	247	NQO1,CASP8,PARP1,TNF,IL1B,NOS2,NFE2L2			NQO1,CASP8,PARP1,TNF,IL1B,NOS2,NFE2L2
	ctd:C015329	lycopene	CTD	4.304e-08	1.143e-06	6	143	AHR,CASP8,PARP1,TNF,IL1B,NFE2L2			AHR,CASP8,PARP1,TNF,IL1B,NFE2L2
	ctd:D020122	tert-Butylhydroperoxide	CTD	4.369e-08	1.158e-06	14	1808	NQO1,AHR,TNF,IL1B,NOS2,NFE2L2,VEGFA			NQO1,PPARGC1A,BMP4,C3,PARP1,RORA,TNF,HTRA1,IL1B,NOS2,AIFM1,NFE2L2,EDN1,VEGFA
	ctd:D007069	Ifosfamide	CTD	4.376e-08	1.158e-06	7	248	CASP8,PARP1,TNF,IL1B,NOS2			NQO1,AHR,TNF,IL1B,NOS2,NFE2L2,VEGFA
	ctd:C007845	gingerol	CTD	4.423e-08	1.168e-06	5	70	NQO1,PPARGC1A,BMP4,C3,PARP1,RORA,TNF,HTRA1,IL1B,NOS2,AIFM1,NFE2L2,EDN1,VEGFA			CASP8,PARP1,TNF,IL1B,NOS2
	CID000000159	prostacyclin sodium salt	Stitch	4.624e-08	1.219e-06	7	250	PPARGC1A,TNF,IL1B,NOS2			CFH,TNF,IL1B,ACE,NOS2,NOS3,EDN1
	ctd:C005498	magnolol	CTD	4.648e-08	1.221e-06	4	26	AHR,TNF,IL1B,NOS3			PPARGC1A,TNF,IL1B,NOS2
	ctd:C492519	diarylpropionitrile	CTD	4.648e-08	1.221e-06	4	26	CFH,TNF,IL1B,ACE,NOS2,NOS3,EDN1			AHR,TNF,IL1B,NOS3
	CID000000214	8-isoprostaglandin E1	Stitch	4.752e-08	1.242e-06	7	251	PARP1,TNF,IL1B,NOS2,VEGFA			TNF,IL1B,CX3CL1,NOS2,NOS3,EDN1,VEGFA
	ctd:D016566	Organoselenium Compounds	CTD	4.753e-08	1.242e-06	5	71	CASP8,PARP1,TNF,AIFM1,VEGFA			PARP1,TNF,IL1B,NOS2,VEGFA
	ctd:C077990	alvocidib	CTD	4.753e-08	1.242e-06	5	71	TNF,IL1B,CX3CL1,NOS2,NOS3,EDN1,VEGFA			CASP8,PARP1,TNF,AIFM1,VEGFA
	ctd:D015025	Zearalenone	CTD	4.861e-08	1.267e-06	8	389	CFH,CASP8,C3,PARP1,TNF,IL1B,NOS2,AIFM1,NOS3			C3,PARP1,TNF,IL1B,NOS2,AIFM1,CD36,VEGFA
	CID000003864	N(G)-nitro-L-arginine methyl ester	Stitch	4.872e-08	1.267e-06	6	146	TNF,ACE,NOS2,NOS3,EDN1,VEGFA			TNF,ACE,NOS2,NOS3,EDN1,VEGFA
	ctd:C017180	decamethrin	CTD	4.872e-08	1.267e-06	6	146	NQO1,PARP1,TNF,NFE2L2,NOS3,CD36			NQO1,PARP1,TNF,NFE2L2,NOS3,CD36
	CID000002508	C8-ceramide	Stitch	4.88e-08	1.267e-06	9	557	C3,PARP1,TNF,IL1B,NOS2,AIFM1,CD36,VEGFA			CFH,CASP8,C3,PARP1,TNF,IL1B,NOS2,AIFM1,NOS3
	CID005273567	calceolarioside B	Stitch	4.987e-08	1.277e-06	3	6	NOS2,NFE2L2,NOS3			NOS2,NFE2L2,NOS3
	ctd:C436447	sangre de grado	CTD	4.987e-08	1.277e-06	3	6	TNF,IL1B,NOS2			TNF,IL1B,NOS2
	ctd:D013392	Sucralfate	CTD	4.987e-08	1.277e-06	3	6	IL1B,NOS2,EDN1			IL1B,NOS2,EDN1
	ctd:C031462	titanium alloy (TiAl6V4)	CTD	4.987e-08	1.277e-06	3	6	TNF,IL1B,VEGFA			TNF,IL1B,VEGFA
	ctd:C031815	toxB protein, Clostridium difficile	CTD	4.987e-08	1.277e-06	3	6	TNF,IL1B,NOS2			TNF,IL1B,NOS2
	ctd:C478099	gigantol	CTD	4.987e-08	1.277e-06	3	6	TNF,IL1B,NOS2			TNF,IL1B,NOS2
	ctd:C093124	2-amino-5,6-dihydro-6-methyl-4H-1,3-thiazine	CTD	4.987e-08	1.277e-06	3	6	TNF,IL1B,NOS2			TNF,IL1B,NOS2
	ctd:C502617	orazipone	CTD	4.987e-08	1.277e-06	3	6	TNF,IL1B,NOS2			TNF,IL1B,NOS2
	CID000004666	taxol	Stitch	5.109e-08	1.306e-06	9	560	CASP8,PARP1,TNF,HTRA1,IL1B,NOS2,AIFM1,NOS3,VEGFA			CASP8,PARP1,TNF,HTRA1,IL1B,NOS2,AIFM1,NOS3,VEGFA
	CID000000996	phenolate	Stitch	5.154e-08	1.315e-06	7	254	AHR,TNF,IL17A,IL1B,ACE,NOS2,NOS3,EDN1,VEGFA			NQO1,TNF,IL1B,NOS2,AIFM1,NOS3,EDN1
	CID000002460	dibutyryl cyclic 3',5'-AMP	Stitch	5.188e-08	1.319e-06	9	561	NQO1,TNF,IL1B,NOS2,AIFM1,NOS3,EDN1			AHR,BMP4,TNF,IL1B,ACE,NOS2,NOS3,EDN1,VEGFA
	CID000000774	histamine	Stitch	5.188e-08	1.319e-06	9	561	AHR,BMP4,TNF,IL1B,ACE,NOS2,NOS3,EDN1,VEGFA			AHR,TNF,IL17A,IL1B,ACE,NOS2,NOS3,EDN1,VEGFA
	CID000002244	aspirin	Stitch	5.348e-08	1.358e-06	9	563	CASP8,TNF,IL1B,ACE,NOS2,NOS3,EDN1,CD36,VEGFA			CASP8,TNF,IL1B,ACE,NOS2,NOS3,EDN1,CD36,VEGFA
	ctd:D015039	Ziram	CTD	5.451e-08	1.365e-06	4	27	CASP8,TNF,IL1B,NLRP3			CASP8,TNF,IL1B,NLRP3
	ctd:C448659	17-(dimethylaminoethylamino)-17-demethoxygeldanamycin	CTD	5.451e-08	1.365e-06	4	27	NQO1,PARP1,TNF,NOS2			NQO1,PARP1,TNF,NOS2
	ctd:D019804	Mesalamine	CTD	5.451e-08	1.365e-06	4	27	PARP1,TNF,IL1B,NFE2L2			PARP1,TNF,IL1B,NFE2L2
	ctd:C499366	Active Hexose Correlated Compound	CTD	5.451e-08	1.365e-06	4	27	NQO1,TNF,NOS2,NFE2L2			TNF,IL17A,IL1B,NOS2
	ctd:D008751	Methylene Blue	CTD	5.451e-08	1.365e-06	4	27	TNF,IL1B,NOS2,VEGFA			NQO1,TNF,NOS2,NFE2L2
	ctd:C110630	SR 144528	CTD	5.451e-08	1.365e-06	4	27	CASP8,PARP1,TNF,NOS2			TNF,IL1B,NOS2,VEGFA
	ctd:C061640	arjunolic acid	CTD	5.451e-08	1.365e-06	4	27	AHR,PARP1,TNF,VEGFA			CASP8,PARP1,TNF,NOS2
	ctd:C482492	3,4,5,4'-tetramethoxystilbene	CTD	5.451e-08	1.365e-06	4	27	BMP4,TNF,IL1B,NOS2,NFE2L2			AHR,PARP1,TNF,VEGFA
	ctd:C017133	chromous chloride	CTD	5.473e-08	1.366e-06	5	73	C3,TNF,IL1B,NFE2L2,VEGFA			BMP4,TNF,IL1B,NOS2,NFE2L2
	CID000449244	1yei	Stitch	5.473e-08	1.366e-06	5	73	PARP1,TNF,IL1B,NOS2,NOS3			C3,TNF,IL1B,NFE2L2,VEGFA
	ctd:D003847	Deoxyglucose	CTD	5.864e-08	1.462e-06	5	74	TNF,IL17A,IL1B,NOS2,NOS3,SERPINF1,VEGFA			PARP1,TNF,IL1B,NOS2,NOS3
	CID000014819	lead sulfide	Stitch	6.046e-08	1.505e-06	7	260	NQO1,CASP8,PARP1,TNF,IL1B,NOS2,NFE2L2,EDN1			TNF,IL17A,IL1B,NOS2,NOS3,SERPINF1,VEGFA
	ctd:C058305	phenethyl isothiocyanate	CTD	6.142e-08	1.526e-06	8	401	CASP8,TNF,CX3CL1,EDN1,GAS6,VEGFA			NQO1,CASP8,PARP1,TNF,IL1B,NOS2,NFE2L2,EDN1
	CID005288446	AC1NRBJE	Stitch	6.193e-08	1.536e-06	6	152	AHR,PARP1,TNF,NFE2L2,VEGFA			CASP8,TNF,CX3CL1,EDN1,GAS6,VEGFA
	ctd:C040015	myricetin	CTD	6.276e-08	1.552e-06	5	75	NQO1,CASP8,TNF,NOS2,NFE2L2			AHR,PARP1,TNF,NFE2L2,VEGFA
	CID000016315	diallyl trisulfide	Stitch	6.276e-08	1.552e-06	5	75	CASP8,PPARGC1A,TNF,IL1B			NQO1,CASP8,TNF,NOS2,NFE2L2
	ctd:D000068299	Salmeterol Xinafoate	CTD	6.353e-08	1.56e-06	4	28	TNF,NOS2,NOS3,EDN1			CASP8,PPARGC1A,TNF,IL1B
	ctd:D000068698	Tenofovir	CTD	6.353e-08	1.56e-06	4	28	PPARGC1A,TNF,IL1B,EDN1			TNF,NOS2,NOS3,EDN1
	ctd:C032171	4-coumaric acid	CTD	6.353e-08	1.56e-06	4	28	TNF,IL17A,IL1B,NOS2			TNF,IL1B,NOS2,NOS3
	CID000115221	BN52020	Stitch	6.353e-08	1.56e-06	4	28	TNF,IL1B,NOS2,NOS3			NQO1,AHR,NOS2,NOS3
	CID000003821	ketamine	Stitch	6.371e-08	1.56e-06	7	262	NQO1,AHR,NOS2,NOS3			NQO1,TNF,IL1B,ACE,NOS2,NOS3,GAS6
	CID000005897	2-acetylaminofluorene	Stitch	6.371e-08	1.56e-06	7	262	NQO1,TNF,IL1B,ACE,NOS2,NOS3,GAS6			NQO1,AHR,CASP8,PPARGC1A,PARP1,IL1B,OGG1
	CID000002224	arachidonic acid trifluoromethyl ketone	Stitch	6.439e-08	1.574e-06	6	153	NQO1,AHR,CASP8,PPARGC1A,PARP1,IL1B,OGG1			TNF,IL1B,NOS2,NOS3,EDN1,VEGFA
	CID000005716	Z-Val-Ala-Asp-fluoromethylketone	Stitch	6.712e-08	1.638e-06	5	76	TNF,IL1B,NOS2,NOS3,EDN1,VEGFA			CASP8,PARP1,TNF,IL1B,AIFM1
	CID000002199	AC1L1D59	Stitch	7.065e-08	1.721e-06	7	266	CASP8,PARP1,TNF,IL1B,AIFM1			AHR,CASP8,BMP4,TNF,NOS2,NFE2L2,VEGFA
	ctd:C095512	alpha-cyano-(3,4-dihydroxy)-N-benzylcinnamide	CTD	7.171e-08	1.744e-06	5	77	TNF,IL17A,IL1B,NOS2,NOS3,VEGFA			TNF,IL1B,ACE,NOS2,VEGFA
	ctd:D014051	Toluene 2,4-Diisocyanate	CTD	7.228e-08	1.755e-06	6	156	AHR,CASP8,BMP4,TNF,NOS2,NFE2L2,VEGFA			TNF,IL17A,IL1B,NOS2,NOS3,VEGFA
	CID000123905	Bq610	Stitch	7.362e-08	1.779e-06	4	29	TNF,IL1B,ACE,NOS2,VEGFA			NOS2,NOS3,EDN1,CD36
	ctd:C016276	8-bromocyclic GMP	CTD	7.362e-08	1.779e-06	4	29	NOS2,NOS3,EDN1,CD36			PPARGC1A,TNF,IL1B,EDN1
	ctd:D014222	Triamcinolone Acetonide	CTD	7.362e-08	1.779e-06	4	29	CASP8,TNF,IL1B,VEGFA			CASP8,TNF,IL1B,VEGFA
	CID000006569	methyl ethyl ketone	Stitch	7.636e-08	1.841e-06	9	587	TNF,IL1B,NFE2L2,EDN1			CASP8,PARP1,TNF,NOS2,AIFM1,NFE2L2,NOS3,EDN1,VEGFA
	ctd:C020809	tetrathiomolybdate	CTD	7.654e-08	1.841e-06	5	78	CASP8,TNF,IL1B,NFE2L2,VEGFA			CASP8,TNF,IL1B,NFE2L2,VEGFA
	ctd:C020326	ferric nitrilotriacetate	CTD	7.654e-08	1.841e-06	5	78	NQO1,CASP8,TNF,NOS2,NFE2L2			NQO1,CASP8,TNF,NOS2,NFE2L2
	ctd:C056507	gemcitabine	CTD	7.822e-08	1.876e-06	7	270	CASP8,PARP1,TNF,NOS2,AIFM1,NFE2L2,NOS3,EDN1,VEGFA			CASP8,PARP1,TNF,IL1B,NFE2L2,EDN1,VEGFA
	CID000001983	acetaminophen	Stitch	7.822e-08	1.876e-06	7	270	NQO1,PARP1,TNF,IL1B,NOS2,NOS3			NQO1,AHR,TNF,IL1B,NOS2,AIFM1,NOS3
	CID000005352	aflodac	Stitch	8.022e-08	1.918e-06	7	271	CASP8,PARP1,TNF,IL1B,NFE2L2,EDN1,VEGFA			NQO1,AHR,CASP8,PPARGC1A,TNF,IL1B,AIFM1
	ctd:D007654	Ketoconazole	CTD	8.022e-08	1.918e-06	7	271	NQO1,AHR,TNF,IL1B,NOS2,AIFM1,NOS3			NQO1,AHR,TNF,IL1B,NFE2L2,IL33,VEGFA
	ctd:C015559	trimellitic anhydride	CTD	8.051e-08	1.922e-06	14	1898	NQO1,AHR,CASP8,PPARGC1A,TNF,IL1B,AIFM1			NQO1,CFH,C3,PARP1,TNF,HMCN1,IL1B,AIFM1,NFE2L2,NOS3,IL33,CD36,GAS6,VEGFA
	CID000014801	MnO2	Stitch	8.094e-08	1.929e-06	6	159	NQO1,AHR,TNF,IL1B,NFE2L2,IL33,VEGFA			NQO1,PARP1,TNF,IL1B,NOS2,NOS3
	ctd:D000450	Aldosterone	CTD	8.163e-08	1.942e-06	5	79	PPARGC1A,ACE,NFE2L2,EDN1,GAS6			PPARGC1A,ACE,NFE2L2,EDN1,GAS6
	ctd:D003345	Corticosterone	CTD	8.226e-08	1.954e-06	7	272	NQO1,CFH,C3,PARP1,TNF,HMCN1,IL1B,AIFM1,NFE2L2,NOS3,IL33,CD36,GAS6,VEGFA			C3,IL1B,ACE,EDN1,CD36,GAS6,VEGFA
	ctd:D010168	Palmitates	CTD	8.486e-08	1.987e-06	4	30	C3,IL1B,ACE,EDN1,CD36,GAS6,VEGFA			PARP1,TNF,IL1B,NOS3
	ctd:D012642	Selegiline	CTD	8.486e-08	1.987e-06	4	30	PARP1,TNF,IL1B,NOS3			NQO1,PARP1,AIFM1,NFE2L2
	ctd:D000276	Adjuvants, Immunologic	CTD	8.486e-08	1.987e-06	4	30	NQO1,PARP1,AIFM1,NFE2L2			TNF,IL1B,IL33,NLRP3
	ctd:C073601	KT 5823	CTD	8.486e-08	1.987e-06	4	30	TNF,IL1B,IL33,NLRP3			TNF,IL1B,NFE2L2,EDN1
	ctd:C061133	tamibarotene	CTD	8.693e-08	1.987e-06	9	596	NQO1,AIFM1,NFE2L2			TNF,IL17A,IL1B,OGG1,NOS2,NFE2L2,EDN1,CD36,VEGFA
	ctd:C571662	alpha-iso-cubebenol	CTD	8.719e-08	1.987e-06	3	7	TNF,IL1B,NOS2			NQO1,AIFM1,NFE2L2
	ctd:D017886	Durapatite	CTD	8.719e-08	1.987e-06	3	7	NQO1,TNF,IL1B			TNF,IL1B,NOS2
	ctd:C054992	15-keto-5,8,11,13-eicosatetraenoic acid	CTD	8.719e-08	1.987e-06	3	7	TNF,IL1B,NOS2			NQO1,TNF,IL1B
	ctd:C041648	pimobendan	CTD	8.719e-08	1.987e-06	3	7	TNF,IL17A,IL1B			TNF,IL1B,NOS2
	ctd:C570853	2-fluoro-N-methyl-4-(7-(quinolin-6-yl-methyl)imidazo(1,2-b)(1,2,4)triazin-2-yl)benzamide	CTD	8.719e-08	1.987e-06	3	7	NQO1,TNF,NFE2L2			TNF,IL17A,IL1B
	ctd:C044613	angelicae sinensis extract	CTD	8.719e-08	1.987e-06	3	7	C3,TNF,IL1B			NQO1,TNF,NFE2L2
	CID000127963	SDZ 880.431	Stitch	8.719e-08	1.987e-06	3	7	NQO1,AHR,NFE2L2			C3,TNF,IL1B
	ctd:C101036	ammonium metavanadate	CTD	8.719e-08	1.987e-06	3	7	C3,TNF,IL1B			NQO1,AHR,NFE2L2
	ctd:D013205	Staphylococcal Protein A	CTD	8.719e-08	1.987e-06	3	7	TNF,NFE2L2,VEGFA			C3,TNF,IL1B
	ctd:C000592118	ONO-8430506	CTD	8.719e-08	1.987e-06	3	7	TNF,IL1B,NOS2			TNF,NFE2L2,VEGFA
	CID005291487	ST033432	Stitch	8.719e-08	1.987e-06	3	7	TNF,IL1B,NOS2			TNF,IL1B,NOS2
	ctd:D000893	Anti-Inflammatory Agents	CTD	8.719e-08	1.987e-06	3	7	TNF,IL1B,NOS2			TNF,IL1B,NOS2
	ctd:C095631	nitroflurbiprofen	CTD	8.719e-08	1.987e-06	3	7	TNF,IL1B,NLRP3			TNF,IL1B,NOS2
	ctd:C068250	N-(3-propylcarbamoyloxirane-2-carbonyl)-isoleucyl-proline	CTD	8.719e-08	1.987e-06	3	7	TNF,IL1B,NOS2			TNF,IL1B,NLRP3
	ctd:C529348	CNB 001	CTD	8.719e-08	1.987e-06	3	7	TNF,IL1B,NOS2			TNF,IL1B,NOS2
	ctd:C012195	asarone	CTD	8.719e-08	1.987e-06	3	7	TNF,IL1B,NOS2			TNF,IL1B,NOS2
	ctd:C541028	bis(3-hydroxyphenyl) diselenide	CTD	8.719e-08	1.987e-06	3	7	NQO1,TNF,IL1B			TNF,IL1B,NOS2
	ctd:C001687	maytenonic acid	CTD	8.719e-08	1.987e-06	3	7	TNF,IL1B,NOS2			NQO1,TNF,IL1B
	ctd:C117045	p-hydroxycinnamaldehyde	CTD	8.719e-08	1.987e-06	3	7	TNF,IL1B,NOS2			TNF,IL1B,NOS2
	ctd:C118309	petrosaspongiolide m	CTD	8.719e-08	1.987e-06	3	7	CASP8,TNF,NOS2			TNF,IL1B,NOS2
	ctd:D020110	Pinacidil	CTD	8.719e-08	1.987e-06	3	7	TNF,IL1B,NOS2			CASP8,TNF,NOS2
	ctd:C083295	prunetin	CTD	8.719e-08	1.987e-06	3	7	TNF,IL17A,IL1B,OGG1,NOS2,NFE2L2,EDN1,CD36,VEGFA			TNF,IL1B,NOS2
	CID000002541	candesartan	Stitch	9.045e-08	2.058e-06	6	162	TNF,ACE,NOS2,NOS3,EDN1,VEGFA			TNF,ACE,NOS2,NOS3,EDN1,VEGFA
	ctd:D016627	Oxidopamine	CTD	9.381e-08	2.131e-06	6	163	NQO1,PPARGC1A,BMP4,PARP1,TNF,IL1B,NOS2,NFE2L2,PLTP,EDN1,CD36,GAS6,VEGFA			NQO1,PARP1,TNF,NOS2,AIFM1,NFE2L2
	ctd:C029938	nickel sulfate	CTD	9.417e-08	2.136e-06	13	1603	NQO1,PARP1,TNF,NOS2,AIFM1,NFE2L2			NQO1,PPARGC1A,BMP4,PARP1,TNF,IL1B,NOS2,NFE2L2,PLTP,EDN1,CD36,GAS6,VEGFA
	ctd:D005665	Furosemide	CTD	9.728e-08	2.198e-06	6	164	NQO1,IL1B,OGG1,AIFM1			CASP8,TNF,NFE2L2,NOS3,SERPINF1,VEGFA
	CID000123798	chlorophyllin	Stitch	9.734e-08	2.198e-06	4	31	PARP1,TNF,IL1B,VEGFA			NQO1,IL1B,OGG1,AIFM1
	ctd:C047948	1'-acetoxychavicol acetate	CTD	9.734e-08	2.198e-06	4	31	CASP8,TNF,NFE2L2,NOS3,SERPINF1,VEGFA			PARP1,TNF,IL1B,VEGFA
	CID000003071	3,3'-diindolylmethane	Stitch	9.854e-08	2.215e-06	5	82	NQO1,AHR,CASP8,PARP1,NFE2L2			NQO1,AHR,CASP8,PARP1,NFE2L2
	ctd:D002122	Calcium Chloride	CTD	9.854e-08	2.215e-06	5	82	TNF,HTRA1,IL1B,NOS2,VEGFA			TNF,HTRA1,IL1B,NOS2,VEGFA
	ctd:D010047	Ovalbumin	CTD	9.854e-08	2.215e-06	5	82	TNF,IL17A,IL1B,NOS2,VEGFA			TNF,IL17A,IL1B,NOS2,VEGFA
	CID000002353	berberine	Stitch	1.002e-07	2.246e-06	7	280	AHR,PARP1,TNF,IL1B,OGG1,NOS2,NOS3			AHR,PARP1,TNF,IL1B,OGG1,NOS2,NOS3
	CID000004332	Calpain inhibitor I	Stitch	1.002e-07	2.246e-06	7	280	CASP8,PPARGC1A,PARP1,TNF,NOS2,AIFM1,CD36			CASP8,PPARGC1A,PARP1,TNF,NOS2,AIFM1,CD36
	ctd:C036990	2-amino-3,8-dimethylimidazo(4,5-f)quinoxaline	CTD	1.008e-07	2.257e-06	6	165	AHR,CASP8,PARP1,TNF,IL1B,NFE2L2			AHR,CASP8,PARP1,TNF,IL1B,NFE2L2
	ctd:C016104	sodium bichromate	CTD	1.028e-07	2.297e-06	13	1615	CASP8,PARP1,TNF,IL1B,NOS2,EDN1			NQO1,CFH,CASP8,BMP4,C3,PARP1,TNF,IL1B,ACE,OGG1,NFE2L2,IL33,CD36
	CID000009824	N-tosyl-L-phenylalanine chloromethyl ketone	Stitch	1.045e-07	2.333e-06	6	166	NQO1,CFH,CASP8,BMP4,C3,PARP1,TNF,IL1B,ACE,OGG1,NFE2L2,IL33,CD36			CASP8,PARP1,TNF,IL1B,NOS2,EDN1
	CID000003937	AC1L1H1Q	Stitch	1.083e-07	2.414e-06	6	167	CASP8,TNF,IL1B,ACE,EDN1,VEGFA			CASP8,TNF,IL1B,ACE,EDN1,VEGFA
	CID000105082	AC1L2Y08	Stitch	1.088e-07	2.42e-06	8	432	CASP8,PARP1,TNF,IL1B,OGG1,NOS2,AIFM1,NFE2L2			CASP8,PARP1,TNF,IL1B,OGG1,NOS2,AIFM1,NFE2L2
	CID000200878	P-38	Stitch	1.104e-07	2.43e-06	9	613	NQO1,AHR,NOS2,NOS3			CASP8,PPARGC1A,BMP4,IL17A,IL1B,CX3CL1,NOS2,AIFM1,NOS3
	CID000073296	alpha-hederin	Stitch	1.111e-07	2.43e-06	4	32	NQO1,TNF,NOS2,NFE2L2			NQO1,AHR,NOS2,NOS3
	ctd:D019813	1,2-Dimethylhydrazine	CTD	1.111e-07	2.43e-06	4	32	CASP8,TNF,IL1B,NOS2			NQO1,TNF,NOS2,NFE2L2
	ctd:C076946	donepezil	CTD	1.111e-07	2.43e-06	4	32	PARP1,TNF,IL1B,VEGFA			CASP8,TNF,IL1B,NOS2
	ctd:C027955	aflatoxin G1	CTD	1.111e-07	2.43e-06	4	32	AHR,CASP8,PARP1,AIFM1			PARP1,TNF,IL1B,VEGFA
	ctd:D002193	Cantharidin	CTD	1.111e-07	2.43e-06	4	32	TNF,IL1B,NOS2,NOS3			AHR,CASP8,PARP1,AIFM1
	CID000004395	AC1L1I2J	Stitch	1.111e-07	2.43e-06	4	32	CASP8,PARP1,TNF,NOS3			TNF,IL1B,NOS2,NOS3
	ctd:C103280	goniothalamin	CTD	1.111e-07	2.43e-06	4	32	TNF,IL1B,NOS2,VEGFA			CASP8,PARP1,TNF,NOS3
	ctd:C501277	Mangifera indica extract	CTD	1.111e-07	2.43e-06	4	32	PARP1,TNF,IL1B,NOS2			TNF,IL1B,NOS2,VEGFA
	ctd:D002858	Chromium Alloys	CTD	1.111e-07	2.43e-06	4	32	PPARGC1A,TNF,EDN1,VEGFA			PARP1,TNF,IL1B,NOS2
	ctd:C026777	ICI 118551	CTD	1.111e-07	2.43e-06	4	32	CASP8,PARP1,TNF,IL1B			PPARGC1A,TNF,EDN1,VEGFA
	ctd:C517629	benzyloxycarbonyl-valyl-alanyl-aspartic acid	CTD	1.111e-07	2.43e-06	4	32	CASP8,PPARGC1A,BMP4,IL17A,IL1B,CX3CL1,NOS2,AIFM1,NOS3			CASP8,PARP1,TNF,IL1B
	CID000005641	urethane	Stitch	1.162e-07	2.538e-06	6	169	PARP1,TNF,IL1B,NOS2,NOS3,EDN1			PARP1,TNF,IL1B,NOS2,NOS3,EDN1
	ctd:D019324	beta-Naphthoflavone	CTD	1.177e-07	2.567e-06	10	829	NQO1,AHR,TNF,IL17A,IL1B,ACE,CX3CL1,NOS2,NFE2L2,CD36			NQO1,AHR,TNF,IL17A,IL1B,ACE,CX3CL1,NOS2,NFE2L2,CD36
	ctd:C412815	GW 4064	CTD	1.188e-07	2.586e-06	8	437	NQO1,C3,PARP1,TNF,IL1B,ACE,EDN1,CD36			NQO1,C3,PARP1,TNF,IL1B,ACE,EDN1,CD36
	CID000003394	flurbiprofen	Stitch	1.246e-07	2.709e-06	6	171	NQO1,TNF,IL1B,NOS2,AIFM1,EDN1			NQO1,TNF,IL1B,NOS2,AIFM1,EDN1
	ctd:C479163	tofacitinib	CTD	1.253e-07	2.72e-06	5	86	AHR,TNF,IL17A,IL1B,VEGFA			AHR,TNF,IL17A,IL1B,VEGFA
	CID000119032	NO-ASA	Stitch	1.263e-07	2.727e-06	4	33	NQO1,IL1B,NOS2,VEGFA			NQO1,IL1B,NOS2,VEGFA
	CID006483648	panduratin A	Stitch	1.263e-07	2.727e-06	4	33	NQO1,CASP8,PARP1,NOS2			NQO1,CASP8,PARP1,NOS2
	ctd:C540383	INCB018424	CTD	1.263e-07	2.727e-06	4	33	TNF,IL17A,IL1B,VEGFA			TNF,IL17A,IL1B,VEGFA
	ctd:D044243	Linoleic Acids, Conjugated	CTD	1.263e-07	2.727e-06	4	33	CASP8,TNF,IL1B,CD36			CASP8,TNF,IL1B,CD36
	CID000002116	vitamin E	Stitch	1.274e-07	2.745e-06	8	441	NQO1,TNF,IL1B,NOS2,NOS3,PLTP,CD36,VEGFA			NQO1,TNF,IL1B,NOS2,NOS3,PLTP,CD36,VEGFA
	CID000000896	melatonin	Stitch	1.318e-07	2.838e-06	8	443	AHR,PARP1,RORA,TNF,IL17A			NQO1,PARP1,RORA,TNF,IL1B,NOS2,AIFM1,NOS3
	ctd:C004541	biochanin A	CTD	1.328e-07	2.842e-06	5	87	BMP4,NOS2,NOS3,EDN1,VEGFA			AHR,PARP1,RORA,TNF,IL17A
	CID000015787	nitrofen	Stitch	1.328e-07	2.842e-06	5	87	CASP8,PARP1,TNF,IL1B,NOS2			BMP4,NOS2,NOS3,EDN1,VEGFA
	ctd:C031278	2-chloroethyl ethyl sulfide	CTD	1.328e-07	2.842e-06	5	87	TNF,IL1B,NOS2,NOS3,EDN1			CASP8,PARP1,TNF,IL1B,NOS2
	CID000443820	nogalonic acid methyl ester	Stitch	1.328e-07	2.842e-06	5	87	NQO1,PARP1,RORA,TNF,IL1B,NOS2,AIFM1,NOS3			TNF,IL1B,NOS2,NOS3,EDN1
	ctd:C066957	pelargonidin	CTD	1.394e-07	2.937e-06	3	8	AHR,TNF,NOS2			AHR,TNF,NOS2
	ctd:C475622	4-cyclohexylmethoxy-5-nitrosopyrimidine-2,6-diamine	CTD	1.394e-07	2.937e-06	3	8	CASP8,PARP1,TNF			CASP8,PARP1,TNF
	ctd:C004180	dexamethasone 21-phosphate	CTD	1.394e-07	2.937e-06	3	8	PARP1,TNF,IL1B			PARP1,TNF,IL1B
	ctd:D002233	Carbocysteine	CTD	1.394e-07	2.937e-06	3	8	TNF,IL1B,VEGFA			TNF,IL1B,VEGFA
	ctd:C064093	phlorofucofuroeckol A	CTD	1.394e-07	2.937e-06	3	8	TNF,IL1B,NOS2			TNF,IL1B,NOS2
	ctd:C058636	calcitonin gene-related peptide (8-37)	CTD	1.394e-07	2.937e-06	3	8	TNF,NOS2,VEGFA			TNF,NOS2,VEGFA
	ctd:D013929	Thromboxane B2	CTD	1.394e-07	2.937e-06	3	8	TNF,IL1B,EDN1			TNF,IL1B,EDN1
	ctd:D000068900	Sitagliptin Phosphate	CTD	1.394e-07	2.937e-06	3	8	TNF,IL1B,NOS2			TNF,IL1B,NOS2
	ctd:D006027	Glycosides	CTD	1.394e-07	2.937e-06	3	8	TNF,IL1B,NOS2			TNF,IL1B,NOS2
	ctd:C013983	vinpocetine	CTD	1.394e-07	2.937e-06	3	8	TNF,IL1B,IL33			TNF,IL1B,IL33
	ctd:D009550	Nigericin	CTD	1.394e-07	2.937e-06	3	8	TNF,IL1B,NLRP3			TNF,IL1B,NLRP3
	ctd:D009828	Oleanolic Acid	CTD	1.406e-07	2.96e-06	5	88	NQO1,CASP8,PARP1,TNF,NFE2L2			NQO1,CASP8,PARP1,TNF,NFE2L2
	ctd:D004726	Endosulfan	CTD	1.412e-07	2.968e-06	8	447	NQO1,CFH,C3,TNF,IL1B,NOS2,NOS3,NLRP3			NQO1,CFH,C3,TNF,IL1B,NOS2,NOS3,NLRP3
	CID000002459	bucillamine	Stitch	1.43e-07	2.99e-06	4	34	TNF,IL1B,NFE2L2,VEGFA			TNF,IL1B,NFE2L2,VEGFA
	CID000002751	AC1L1EDT	Stitch	1.43e-07	2.99e-06	4	34	ACE,NOS2,NOS3,EDN1			ACE,NOS2,NOS3,EDN1
	ctd:C040929	bafilomycin A1	CTD	1.43e-07	2.99e-06	4	34	CASP8,PARP1,TNF,IL1B			CASP8,PARP1,TNF,IL1B
	ctd:C049639	evodiamine	CTD	1.43e-07	2.99e-06	4	34	PARP1,TNF,IL1B,NOS2			PARP1,TNF,IL1B,NOS2
	ctd:D006427	Hemin	CTD	1.575e-07	3.286e-06	5	90	NQO1,TNF,NOS2,NFE2L2,NOS3			NQO1,TNF,NOS2,NFE2L2,NOS3
	ctd:D002084	Butylated Hydroxytoluene	CTD	1.58e-07	3.289e-06	6	178	NQO1,PARP1,TNF,OGG1,NFE2L2,VEGFA			NQO1,PARP1,TNF,OGG1,NFE2L2,VEGFA
	ctd:C000228	aristolochic acid I	CTD	1.58e-07	3.289e-06	6	178	NQO1,PARP1,TNF,NOS2,NFE2L2,VEGFA			NQO1,PARP1,TNF,NOS2,NFE2L2,VEGFA
	ctd:C088115	anacardic acid	CTD	1.613e-07	3.335e-06	4	35	CASP8,TNF,IL1B,VEGFA			CASP8,TNF,IL1B,VEGFA
	ctd:C002070	betulinic acid	CTD	1.613e-07	3.335e-06	4	35	CASP8,PARP1,TNF,VEGFA			CASP8,PARP1,TNF,VEGFA
	ctd:D017997	Leukotriene C4	CTD	1.613e-07	3.335e-06	4	35	TNF,IL1B,NOS2,EDN1			TNF,IL1B,NOS2,EDN1
	ctd:D000872	Anthocyanins	CTD	1.613e-07	3.335e-06	4	35	TNF,IL1B,NOS2,NLRP3			TNF,IL1B,NOS2,NLRP3
	ctd:D020126	Brefeldin A	CTD	1.613e-07	3.335e-06	4	35	PARP1,TNF,NFE2L2,VEGFA			PARP1,TNF,NFE2L2,VEGFA
	ctd:D000109	Acetylcholine	CTD	1.665e-07	3.436e-06	5	91	TNF,IL1B,NOS2,NOS3,EDN1			TNF,IL1B,NOS2,NOS3,EDN1
	CID000000785	quinol	Stitch	1.744e-07	3.596e-06	6	181	NQO1,PARP1,TNF,IL1B,AIFM1,NFE2L2			NQO1,PARP1,TNF,IL1B,AIFM1,NFE2L2
	CID000221534	NSC-6354	Stitch	1.759e-07	3.61e-06	5	92	TNF,NOS2,AIFM1,NOS3,EDN1			TNF,NOS2,AIFM1,NOS3,EDN1
	ctd:D000968	Antimycin A	CTD	1.759e-07	3.61e-06	5	92	PARP1,TNF,HTRA1,IL1B,VEGFA			PARP1,TNF,HTRA1,IL1B,VEGFA
	CID000007434	trinitrobenzene	Stitch	1.759e-07	3.61e-06	5	92	TNF,IL17A,IL1B,NOS2,NOS3			TNF,IL17A,IL1B,NOS2,NOS3
	ctd:D003634	DDT	CTD	1.791e-07	3.672e-06	7	305	AHR,PPARGC1A,TNF,IL1B,OGG1,NOS2,VEGFA			AHR,PPARGC1A,TNF,IL1B,OGG1,NOS2,VEGFA
	ctd:C031183	stearic acid	CTD	1.813e-07	3.703e-06	4	36	PPARGC1A,TNF,IL1B,EDN1			PPARGC1A,TNF,IL1B,EDN1
	ctd:D007306	Insecticides	CTD	1.813e-07	3.703e-06	4	36	NQO1,TNF,IL1B,CD36			NQO1,TNF,IL1B,CD36
	ctd:C095284	1H-(1,2,4)oxadiazolo(4,3-a)quinoxalin-1-one	CTD	1.813e-07	3.703e-06	4	36	CASP8,PPARGC1A,TNF,NOS2			CASP8,PPARGC1A,TNF,NOS2
	CID000000160	prostaglandin F2	Stitch	1.831e-07	3.73e-06	7	306	TNF,IL1B,NOS2,NOS3,EDN1,CD36,VEGFA			TNF,IL1B,NOS2,NOS3,EDN1,CD36,VEGFA
	ctd:D003994	Bucladesine	CTD	1.831e-07	3.73e-06	7	306	AHR,PPARGC1A,BMP4,TNF,IL1B,NFE2L2,VEGFA			AHR,PPARGC1A,BMP4,TNF,IL1B,NFE2L2,VEGFA
	ctd:C011559	tributyltin	CTD	1.909e-07	3.881e-06	8	465	AHR,CASP8,BMP4,RORA,TNF,NFE2L2,NOS3,CD36			AHR,CASP8,BMP4,RORA,TNF,NFE2L2,NOS3,CD36
	ctd:C408982	CPG-oligonucleotide	CTD	1.922e-07	3.898e-06	6	184	PARP1,TNF,IL1B,OGG1,NOS2,AIFM1			PARP1,TNF,IL1B,OGG1,NOS2,AIFM1
	CID000024529	nitrite	Stitch	1.922e-07	3.898e-06	6	184	PPARGC1A,TNF,IL1B,NOS2,NOS3,EDN1			PPARGC1A,TNF,IL1B,NOS2,NOS3,EDN1
	CID000004792	phorbol acetate myristate	Stitch	1.928e-07	3.906e-06	12	1400	AHR,CASP8,PPARGC1A,TNF,IL17A,IL1B,ACE,NOS2,NOS3,EDN1,CD36,VEGFA			AHR,CASP8,PPARGC1A,TNF,IL17A,IL1B,ACE,NOS2,NOS3,EDN1,CD36,VEGFA
	CID000170607	NMMA	Stitch	1.959e-07	3.963e-06	5	94	TNF,IL1B,NOS2,NOS3,EDN1			TNF,IL1B,NOS2,NOS3,EDN1
	ctd:D020889	Rolipram	CTD	2.031e-07	4.098e-06	4	37	TNF,IL1B,NOS2,EDN1			TNF,IL1B,NOS2,EDN1
	ctd:C004471	allyl isothiocyanate	CTD	2.031e-07	4.098e-06	4	37	NQO1,PPARGC1A,TNF,NFE2L2			NQO1,PPARGC1A,TNF,NFE2L2
	ctd:C507582	monotropein	CTD	2.089e-07	4.126e-06	3	9	AHR,C3,TNF,IL1B,IL33			TNF,IL1B,NOS2
	ctd:C051290	2-tert-butyl-4-quinone	CTD	2.089e-07	4.126e-06	3	9	TNF,IL1B,NOS2			NQO1,AHR,NFE2L2
	ctd:C519312	Zyflamend	CTD	2.089e-07	4.126e-06	3	9	NQO1,AHR,NFE2L2			AHR,TNF,IL1B
	ctd:C068564	phosphatidylbutanol	CTD	2.089e-07	4.126e-06	3	9	AHR,TNF,IL1B			TNF,IL1B,VEGFA
	ctd:C078040	catalpol	CTD	2.089e-07	4.126e-06	3	9	TNF,IL1B,VEGFA			TNF,IL1B,NOS2
	ctd:C502972	7-(2-(cyclopropylmethoxy)-6-hydroxyphenyl)-5-(3-piperidinyl)-1,4-dihydro-2H-pyrido(2,3-d)(1,3)oxazin-2-one	CTD	2.089e-07	4.126e-06	3	9	TNF,IL1B,NOS2			TNF,IL1B,NOS2
	ctd:C500809	flavokawain A	CTD	2.089e-07	4.126e-06	3	9	TNF,IL1B,NOS2			TNF,IL1B,NOS2
	CID003081133	Tuna Ai	Stitch	2.089e-07	4.126e-06	3	9	TNF,IL1B,NOS2			IL1B,ACE,EDN1
	CID000164140	SDZ MRL 953	Stitch	2.089e-07	4.126e-06	3	9	IL1B,ACE,EDN1			C3,TNF,IL1B
	ctd:C551534	SGA 360	CTD	2.089e-07	4.126e-06	3	9	C3,TNF,IL1B			AHR,IL17A,IL1B
	ctd:C541120	11-fluoro-7-(14,14,15,15-pentafluoro-6-methyl-10-thia-6-azapentadecyl)estra-1,3-5(10)-triene-3,17-diol	CTD	2.089e-07	4.126e-06	3	9	AHR,IL17A,IL1B			NQO1,AHR,C3
	ctd:C001579	astragalin	CTD	2.089e-07	4.126e-06	3	9	NQO1,AHR,C3			TNF,IL1B,NOS2
	ctd:C568680	(2-cyano-3,12-dioxooleana-1,9-dien-28-oic acid) trifluoroethylamide	CTD	2.089e-07	4.126e-06	3	9	TNF,IL1B,NOS2			NQO1,TNF,NFE2L2
	ctd:C456319	PS1145	CTD	2.089e-07	4.126e-06	3	9	NQO1,TNF,NFE2L2			PARP1,TNF,VEGFA
	ctd:C058076	calpain inhibitor III	CTD	2.089e-07	4.126e-06	3	9	PARP1,TNF,VEGFA			AHR,TNF,NOS2
	ctd:C046170	naphthenic acid	CTD	2.089e-07	4.126e-06	3	9	AHR,TNF,NOS2			AHR,IL1B,NOS2
	CID000003403	CAS 93957-55-2	Stitch	2.114e-07	4.171e-06	6	187	AHR,IL1B,NOS2			TNF,IL1B,ACE,NOS2,NOS3,GAS6
	ctd:D014260	Triclosan	CTD	2.177e-07	4.289e-06	5	96	TNF,IL1B,ACE,NOS2,NOS3,GAS6			AHR,C3,TNF,IL1B,IL33
	CID000005350	sulforaphane	Stitch	2.251e-07	4.43e-06	6	189	NQO1,AHR,CASP8,PARP1,NOS2,NFE2L2			NQO1,AHR,CASP8,PARP1,NOS2,NFE2L2
	ctd:C007768	formononetin	CTD	2.268e-07	4.445e-06	4	38	CASP8,RORA,IL17A,NOS3			CASP8,RORA,IL17A,NOS3
	ctd:D000068577	Nebivolol	CTD	2.268e-07	4.445e-06	4	38	PPARGC1A,NFE2L2,NOS3,EDN1			PPARGC1A,NFE2L2,NOS3,EDN1
	ctd:C042431	S-ethyl glutathione	CTD	2.268e-07	4.445e-06	4	38	PARP1,TNF,NOS2,NFE2L2			PARP1,TNF,NOS2,NFE2L2
	ctd:D005707	Gallic Acid	CTD	2.293e-07	4.483e-06	5	97	CASP8,PARP1,TNF,IL1B,VEGFA			CASP8,PARP1,TNF,IL1B,VEGFA
	CID005280863	kaempferol	Stitch	2.293e-07	4.483e-06	5	97	NQO1,AHR,PPARGC1A,NOS2,NOS3			NQO1,AHR,PPARGC1A,NOS2,NOS3
	ctd:D015034	Zinc Oxide	CTD	2.326e-07	4.541e-06	7	317	CASP8,PARP1,TNF,IL1B,NOS2,NFE2L2,CD36			CASP8,PARP1,TNF,IL1B,NOS2,NFE2L2,CD36
	CID000004943	propofol	Stitch	2.395e-07	4.671e-06	6	191	TNF,IL1B,ACE,NOS2,NOS3,EDN1			TNF,IL1B,ACE,NOS2,NOS3,EDN1
	ctd:D006632	Histamine	CTD	2.414e-07	4.701e-06	5	98	CASP8,PPARGC1A,PARP1,TNF,OGG1,AIFM1			TNF,IL1B,NOS2,NOS3,EDN1
	CID000068636	AC1L2A54	Stitch	2.47e-07	4.804e-06	6	192	TNF,IL1B,NOS2,NOS3,EDN1			CASP8,PPARGC1A,PARP1,TNF,OGG1,AIFM1
	CID005280343	quercetin	Stitch	2.508e-07	4.872e-06	8	482	TNF,IL1B,NOS2,NOS3			NQO1,AHR,PARP1,TNF,IL1B,NOS2,AIFM1,NOS3
	ctd:D002331	Carnitine	CTD	2.525e-07	4.885e-06	4	39	IL1B,NOS2,NOS3,EDN1			TNF,IL1B,NOS2,NOS3
	CID005311032	AC1NSJV8	Stitch	2.525e-07	4.885e-06	4	39	TNF,IL1B,NOS2,NFE2L2			IL1B,NOS2,NOS3,EDN1
	ctd:C035054	ginsenoside Rg1	CTD	2.525e-07	4.885e-06	4	39	NQO1,AHR,PARP1,TNF,IL1B,NOS2,AIFM1,NOS3			TNF,IL1B,NOS2,NFE2L2
	CID000005083	Ro 31-8220	Stitch	2.532e-07	4.892e-06	7	321	TNF,IL1B,ACE,NOS2,AIFM1,NOS3,EDN1			TNF,IL1B,ACE,NOS2,AIFM1,NOS3,EDN1
	ctd:D008627	Mercuric Chloride	CTD	2.579e-07	4.978e-06	11	1156	NQO1,CASP8,C3,PARP1,TNF,IL1B,NOS2,NFE2L2,NOS3,EDN1,NLRP3			NQO1,CASP8,C3,PARP1,TNF,IL1B,NOS2,NFE2L2,NOS3,EDN1,NLRP3
	ctd:D007608	Kainic Acid	CTD	2.626e-07	5.061e-06	6	194	TNF,IL1B,NOS2,AIFM1,NFE2L2,VEGFA			TNF,IL1B,NOS2,AIFM1,NFE2L2,VEGFA
	ctd:D013759	Dronabinol	CTD	2.682e-07	5.163e-06	10	906	TNF,NOS2,NFE2L2,NOS3,EDN1,VEGFA			NQO1,CASP8,PARP1,TNF,IL1B,CX3CL1,NOS2,IL33,SERPINF1,VEGFA
	ctd:D006710	Homocysteine	CTD	2.707e-07	5.197e-06	6	195	NQO1,PARP1,TNF,IL1B,OGG1,NOS2			TNF,NOS2,NFE2L2,NOS3,EDN1,VEGFA
	CID000007835	chloromethyl	Stitch	2.707e-07	5.197e-06	6	195	NQO1,CASP8,PARP1,TNF,IL1B,CX3CL1,NOS2,IL33,SERPINF1,VEGFA			NQO1,PARP1,TNF,IL1B,OGG1,NOS2
	CID000000213	AC1L18QD	Stitch	2.752e-07	5.278e-06	7	325	TNF,ACE,CX3CL1,NOS2,NOS3,EDN1,SERPINF1			TNF,ACE,CX3CL1,NOS2,NOS3,EDN1,SERPINF1
	ctd:C040756	1,2-naphthoquinone	CTD	2.802e-07	5.334e-06	4	40	NQO1,AHR,NOS2,NFE2L2			NQO1,AHR,NOS2,NFE2L2
	ctd:D001310	Auranofin	CTD	2.802e-07	5.334e-06	4	40	CASP8,PARP1,TNF,IL1B			CASP8,PARP1,TNF,IL1B
	ctd:C007997	25-hydroxycholesterol	CTD	2.802e-07	5.334e-06	4	40	CASP8,IL1B,NOS2,NOS3			CASP8,IL1B,NOS2,NOS3
	ctd:D039741	Antigens, Dermatophagoides	CTD	2.802e-07	5.334e-06	4	40	TNF,IL17A,IL1B,IL33			TNF,IL17A,IL1B,IL33
	ctd:D001971	Bromocriptine	CTD	2.802e-07	5.334e-06	4	40	TNF,NOS2,NFE2L2,VEGFA			TNF,NOS2,NFE2L2,VEGFA
	CID000071301	nebivolol	Stitch	2.802e-07	5.334e-06	4	40	ACE,NOS2,NOS3,EDN1			ACE,NOS2,NOS3,EDN1
	CID000008987	diethyldithiocarbamate	Stitch	2.807e-07	5.336e-06	5	101	TNF,IL17A,IL1B,NOS2,NOS3			TNF,IL17A,IL1B,NOS2,NOS3
	CID011954184	2-butyl-6-methoxyphenol	Stitch	2.874e-07	5.456e-06	6	197	NQO1,AHR,PARP1,TNF,NOS2,NFE2L2			NQO1,AHR,PARP1,TNF,NOS2,NFE2L2
	ctd:C057862	cyanoginosin LR	CTD	2.928e-07	5.514e-06	7	328	NQO1,CASP8,PARP1,TNF,IL1B,NOS2,NFE2L2			NQO1,CASP8,PARP1,TNF,IL1B,NOS2,NFE2L2
	ctd:D018021	Lithium Chloride	CTD	2.928e-07	5.514e-06	7	328	AHR,BMP4,PARP1,TNF,IL1B,NOS2,VEGFA			AHR,BMP4,PARP1,TNF,IL1B,NOS2,VEGFA
	CID000004920	17-isoprogesterone	Stitch	2.935e-07	5.514e-06	11	1171	AHR,PPARGC1A,BMP4,C3,TNF,IL1B,NOS2,AIFM1,NOS3,EDN1,VEGFA			AHR,PPARGC1A,BMP4,C3,TNF,IL1B,NOS2,AIFM1,NOS3,EDN1,VEGFA
	CID000000798	indole	Stitch	2.961e-07	5.514e-06	6	198	CASP8,PARP1,TNF			NQO1,AHR,RORA,IL17A,NOS2,NOS3
	ctd:C099015	azaspirane	CTD	2.981e-07	5.514e-06	3	10	TNF,IL1B,NOS2			CASP8,PARP1,TNF
	ctd:C037068	latrunculin B	CTD	2.981e-07	5.514e-06	3	10	TNF,NOS2,AIFM1			TNF,IL1B,NOS2
	ctd:C052853	5-hydroxydecanoic acid	CTD	2.981e-07	5.514e-06	3	10	TNF,IL1B,NOS2			TNF,NOS2,AIFM1
	ctd:C056684	soyasaponin I	CTD	2.981e-07	5.514e-06	3	10	TNF,NOS2,VEGFA			TNF,IL1B,NOS2
	ctd:C523074	allylpyrocatechol	CTD	2.981e-07	5.514e-06	3	10	NQO1,TNF,NFE2L2			TNF,NOS2,VEGFA
	ctd:D000069462	Dimethyl Fumarate	CTD	2.981e-07	5.514e-06	3	10	CASP8,IL1B,NOS2			NQO1,TNF,NFE2L2
	ctd:D017968	Vanadium Compounds	CTD	2.981e-07	5.514e-06	3	10	TNF,IL1B,NFE2L2			CASP8,IL1B,NOS2
	ctd:C105488	ONO 1301	CTD	2.981e-07	5.514e-06	3	10	CASP8,PARP1,TNF			TNF,IL1B,NFE2L2
	ctd:C012997	gentiopicroside	CTD	2.981e-07	5.514e-06	3	10	TNF,IL1B,NOS2			CASP8,PARP1,TNF
	ctd:C011860	alpha-chaconine	CTD	2.981e-07	5.514e-06	3	10	CASP8,PARP1,AIFM1			TNF,IL1B,NOS2
	CID000168994	Serratamolide	Stitch	2.981e-07	5.514e-06	3	10	NQO1,TNF,NFE2L2			CASP8,PARP1,AIFM1
	ctd:D001578	Benzopyrans	CTD	2.981e-07	5.514e-06	3	10	CASP8,PARP1,OGG1			NQO1,TNF,NFE2L2
	ctd:C048341	mafosfamide	CTD	2.981e-07	5.514e-06	3	10	TNF,NOS2,NOS3			CASP8,PARP1,OGG1
	ctd:C458419	malvidin-3-glucoside	CTD	2.981e-07	5.514e-06	3	10	TNF,IL1B,NOS2			TNF,NOS2,NOS3
	ctd:C073734	sinapinic acid	CTD	2.981e-07	5.514e-06	3	10	IL1B,NFE2L2,VEGFA			TNF,IL1B,NOS2
	ctd:D010545	Peroxides	CTD	2.981e-07	5.514e-06	3	10	CASP8,PARP1,AIFM1			IL1B,NFE2L2,VEGFA
	ctd:C110962	5,6-dichlorobenzimidazole	CTD	2.981e-07	5.514e-06	3	10	NQO1,AHR,RORA,IL17A,NOS2,NOS3			CASP8,PARP1,AIFM1
	CID000005472	ticlopidine	Stitch	3.097e-07	5.71e-06	5	103	PARP1,TNF,NOS2,NOS3,EDN1,VEGFA			CFH,IL1B,CX3CL1,NOS2,VEGFA
	ctd:C099952	bifenthrin	CTD	3.097e-07	5.71e-06	5	103	TNF,IL1B,NOS2,NOS3			NQO1,AHR,CASP8,TNF,IL1B
	ctd:D000068718	Rosuvastatin Calcium	CTD	3.102e-07	5.71e-06	4	41	NQO1,AHR,NFE2L2,NOS3			TNF,IL1B,NOS2,NOS3
	ctd:D019344	Lactic Acid	CTD	3.102e-07	5.71e-06	4	41	CFH,IL1B,CX3CL1,NOS2,VEGFA			NQO1,AHR,NFE2L2,NOS3
	CID003034747	C070379	Stitch	3.141e-07	5.775e-06	6	200	NQO1,AHR,CASP8,TNF,IL1B			PARP1,TNF,NOS2,NOS3,EDN1,VEGFA
	ctd:C406082	monomethylarsonous acid	CTD	3.152e-07	5.787e-06	9	694	NQO1,AHR,PARP1,TNF,HTRA1,IL1B,NFE2L2,NOS3,GAS6			NQO1,AHR,PARP1,TNF,HTRA1,IL1B,NFE2L2,NOS3,GAS6
	ctd:D007530	Isoflurane	CTD	3.25e-07	5.96e-06	5	104	AHR,CASP8,TNF,IL1B,NOS2			CASP8,TNF,IL1B,NOS2,NOS3
	ctd:D002392	Catechin	CTD	3.38e-07	6.191e-06	10	929	CASP8,TNF,IL1B,NOS2,NOS3			NQO1,CASP8,PPARGC1A,C3,PARP1,TNF,IL1B,NOS2,NFE2L2,EDN1
	CID000003976	LY83583	Stitch	3.409e-07	6.213e-06	5	105	NQO1,CASP8,PPARGC1A,C3,PARP1,TNF,IL1B,NOS2,NFE2L2,EDN1			NQO1,IL1B,NOS2,NOS3,EDN1
	ctd:D014700	Verapamil	CTD	3.409e-07	6.213e-06	5	105	NQO1,IL1B,NOS2,NOS3,EDN1			CASP8,PARP1,TNF,IL1B,NFE2L2
	CID003081257	Peptide 78	Stitch	3.409e-07	6.213e-06	5	105	CASP8,PARP1,TNF,IL1B,NFE2L2			TNF,IL1B,CX3CL1,NOS2,VEGFA
	ctd:D011070	Poly I-C	CTD	3.409e-07	6.213e-06	5	105	TNF,IL1B,CX3CL1,NOS2,VEGFA			AHR,CASP8,TNF,IL1B,NOS2
	ctd:D006569	Hesperidin	CTD	3.425e-07	6.213e-06	4	42	TNF,IL1B,NOS2,NFE2L2			TNF,IL1B,NOS2,NFE2L2
	ctd:C009684	withaferin A	CTD	3.425e-07	6.213e-06	4	42	PARP1,TNF,IL1B,VEGFA			PARP1,TNF,IL1B,VEGFA
	ctd:C417521	SB 216763	CTD	3.425e-07	6.213e-06	4	42	AHR,PARP1,TNF,VEGFA			AHR,PARP1,TNF,VEGFA
	ctd:D006221	Halothane	CTD	3.425e-07	6.213e-06	4	42	TNF,IL17A,IL1B,NOS2			TNF,IL17A,IL1B,NOS2
	ctd:C030123	coumarin	CTD	3.429e-07	6.213e-06	6	203	NQO1,PARP1,TNF,IL1B,NOS2,NFE2L2			NQO1,PARP1,TNF,IL1B,NOS2,NFE2L2
	ctd:D010656	Phenylephrine	CTD	3.573e-07	6.453e-06	8	505	NQO1,TNF,IL1B,NOS2,NFE2L2			PARP1,TNF,IL1B,ACE,NOS2,NOS3,EDN1,VEGFA
	ctd:C020748	ferrous sulfate	CTD	3.574e-07	6.453e-06	5	106	TNF,IL1B,NOS2,NOS3,EDN1			NQO1,TNF,IL1B,NOS2,NFE2L2
	CID000061486	GdCl3	Stitch	3.574e-07	6.453e-06	5	106	PARP1,TNF,IL1B,ACE,NOS2,NOS3,EDN1,VEGFA			TNF,IL1B,NOS2,NOS3,EDN1
	CID000004510	nitroglycerin	Stitch	3.737e-07	6.74e-06	6	206	NQO1,TNF,IL17A,IL1B,OGG1			TNF,IL1B,ACE,NOS2,NOS3,EDN1
	CID000027435	AC1L1D7P	Stitch	3.746e-07	6.747e-06	5	107	TNF,IL1B,ACE,NOS2,NOS3,EDN1			NQO1,TNF,IL17A,IL1B,OGG1
	ctd:C030090	phosphoramide mustard	CTD	3.773e-07	6.756e-06	4	43	NQO1,PARP1,IL1B,EDN1			NQO1,PARP1,IL1B,EDN1
	ctd:C115461	SC 560	CTD	3.773e-07	6.756e-06	4	43	CASP8,TNF,IL1B,NOS2			CASP8,TNF,IL1B,NOS2
	ctd:D000640	Amitrole	CTD	3.773e-07	6.756e-06	4	43	TNF,IL1B,ACE,VEGFA			TNF,IL1B,ACE,VEGFA
	CID000010536	3beta-hydroxy-5-spirostene	Stitch	3.773e-07	6.756e-06	4	43	CASP8,PARP1,TNF,VEGFA			CASP8,PARP1,TNF,VEGFA
	ctd:D008315	Malondialdehyde	CTD	3.773e-07	6.756e-06	4	43	TNF,NOS2,NFE2L2,CD36			TNF,NOS2,NFE2L2,CD36
	CID000002462	Turbuhaler	Stitch	3.924e-07	7.017e-06	5	108	AHR,TNF,IL1B,EDN1,VEGFA			AHR,TNF,IL1B,EDN1,VEGFA
	CID011840913	DB07328	Stitch	3.955e-07	7.063e-06	6	208	AHR,CASP8,PPARGC1A,IL1B,OGG1,NOS2			AHR,CASP8,PPARGC1A,IL1B,OGG1,NOS2
	CID000002973	deferoxamine	Stitch	3.958e-07	7.063e-06	7	343	NQO1,AHR,CASP8,TNF,OGG1,NOS2,VEGFA			NQO1,AHR,CASP8,TNF,OGG1,NOS2,VEGFA
	CID000004650	benzoquinone	Stitch	4.068e-07	7.188e-06	6	209	TNF,IL1B,NOS2			NQO1,AHR,CASP8,PPARGC1A,OGG1,AIFM1
	CID000003032	diclofenac	Stitch	4.068e-07	7.188e-06	6	209	PARP1,TNF,AIFM1			NQO1,TNF,IL1B,NOS2,NOS3,EDN1
	ctd:C475739	glutamyl-(2-(((3,4-dihydro-2,5,7,8-tetramethyl-2-(4,8,12-trimethyltridecyl)-2H-1-benzopyran-6-yl)oxy)carbonyl)-3-((2-(1H-indol-3-yl)ethyl)amino)-3-oxopropyl)-cysteinyl-glycine sodium salt	CTD	4.095e-07	7.188e-06	3	11	CASP8,PARP1,VEGFA			TNF,IL1B,NOS2
	ctd:C507699	necrostatin-1	CTD	4.095e-07	7.188e-06	3	11	TNF,IL1B,NOS2			PARP1,TNF,AIFM1
	CID000448781	Mr 20	Stitch	4.095e-07	7.188e-06	3	11	CASP8,PARP1,AIFM1			CASP8,PARP1,VEGFA
	ctd:C080418	N-(4-O-glycerol-3-methoxybenzyl)nonivamide	CTD	4.095e-07	7.188e-06	3	11	CASP8,PARP1,AIFM1			TNF,IL1B,NOS2
	ctd:C558289	5-phenylselenylmethyl-2'-deoxyuridine	CTD	4.095e-07	7.188e-06	3	11	CASP8,PARP1,NOS2			CASP8,PARP1,AIFM1
	ctd:C558288	5-methylselenylmethyl-2'-deoxyuridine	CTD	4.095e-07	7.188e-06	3	11	TNF,IL1B,VEGFA			CASP8,PARP1,AIFM1
	ctd:D011353	Prodigiosin	CTD	4.095e-07	7.188e-06	3	11	CASP8,PARP1,TNF			CASP8,PARP1,NOS2
	ctd:C447621	16-(4-fluorophenoxy)lipoxin A4	CTD	4.095e-07	7.188e-06	3	11	CASP8,TNF,IL1B			TNF,IL1B,VEGFA
	ctd:C529269	cholix toxin, Vibrio cholerae	CTD	4.095e-07	7.188e-06	3	11	CASP8,PARP1,VEGFA			CASP8,PARP1,TNF
	ctd:C519899	AS602868	CTD	4.095e-07	7.188e-06	3	11	TNF,IL1B,NOS2			CASP8,TNF,IL1B
	ctd:C494622	CPS 49	CTD	4.095e-07	7.188e-06	3	11	NQO1,AHR,CASP8,PPARGC1A,OGG1,AIFM1			CASP8,PARP1,VEGFA
	ctd:C107364	5,6,7-trimethoxyflavone	CTD	4.095e-07	7.188e-06	3	11	NQO1,TNF,IL1B,NOS2,NOS3,EDN1			TNF,IL1B,NOS2
	ctd:D011433	Propranolol	CTD	4.108e-07	7.203e-06	5	109	PPARGC1A,TNF,IL1B,NOS3,VEGFA			PPARGC1A,TNF,IL1B,NOS3,VEGFA
	ctd:D019888	Nelfinavir	CTD	4.146e-07	7.245e-06	4	44	CASP8,TNF,IL1B,AIFM1			CASP8,TNF,IL1B,AIFM1
	CID000119104	1'-acetoxychavicol acetate	Stitch	4.146e-07	7.245e-06	4	44	NQO1,CASP8,PARP1,NOS2			NQO1,CASP8,PARP1,NOS2
	ctd:C419410	N-(N-(3,5-difluorophenacetyl)alanyl)phenylglycine tert-butyl ester	CTD	4.146e-07	7.245e-06	4	44	TNF,IL1B,NOS2,VEGFA			TNF,IL1B,NOS2,VEGFA
	ctd:C040048	caffeic acid	CTD	4.3e-07	7.491e-06	5	110	TNF,IL1B,NOS3,EDN1,VEGFA			TNF,IL1B,NOS3,EDN1,VEGFA
	ctd:D009288	Naproxen	CTD	4.3e-07	7.491e-06	5	110	TNF,IL1B,CX3CL1,NOS2,VEGFA			TNF,IL1B,CX3CL1,NOS2,VEGFA
	ctd:D008148	Lovastatin	CTD	4.302e-07	7.491e-06	6	211	NQO1,CASP8,TNF,IL1B,NOS2,NFE2L2			NQO1,CASP8,TNF,IL1B,NOS2,NFE2L2
	ctd:D004976	Ethacrynic Acid	CTD	4.546e-07	7.889e-06	4	45	CASP8,PARP1,NOS2,NFE2L2			CASP8,PARP1,NOS2,NFE2L2
	ctd:D000602	Amino Acids, Peptides, and Proteins	CTD	4.546e-07	7.889e-06	4	45	TNF,IL1B,NOS3,VEGFA			TNF,IL1B,NOS3,VEGFA
	ctd:C020972	pyrrolidine dithiocarbamic acid	CTD	4.547e-07	7.889e-06	6	213	CASP8,TNF,IL17A,IL1B,NOS2,NFE2L2			CASP8,TNF,IL17A,IL1B,NOS2,NFE2L2
	CID000005035	raloxifene	Stitch	4.622e-07	8.012e-06	7	351	AHR,C3,TNF,IL1B,ACE,NOS2,NOS3			AHR,C3,TNF,IL1B,ACE,NOS2,NOS3
	ctd:D018038	Sodium Selenite	CTD	4.654e-07	8.058e-06	12	1519	NQO1,CASP8,PPARGC1A,BMP4,PARP1,TNF,IL1B,NOS2,AIFM1,NFE2L2,GAS6,VEGFA			NQO1,CASP8,PPARGC1A,BMP4,PARP1,TNF,IL1B,NOS2,AIFM1,NFE2L2,GAS6,VEGFA
	CID000005470	AC1L1KF5	Stitch	4.916e-07	8.492e-06	5	113	PPARGC1A,NOS2,NOS3,EDN1,VEGFA			PPARGC1A,NOS2,NOS3,EDN1,VEGFA
	ctd:C472829	1-(2-cyano-3,12-dioxooleana-1,9-dien-28-oyl) imidazole	CTD	4.916e-07	8.492e-06	5	113	NQO1,CASP8,TNF,NOS2,NFE2L2			NQO1,CASP8,TNF,NOS2,NFE2L2
	ctd:D003630	Daunorubicin	CTD	4.935e-07	8.515e-06	6	216	NQO1,CASP8,PARP1,TNF,EDN1,VEGFA			NQO1,CASP8,PARP1,TNF,EDN1,VEGFA
	ctd:D000496	Alloxan	CTD	4.974e-07	8.573e-06	4	46	PPARGC1A,PARP1,TNF,NOS3			PPARGC1A,PARP1,TNF,NOS3
	CID000461545	AGEPC	Stitch	5.083e-07	8.75e-06	7	356	TNF,IL1B,ACE,NOS2,EDN1,SERPINF1,VEGFA			TNF,IL1B,ACE,NOS2,EDN1,SERPINF1,VEGFA
	CID000075552	diallyl tetrasulfide	Stitch	5.137e-07	8.812e-06	5	114	NQO1,C3,TNF,NOS2,NFE2L2			NQO1,C3,TNF,NOS2,NFE2L2
	ctd:C018855	2-tert-butylhydroquinone	CTD	5.137e-07	8.812e-06	5	114	NQO1,AHR,TNF,IL1B,NFE2L2			NQO1,AHR,TNF,IL1B,NFE2L2
	CID000219132	3-Nitrobenzaldoxime	Stitch	5.137e-07	8.812e-06	5	114	IL17A,IL1B,AIFM1,NFE2L2,VEGFA			IL17A,IL1B,AIFM1,NFE2L2,VEGFA
	ctd:C006703	benzo(b)fluoranthene	CTD	5.431e-07	9.201e-06	12	1541	CASP8,PARP1,TNF,NOS3			NQO1,AHR,C3,PARP1,SUCNR1,HMCN1,IL1B,CX3CL1,NOS3,CD36,SERPINF1,GAS6
	ctd:D015251	Epirubicin	CTD	5.432e-07	9.201e-06	4	47	PPARGC1A,IL1B,EDN1,NLRP3			CASP8,PARP1,TNF,NOS3
	ctd:C063302	KN 62	CTD	5.432e-07	9.201e-06	4	47	C3,TNF,IL1B,NOS2			PPARGC1A,IL1B,EDN1,NLRP3
	CID005745214	CNI-1493	Stitch	5.432e-07	9.201e-06	4	47	PARP1,TNF,IL1B			C3,TNF,IL1B,NOS2
	ctd:D015120	6-Aminonicotinamide	CTD	5.455e-07	9.201e-06	3	12	TNF,NOS2,VEGFA			PARP1,TNF,IL1B
	ctd:C015330	lycorine	CTD	5.455e-07	9.201e-06	3	12	TNF,IL17A,IL1B			TNF,NOS2,VEGFA
	ctd:C052658	oleanolic acid 3-acetate	CTD	5.455e-07	9.201e-06	3	12	AHR,IL1B,NOS2			TNF,IL17A,IL1B
	ctd:C050175	1-hydroxy-2-naphthoic acid	CTD	5.455e-07	9.201e-06	3	12	TNF,IL1B,NOS2			AHR,IL1B,NOS2
	ctd:C075391	fraxinellone	CTD	5.455e-07	9.201e-06	3	12	TNF,NOS2,NFE2L2			TNF,IL1B,NOS2
	ctd:C502994	saxagliptin	CTD	5.455e-07	9.201e-06	3	12	CASP8,PARP1,TNF			TNF,NOS2,NFE2L2
	ctd:C403754	benzyloxycarbonyl-leucyl-glutamyl-histidyl-aspartic acid fluoromethyl ketone	CTD	5.455e-07	9.201e-06	3	12	AHR,CASP8,TNF			CASP8,PARP1,TNF
	ctd:D047309	Flavones	CTD	5.455e-07	9.201e-06	3	12	TNF,IL1B,CD36			AHR,CASP8,TNF
	ctd:C046938	9,11-linoleic acid	CTD	5.455e-07	9.201e-06	3	12	CASP8,TNF,AIFM1			TNF,IL1B,CD36
	CID000073396	E 73	Stitch	5.455e-07	9.201e-06	3	12	NQO1,AHR,CASP8			CASP8,TNF,AIFM1
	CID009853416	FeTMPyP	Stitch	5.455e-07	9.201e-06	3	12	AHR,RORA,TNF,NOS2,PLTP,GAS6,VEGFA			NQO1,AHR,CASP8
	ctd:D013196	Dihydrotestosterone	CTD	5.479e-07	9.232e-06	7	360	NQO1,AHR,C3,PARP1,SUCNR1,HMCN1,IL1B,CX3CL1,NOS3,CD36,SERPINF1,GAS6			AHR,RORA,TNF,NOS2,PLTP,GAS6,VEGFA
	CID000000187	acetylcholine	Stitch	5.582e-07	9.395e-06	7	361	PARP1,TNF,NOS2,NFE2L2,NOS3			AHR,CASP8,IL1B,ACE,NOS2,NOS3,EDN1
	CID000000370	gallic acid	Stitch	5.601e-07	9.417e-06	5	116	AHR,CASP8,IL1B,ACE,NOS2,NOS3,EDN1			PARP1,TNF,NOS2,NFE2L2,NOS3
	ctd:D024483	Vitamin K 3	CTD	5.632e-07	9.458e-06	11	1250	NQO1,PARP1,NOS2,AIFM1,NOS3,EDN1			NQO1,AHR,PARP1,TNF,IL1B,OGG1,NOS2,NFE2L2,NOS3,EDN1,CD36
	CID000137994	tempol	Stitch	5.643e-07	9.466e-06	6	221	NQO1,AHR,PARP1,TNF,IL1B,OGG1,NOS2,NFE2L2,NOS3,EDN1,CD36			NQO1,PARP1,NOS2,AIFM1,NOS3,EDN1
	ctd:D004967	Estrogens	CTD	5.793e-07	9.707e-06	7	363	AHR,TNF,IL1B,NOS2,AIFM1,NOS3,VEGFA			AHR,TNF,IL1B,NOS2,AIFM1,NOS3,VEGFA
	ctd:C017967	W 7	CTD	5.92e-07	9.854e-06	4	48	AHR,TNF,NFE2L2,NOS3			AHR,TNF,NFE2L2,NOS3
	ctd:C005563	captax	CTD	5.92e-07	9.854e-06	4	48	NQO1,AHR,TNF,VEGFA			NQO1,AHR,TNF,VEGFA
	ctd:D012839	Simazine	CTD	5.92e-07	9.854e-06	4	48	TNF,NOS2,NOS3,VEGFA			TNF,NOS2,NOS3,VEGFA
	ctd:D000641	Ammonia	CTD	5.92e-07	9.854e-06	4	48	PARP1,TNF,IL1B,NOS2			PARP1,TNF,IL1B,NOS2
	ctd:D008730	Methoxsalen	CTD	5.92e-07	9.854e-06	4	48	AHR,CASP8,PARP1,TNF			AHR,CASP8,PARP1,TNF
	CID000313608	Furoxanobenzofuroxan	Stitch	5.92e-07	9.854e-06	4	48	ACE,NOS2,NOS3,EDN1			ACE,NOS2,NOS3,EDN1
	CID000114873	thromboxane	Stitch	5.948e-07	9.89e-06	6	223	TNF,IL1B,ACE,NOS2,NOS3,EDN1			TNF,IL1B,ACE,NOS2,NOS3,EDN1
	CID000005428	AC1L1KC5	Stitch	6.013e-07	9.987e-06	8	541	AHR,CASP8,PARP1,TNF,NOS2,NOS3,EDN1,VEGFA			AHR,CASP8,PARP1,TNF,NOS2,NOS3,EDN1,VEGFA
	CID000067874	p-trifluoromethylphenol	Stitch	6.098e-07	1.012e-05	5	118	PARP1,TNF,PLTP,CD36,NLRP3			PARP1,TNF,PLTP,CD36,NLRP3
	ctd:C049584	2-amino-1-methyl-6-phenylimidazo(4,5-b)pyridine	CTD	6.356e-07	1.053e-05	8	545	AHR,CASP8,PARP1,TNF,IL1B,NOS2,NFE2L2,EDN1			AHR,CASP8,PARP1,TNF,IL1B,NOS2,NFE2L2,EDN1
	CID000004021	edaravone	Stitch	6.44e-07	1.064e-05	4	49	IL1B,NOS2,AIFM1,NOS3			IL1B,NOS2,AIFM1,NOS3
	ctd:D014315	Triterpenes	CTD	6.44e-07	1.064e-05	4	49	NQO1,TNF,NOS2,NFE2L2			NQO1,TNF,NOS2,NFE2L2
	ctd:C474021	indirubin-3'-monoxime	CTD	6.44e-07	1.064e-05	4	49	AHR,CASP8,TNF,IL1B			AHR,CASP8,TNF,IL1B
	ctd:C001277	geldanamycin	CTD	6.704e-07	1.106e-05	7	371	NQO1,AHR,PARP1,TNF,IL1B,NOS2,EDN1			NQO1,AHR,PARP1,TNF,IL1B,NOS2,EDN1
	CID000002146	aminoguanidine	Stitch	6.908e-07	1.137e-05	5	121	TNF,IL1B,NOS2,NOS3,VEGFA			TNF,IL1B,NOS2,NOS3,VEGFA
	ctd:D008294	Malathion	CTD	6.908e-07	1.137e-05	5	121	NQO1,AHR,CASP8,IL1B,NOS2			NQO1,AHR,CASP8,IL1B,NOS2
	CID000002324	KW-3049	Stitch	6.993e-07	1.148e-05	4	50	ACE,NOS2,NOS3,EDN1			ACE,NOS2,NOS3,EDN1
	ctd:D000420	Albuterol	CTD	6.993e-07	1.148e-05	4	50	PPARGC1A,TNF,IL1B,NOS2			PPARGC1A,TNF,IL1B,NOS2
	ctd:D015064	16,16-Dimethylprostaglandin E2	CTD	7.084e-07	1.148e-05	3	13	TNF,NOS2,NOS3			TNF,NOS2,NOS3
	ctd:D044948	Flavonols	CTD	7.084e-07	1.148e-05	3	13	AHR,CASP8,TNF			AHR,CASP8,TNF
	ctd:D004061	Diflunisal	CTD	7.084e-07	1.148e-05	3	13	TNF,IL1B,NOS2			TNF,IL1B,NOS2
	ctd:C427308	benzoylcarbonyl-valyl-aspartyl-valyl-alanyl-aspartyl-fluoromethyl ketone	CTD	7.084e-07	1.148e-05	3	13	CASP8,PARP1,AIFM1			CASP8,PARP1,AIFM1
	ctd:C020946	triethylene glycol dimethacrylate	CTD	7.084e-07	1.148e-05	3	13	CASP8,TNF,IL1B			CASP8,TNF,IL1B
	ctd:C072956	4-nitrososulfamethoxazole	CTD	7.084e-07	1.148e-05	3	13	NQO1,TNF,IL1B			NQO1,TNF,IL1B
	ctd:C094432	acetyl-11-ketoboswellic acid	CTD	7.084e-07	1.148e-05	3	13	PARP1,TNF,IL1B			PARP1,TNF,IL1B
	ctd:D000577	Amides	CTD	7.084e-07	1.148e-05	3	13	NQO1,NOS2,NFE2L2			NQO1,NOS2,NFE2L2
	ctd:C020251	kappa-casein glycomacropeptide	CTD	7.084e-07	1.148e-05	3	13	IL17A,IL1B,NOS2			IL17A,IL1B,NOS2
	ctd:C020365	17-alpha-hydroxy-progesterone caproate	CTD	7.084e-07	1.148e-05	3	13	TNF,IL1B,EDN1			TNF,IL1B,EDN1
	ctd:D007665	Ketotifen	CTD	7.084e-07	1.148e-05	3	13	PPARGC1A,TNF,IL1B			PPARGC1A,TNF,IL1B
	ctd:C484876	scutellarin	CTD	7.084e-07	1.148e-05	3	13	NOS2,NOS3,VEGFA			NOS2,NOS3,VEGFA
	ctd:C096277	tetrahydrocurcumin	CTD	7.084e-07	1.148e-05	3	13	TNF,NOS2,NOS3			TNF,NOS2,NOS3
	ctd:D000068579	Celecoxib	CTD	7.333e-07	1.187e-05	7	376	CASP8,PARP1,TNF,IL1B,NOS2,ATP6AP2,VEGFA			CASP8,PARP1,TNF,IL1B,NOS2,ATP6AP2,VEGFA
	CID000123805	angiotensin (1-7)	Stitch	7.581e-07	1.225e-05	4	51	ACE,NOS2,NOS3,EDN1			ACE,NOS2,NOS3,EDN1
	CID000003961	losartan	Stitch	7.598e-07	1.227e-05	7	378	PPARGC1A,ACE,NOS2,NOS3,EDN1,CD36,VEGFA			PPARGC1A,ACE,NOS2,NOS3,EDN1,CD36,VEGFA
	ctd:D002762	Cholecalciferol	CTD	7.686e-07	1.24e-05	6	233	C3,PARP1,TNF,IL1B,NOS2,VEGFA			C3,PARP1,TNF,IL1B,NOS2,VEGFA
	CID000014403	NSC529592	Stitch	7.881e-07	1.27e-05	6	234	NQO1,AHR,PARP1,TNF,IL1B,NOS2			NQO1,AHR,PARP1,TNF,IL1B,NOS2
	ctd:D012643	Selenium	CTD	8.064e-07	1.298e-05	12	1599	NQO1,CFH,CASP8,PARP1,TNF,IL1B,OGG1,NOS2,NFE2L2,NLRP3,SERPINF1,VEGFA			NQO1,CFH,CASP8,PARP1,TNF,IL1B,OGG1,NOS2,NFE2L2,NLRP3,SERPINF1,VEGFA
	ctd:D007501	Iron	CTD	8.152e-07	1.311e-05	7	382	NQO1,AHR,CASP8,IL17A			NQO1,TNF,IL1B,NOS2,NFE2L2,EDN1,CD36
	CID003091786	AhR antagonist	Stitch	8.204e-07	1.312e-05	4	52	ACE,NOS2,NOS3,EDN1			NQO1,AHR,CASP8,IL17A
	CID011840980	2bkt	Stitch	8.204e-07	1.312e-05	4	52	TNF,IL1B,NOS2,NFE2L2			ACE,NOS2,NOS3,EDN1
	ctd:C007164	cumene hydroperoxide	CTD	8.204e-07	1.312e-05	4	52	TNF,IL1B,NOS2,NOS3			TNF,IL1B,NOS2,NFE2L2
	CID006918453	auranofin	Stitch	8.204e-07	1.312e-05	4	52	TNF,IL17A,IL1B,CX3CL1			TNF,IL1B,NOS2,NOS3
	CID011963547	2il2	Stitch	8.204e-07	1.312e-05	4	52	NQO1,TNF,IL1B,NOS2,NFE2L2,EDN1,CD36			TNF,IL17A,IL1B,CX3CL1
	CID000004889	AC1L1J6H	Stitch	8.282e-07	1.323e-05	6	236	TNF,IL1B,ACE,NOS2,NOS3,VEGFA			TNF,IL1B,ACE,NOS2,NOS3,VEGFA
	ctd:D012834	Silver	CTD	8.34e-07	1.331e-05	13	1935	NQO1,BMP4,TNF,IL1B,ACE,CX3CL1,NOS2,AIFM1,NFE2L2,NOS3,ATP6AP2,PLTP,VEGFA			NQO1,BMP4,TNF,IL1B,ACE,CX3CL1,NOS2,AIFM1,NFE2L2,NOS3,ATP6AP2,PLTP,VEGFA
	ctd:D007213	Indomethacin	CTD	8.393e-07	1.338e-05	12	1605	CASP8,TNF,IL1B,NOS2,NFE2L2			CASP8,PARP1,TNF,IL17A,IL1B,ACE,NOS2,NFE2L2,NOS3,EDN1,GAS6,VEGFA
	CID000013588	cyclopentenone	Stitch	8.445e-07	1.344e-05	5	126	TNF,ACE,NOS2,NOS3,EDN1			CASP8,TNF,IL1B,NOS2,NFE2L2
	CID000003222	CAS 76095-16-4	Stitch	8.445e-07	1.344e-05	5	126	NQO1,PARP1,TNF,IL1B,NOS2,NOS3			TNF,ACE,NOS2,NOS3,EDN1
	CID000003514	AC1L1G3W	Stitch	8.489e-07	1.349e-05	6	237	CASP8,PARP1,TNF,IL17A,IL1B,ACE,NOS2,NFE2L2,NOS3,EDN1,GAS6,VEGFA			NQO1,PARP1,TNF,IL1B,NOS2,NOS3
	ctd:D004054	Diethylstilbestrol	CTD	8.567e-07	1.36e-05	11	1304	NQO1,AHR,CASP8,C3,RORA,TNF,HTRA1,NFE2L2,CD36,GAS6,VEGFA			NQO1,AHR,CASP8,C3,RORA,TNF,HTRA1,NFE2L2,CD36,GAS6,VEGFA
	ctd:C004532	quinone	CTD	8.865e-07	1.403e-05	4	53	NQO1,AHR,TNF,NFE2L2			NQO1,AHR,TNF,NFE2L2
	CID000005393	AC1L1K98	Stitch	8.865e-07	1.403e-05	4	53	ACE,CX3CL1,NOS2,NOS3			ACE,CX3CL1,NOS2,NOS3
[truncated: 7,113 more rows]

## Sheet: INTERMEDIATE AMD DRUGS
Unfiltered Position	ID	Name	Source	p-value	q-value FDR B&H	Hit Count in Query List	Hit Count in Genome	q-value Bonferroni	q-value FDR B&Y	Hit in Query List
[truncated: 11,488 more rows]

[truncated: 3 more sheets: GEOGRAPHIC ATROPHY DRUGS, INTERMEDIATE AND DRY DRUGS, INTERMEDIATE, DRY, AND GA DRUGS]
