# Supplementary material for: Using Advanced Bioinformatics Tools to Identify Novel Therapeutic Candidates for Age-Related Macular Degeneration
Source: Transl Vis Sci Technol. 2022 Aug 16;11(8):10. doi: 10.1167/tvst.11.8.10 (PMC9396676; doi:10.1167/tvst.11.8.10)
Supplement: Supplement 2 [file tvst-11-8-10_s002.xlsx]

## Sheet: Note_analysis1
shared name	AverageShortestPathLength	BetweennessCentrality	ClosenessCentrality	ClusteringCoefficient	CombinedMultipleCategories	Degree	Eccentricity	IsSingleNode	NeighborhoodConnectivity	NumberOfDirectedEdges	NumberOfUndirectedEdges	PartnerOfMultiEdgedNodePairs	Radiality	selected	SelfLoops	Stress	SubtypeCounts	TopologicalCoefficient	Type	TypeCounts	X1.Age.Related.Macular.Degeneration	X2.Wet	X3.Dry	X4.Intermediate	X5.GA	X6.Intermediate.and.Dry	X6Drug	X7.Intermediate..Dry.and.GA	X7drug
PINK1	3.01176	0	0.332031	0	57	1	4	FALSE	72	0	1	0	0.972059	FALSE	0	0	1	0	Gene	Gene1					1			1
MYD88	3.01176	0	0.332031	0	57	1	4	FALSE	72	0	1	0	0.972059	FALSE	0	0	1	0	Gene	Gene1					1			1
KIF11	3.10588	0	0.32197	0	57	1	4	FALSE	64	0	1	0	0.970752	FALSE	0	0	1	0	Gene	Gene1					1			1
GSTM3	2.90588	0.000246	0.34413	0	57	2	4	FALSE	55	0	2	0	0.973529	FALSE	0	680	1	0.683544	Gene	Gene1					1			1
CFTR	2.43529	0.00574072	0.410628	0	57	7	4	FALSE	42.1429	0	7	0	0.980065	FALSE	0	7880	1	0.360902	Gene	Gene1					1			1
BCL2	2.27059	0.0209655	0.440415	0	57	12	4	FALSE	31	0	12	0	0.982353	FALSE	0	22678	1	0.243902	Gene	Gene1					1			1
MTHFR	3.56471	0	0.280528	0	45	1	5	FALSE	27	0	1	0	0.964379	FALSE	0	0	2	0	Gene	Gene2				1	1	1		1
HMGB1	2.41176	0.00404593	0.414634	0	4	5	4	FALSE	52.4	0	5	0	0.980392	FALSE	0	8092	1	0.435593	Gene	Gene1				1		1		1
XRCC1	2.34118	0.00276324	0.427136	0	14	4	4	FALSE	67.25	0	4	0	0.981373	FALSE	0	7060	2	0.53	Gene	Gene2	1			1		1		1
VWF	3.50588	0	0.285235	0	14	1	4	FALSE	30	0	1	0	0.965196	FALSE	0	0	2	0	Gene	Gene2	1			1		1		1
VEGFA	2.25882	0.00622468	0.442708	0	1234	7	4	FALSE	52.2857	0	7	0	0.982516	FALSE	0	13566	4	0.397564	Gene	Gene4	1	1	1	1		1		1
TYR	2.98824	0.000154	0.334646	0	1	2	4	FALSE	53.5	0	2	0	0.972386	FALSE	0	424	1	0.729167	Gene	Gene1	1
TP53	2.2	0.010445	0.454545	0	14	9	4	FALSE	44	0	9	0	0.983333	FALSE	0	18668	2	0.325758	Gene	Gene2	1			1		1		1
TNFRSF1B	3.01176	0	0.332031	0	1	1	4	FALSE	72	0	1	0	0.972059	FALSE	0	0	1	0	Gene	Gene1	1
TNFRSF10A	2.44706	0.00210481	0.408654	0	1	4	4	FALSE	61.5	0	4	0	0.979902	FALSE	0	5468	1	0.521552	Gene	Gene1	1
TNF	2.15294	0.0143311	0.464481	0	1234	11	4	FALSE	40.6364	0	11	0	0.983987	FALSE	0	24312	4	0.295794	Gene	Gene4	1	1	1	1		1		1
TLR4	2.69412	0.00126416	0.371179	0	14	4	4	FALSE	46.5	0	4	0	0.976471	FALSE	0	2798	2	0.478947	Gene	Gene2	1			1		1		1
TLR3	3.41176	0	0.293103	0	1245	1	4	FALSE	38	0	1	0	0.966503	FALSE	0	0	4	0	Gene	Gene4	1	1		1	1	1		1
TLR2	2.50588	0.00253151	0.399061	0	12	5	4	FALSE	51.6	0	5	0	0.979085	FALSE	0	5858	2	0.46	Gene	Gene2	1	1
TJP1	3.01176	0	0.332031	0	1	1	4	FALSE	72	0	1	0	0.972059	FALSE	0	0	1	0	Gene	Gene1	1
TIMP2	3.01176	0	0.332031	0	1	1	4	FALSE	72	0	1	0	0.972059	FALSE	0	0	1	0	Gene	Gene1	1
THBS1	3.50588	0	0.285235	0	1	1	4	FALSE	30	0	1	0	0.965196	FALSE	0	0	1	0	Gene	Gene1	1
TGFBR1	3.01176	0	0.332031	0	1	1	4	FALSE	72	0	1	0	0.972059	FALSE	0	0	1	0	Gene	Gene1	1
TGFB2	3.10588	0	0.32197	0	1	1	4	FALSE	64	0	1	0	0.970752	FALSE	0	0	1	0	Gene	Gene1	1
TGFB1	2.30588	0.00519093	0.433673	0	1245	6	4	FALSE	49.5	0	6	0	0.981863	FALSE	0	9722	4	0.384921	Gene	Gene4	1	1		1	1	1		1
TFRC	2.87059	0.000436	0.348361	0	1	2	4	FALSE	51	0	2	0	0.97402	FALSE	0	784	1	0.609756	Gene	Gene1	1
TF	2.75294	0.000429	0.363248	0	1	2	4	FALSE	66.5	0	2	0	0.975654	FALSE	0	1098	1	0.711957	Gene	Gene1	1
STAT3	2.49412	0.00174382	0.400943	0	1	4	4	FALSE	62.75	0	4	0	0.979248	FALSE	0	4672	1	0.551339	Gene	Gene1	1
SQSTM1	2.44706	0.00253359	0.408654	0	1	5	4	FALSE	56.2	0	5	0	0.979902	FALSE	0	6734	1	0.48	Gene	Gene1	1
SOD2	2.25882	0.00539323	0.442708	0	1	7	4	FALSE	53.5714	0	7	0	0.982516	FALSE	0	13280	1	0.40753	Gene	Gene1	1
SOD1	2.28235	0.00453202	0.438144	0	14	6	4	FALSE	56.5	0	6	0	0.98219	FALSE	0	11126	2	0.433594	Gene	Gene2	1			1		1		1
SNAI1	2.72941	0.000362	0.366379	0	1	2	4	FALSE	72	0	2	0	0.97598	FALSE	0	958	1	0.755319	Gene	Gene1	1
SLCO1B1	2.76471	0.00158803	0.361702	0	1	4	4	FALSE	38.25	0	4	0	0.97549	FALSE	0	2522	1	0.418539	Gene	Gene1	1
SLC2A1	2.69412	0.000552	0.371179	0	1	2	4	FALSE	68	0	2	0	0.976471	FALSE	0	1436	1	0.690722	Gene	Gene1	1
SLC11A2	3.14118	0	0.318352	0	1	1	4	FALSE	61	0	1	0	0.970261	FALSE	0	0	1	0	Gene	Gene1	1
SIRT1	2.78824	0.000761	0.35865	0	1	4	4	FALSE	44.5	0	4	0	0.975163	FALSE	0	1742	1	0.5	Gene	Gene1	1
SERPINF1	3.10588	0	0.32197	0	123	1	4	FALSE	64	0	1	0	0.970752	FALSE	0	0	3	0	Gene	Gene3	1	1	1			1		1
SELP	3.01176	0	0.332031	0	1	1	4	FALSE	72	0	1	0	0.972059	FALSE	0	0	1	0	Gene	Gene1	1
SELL	3.01176	0	0.332031	0	14	1	4	FALSE	72	0	1	0	0.972059	FALSE	0	0	2	0	Gene	Gene2	1			1		1		1
SELE	2.38824	0.00406752	0.418719	0	1	6	4	FALSE	50.8333	0	6	0	0.980719	FALSE	0	8942	1	0.418768	Gene	Gene1	1
SCARB1	3.50588	0	0.285235	0	1	1	4	FALSE	30	0	1	0	0.965196	FALSE	0	0	1	0	Gene	Gene1	1
RAD51	2.67059	0.000648	0.374449	0	1	2	4	FALSE	68	0	2	0	0.976797	FALSE	0	1606	1	0.676768	Gene	Gene1	1
PTEN	2.72941	0.000362	0.366379	0	1	2	4	FALSE	72	0	2	0	0.97598	FALSE	0	958	1	0.755319	Gene	Gene1	1
PROM1	3.6	0	0.277778	0	1	1	4	FALSE	22	0	1	0	0.963889	FALSE	0	0	1	0	Gene	Gene1	1
PRKAA1	2.67059	0.000697	0.374449	0	14	3	4	FALSE	60.6667	0	3	0	0.976797	FALSE	0	1870	2	0.608844	Gene	Gene2	1			1		1		1
PPARGC1A	2.42353	0.00325176	0.412621	0	13	6	4	FALSE	50.5	0	6	0	0.980229	FALSE	0	7922	2	0.426724	Gene	Gene2	1		1			1		1
PPARG	2.27059	0.00534665	0.440415	0	1	7	4	FALSE	50.4286	0	7	0	0.982353	FALSE	0	12294	1	0.386161	Gene	Gene1	1
PPARA	2.89412	0.000765	0.345528	0	14	3	4	FALSE	39.3333	0	3	0	0.973693	FALSE	0	1294	2	0.485232	Gene	Gene2	1			1		1		1
POSTN	3.01176	0	0.332031	0	14	1	4	FALSE	72	0	1	0	0.972059	FALSE	0	0	2	0	Gene	Gene2	1			1		1		1
PON1	2.85882	0.000741	0.349794	0	12	3	4	FALSE	45.6667	0	3	0	0.974183	FALSE	0	1526	2	0.544715	Gene	Gene2	1	1
PKM	3.01176	0	0.332031	0	1	1	4	FALSE	72	0	1	0	0.972059	FALSE	0	0	1	0	Gene	Gene1	1
PARP1	2.2	0.00999164	0.454545	0	13	9	4	FALSE	45.8889	0	9	0	0.983333	FALSE	0	19732	2	0.340067	Gene	Gene2	1		1			1		1
PARK7	2.83529	0.000472	0.352697	0	1	3	4	FALSE	47.3333	0	3	0	0.97451	FALSE	0	1058	1	0.551587	Gene	Gene1	1
OGG1	2.88235	0.000188	0.346939	0	1234	2	4	FALSE	55	0	2	0	0.973856	FALSE	0	520	4	0.666667	Gene	Gene4	1	1	1	1		1		1
NR3C1	2.29412	0.00434566	0.435897	0	1	6	4	FALSE	54.8333	0	6	0	0.982026	FALSE	0	10434	1	0.423885	Gene	Gene1	1
NR1H3	2.51765	0.00150647	0.397196	0	1	3	4	FALSE	65.6667	0	3	0	0.978922	FALSE	0	3750	1	0.582583	Gene	Gene1	1
NQO1	2.44706	0.00235808	0.408654	0	13	5	4	FALSE	57.8	0	5	0	0.979902	FALSE	0	6390	2	0.493913	Gene	Gene2	1		1			1		1
NOS3	2.21176	0.01025	0.452128	0	1345	9	4	FALSE	43.1111	0	9	0	0.98317	FALSE	0	18172	4	0.321459	Gene	Gene4	1		1	1	1	1		1
NOS2	2.28235	0.00453202	0.438144	0	13	6	4	FALSE	56.5	0	6	0	0.98219	FALSE	0	11126	2	0.433594	Gene	Gene2	1		1			1		1
NLRP3	3.01176	0	0.332031	0	134	1	4	FALSE	72	0	1	0	0.972059	FALSE	0	0	3	0	Gene	Gene3	1		1	1		1		1
NFKB1	2.25882	0.00546139	0.442708	0	14	7	4	FALSE	53.8571	0	7	0	0.982516	FALSE	0	13644	2	0.409745	Gene	Gene2	1			1		1		1
NFE2L2	2.28235	0.00444198	0.438144	0	123	6	4	FALSE	58.8333	0	6	0	0.98219	FALSE	0	11714	3	0.451823	Gene	Gene3	1	1	1			1		1
MTOR	2.63529	0.00224314	0.379464	0	1	5	4	FALSE	42	0	5	0	0.977288	FALSE	0	3632	1	0.414141	Gene	Gene1	1
MMP9	2.21176	0.0136199	0.452128	0	14	9	4	FALSE	43.6667	0	9	0	0.98317	FALSE	0	20532	2	0.3257	Gene	Gene2	1			1		1		1
MMP7	2.51765	0.00287706	0.397196	0	14	4	4	FALSE	52.75	0	4	0	0.978922	FALSE	0	4052	2	0.470455	Gene	Gene2	1			1		1		1
MMP3	2.72941	0.000362	0.366379	0	1	2	4	FALSE	72	0	2	0	0.97598	FALSE	0	958	1	0.755319	Gene	Gene1	1
Minocycline	3.12353	2.23e-05	0.320151	0	5	2	5	FALSE	10.5	0	2	0	0.970507	FALSE	0	40	1	0.791667	Drug	Drug1					1
MMP2	2.23529	0.0130327	0.447368	0	14	9	4	FALSE	42.6667	0	9	0	0.982843	FALSE	0	18174	2	0.322997	Gene	Gene2	1			1		1		1
MIR27A	3.01176	0	0.332031	0	1	1	4	FALSE	72	0	1	0	0.972059	FALSE	0	0	1	0	Gene	Gene1	1
MIR146A	2.87059	0.000436	0.348361	0	1	2	4	FALSE	51	0	2	0	0.97402	FALSE	0	784	1	0.609756	Gene	Gene1	1
MDM2	2.87059	0.000436	0.348361	0	14	2	4	FALSE	51	0	2	0	0.97402	FALSE	0	784	2	0.609756	Gene	Gene2	1			1		1		1
MBP	3.6	0	0.277778	0	1	1	5	FALSE	24	0	1	0	0.963889	FALSE	0	0	1	0	Gene	Gene1	1
MBL2	3.10588	0	0.32197	0	14	1	4	FALSE	64	0	1	0	0.970752	FALSE	0	0	2	0	Gene	Gene2	1			1		1		1
MAPK8	2.24706	0.00628131	0.445026	0	1	8	4	FALSE	47.125	0	8	0	0.98268	FALSE	0	13962	1	0.357558	Gene	Gene1	1
MAPK3	2.07059	0.0189289	0.482955	0	1	13	4	FALSE	37.6923	0	13	0	0.985131	FALSE	0	30980	1	0.263973	Gene	Gene1	1
MAPK1	2.07059	0.0189289	0.482955	0	1	13	4	FALSE	37.6923	0	13	0	0.985131	FALSE	0	30980	1	0.263973	Gene	Gene1	1
LGALS1	3.14118	0	0.318352	0	1	1	4	FALSE	61	0	1	0	0.970261	FALSE	0	0	1	0	Gene	Gene1	1
KDR	2.55294	0.0011332	0.391705	0	14	3	4	FALSE	68.3333	0	3	0	0.978431	FALSE	0	2972	2	0.623457	Gene	Gene2	1			1		1		1
IL27RA	3.01176	0	0.332031	0	1	1	4	FALSE	72	0	1	0	0.972059	FALSE	0	0	1	0	Gene	Gene1	1
IL1B	2.09412	0.0195748	0.477528	0	134	12	4	FALSE	38.6667	0	12	0	0.984804	FALSE	0	28326	3	0.272947	Gene	Gene3	1		1	1		1		1
IL18	2.63529	0.00165275	0.379464	0	1	3	4	FALSE	57	0	3	0	0.977288	FALSE	0	2800	1	0.554455	Gene	Gene1	1
IL17A	3.56471	0	0.280528	0	13	1	5	FALSE	27	0	1	0	0.964379	FALSE	0	0	2	0	Gene	Gene2	1		1			1		1
IL10	2.37647	0.00490124	0.420792	0	14	6	4	FALSE	50.3333	0	6	0	0.980882	FALSE	0	9528	2	0.411111	Gene	Gene2	1			1		1		1
IGFBP7	3.01176	0	0.332031	0	1	1	4	FALSE	72	0	1	0	0.972059	FALSE	0	0	1	0	Gene	Gene1	1
IGF1R	2.72941	0.00194791	0.366379	0	1	4	4	FALSE	37.5	0	4	0	0.97598	FALSE	0	2786	1	0.396739	Gene	Gene1	1
IER3	2.81176	0.000429	0.355649	0	1	2	4	FALSE	62.5	0	2	0	0.974837	FALSE	0	1046	1	0.706897	Gene	Gene1	1
ICAM1	2.11765	0.0203094	0.472222	0	14	12	4	FALSE	35.5	0	12	0	0.984477	FALSE	0	25966	2	0.253676	Gene	Gene2	1			1		1		1
HTATIP2	3.01176	0	0.332031	0	1	1	4	FALSE	72	0	1	0	0.972059	FALSE	0	0	1	0	Gene	Gene1	1
HP	3.09412	0.00014	0.323194	0	1	2	4	FALSE	42.5	0	2	0	0.970915	FALSE	0	244	1	0.65873	Gene	Gene1	1
HMOX1	2.10588	0.014058	0.47486	0	1	11	4	FALSE	42.9091	0	11	0	0.984641	FALSE	0	27158	1	0.303689	Gene	Gene1	1
HLA-DQB1	3.56471	0	0.280528	0	1	1	5	FALSE	27	0	1	0	0.964379	FALSE	0	0	1	0	Gene	Gene1	1
HIF1A	2.2	0.00856794	0.454545	0	14	8	4	FALSE	49.5	0	8	0	0.983333	FALSE	0	17892	2	0.364662	Gene	Gene2	1			1		1		1
GSTZ1	3.31765	0	0.301418	0	1	1	4	FALSE	46	0	1	0	0.96781	FALSE	0	0	1	0	Gene	Gene1	1
GSTT1	2.71765	0.000829	0.367965	0	14	3	4	FALSE	57	0	3	0	0.976144	FALSE	0	2150	2	0.595745	Gene	Gene2	1			1		1		1
GSTP1	2.44706	0.00351013	0.408654	0	14	5	4	FALSE	45	0	5	0	0.979902	FALSE	0	6488	2	0.382609	Gene	Gene2	1			1		1		1
GSTM1	2.49412	0.00189947	0.400943	0	14	4	4	FALSE	60.75	0	4	0	0.979248	FALSE	0	4980	2	0.533482	Gene	Gene2	1			1		1		1
GLB1	2.89412	0.000553	0.345528	0	1	2	4	FALSE	49.5	0	2	0	0.973693	FALSE	0	824	1	0.60625	Gene	Gene1	1
GAS6	3.01176	0	0.332031	0	13	1	4	FALSE	72	0	1	0	0.972059	FALSE	0	0	2	0	Gene	Gene2	1		1			1		1
FLT1	2.55294	0.0011332	0.391705	0	14	3	4	FALSE	68.3333	0	3	0	0.978431	FALSE	0	2972	2	0.623457	Gene	Gene2	1			1		1		1
FILIP1L	2.48235	0.00156239	0.402844	0	1	3	4	FALSE	69.3333	0	3	0	0.979412	FALSE	0	4000	1	0.599415	Gene	Gene1	1
F3	2.31765	0.0165555	0.431472	0	1	7	4	FALSE	42.4286	0	7	0	0.981699	FALSE	0	13510	1	0.334101	Gene	Gene1	1
EPAS1	2.47059	0.00351318	0.404762	0	1	5	4	FALSE	51.2	0	5	0	0.979575	FALSE	0	5958	1	0.444248	Gene	Gene1	1
EDN1	2.36471	0.00490169	0.422886	0	1234	5	4	FALSE	50.8	0	5	0	0.981046	FALSE	0	8856	4	0.408197	Gene	Gene4	1	1	1	1		1		1
DKK1	2.74118	0.00220781	0.364807	0	14	3	4	FALSE	47.3333	0	3	0	0.975817	FALSE	0	1932	2	0.503623	Gene	Gene2	1			1		1		1
DICER1	3.77647	0	0.264798	0	14	1	5	FALSE	10	0	1	0	0.961438	FALSE	0	0	2	0	Gene	Gene2	1			1		1		1
DAPK3	3.77647	0	0.264798	0	1	1	5	FALSE	10	0	1	0	0.961438	FALSE	0	0	1	0	Gene	Gene1	1
CYP2C19	2.58824	0.00414598	0.386364	0	14	6	4	FALSE	35.6667	0	6	0	0.977941	FALSE	0	4912	2	0.339869	Gene	Gene2	1			1		1		1
CYP1A2	2.25882	0.0189165	0.442708	0	1	11	4	FALSE	32.8182	0	11	0	0.982516	FALSE	0	18592	1	0.254545	Gene	Gene1	1
CXCR5	3.14118	0	0.318352	0	1	1	4	FALSE	61	0	1	0	0.970261	FALSE	0	0	1	0	Gene	Gene1	1
Mangiferin	2.86471	0.000276	0.349076	0	6	5	4	FALSE	13	0	5	0	0.974101	FALSE	0	446	1	0.666667	Drug	Drug1						1	1
CXCL8	1.96471	0.0537855	0.508982	0	124	16	4	FALSE	31.5	0	16	0	0.986601	FALSE	0	45700	3	0.210345	Gene	Gene3	1	1		1		1		1
CXCL1	2.44706	0.00428193	0.408654	0	1	4	4	FALSE	54.25	0	4	0	0.979902	FALSE	0	5554	1	0.459052	Gene	Gene1	1
CX3CR1	3.44706	0.000558	0.290102	0	157	2	5	FALSE	20	0	2	0	0.966013	FALSE	0	320	2	0.542857	Gene	Gene2	1				1			1
CX3CL1	3.67059	0.00023	0.272436	0	13	2	5	FALSE	11	0	2	0	0.962908	FALSE	0	104	2	0.588235	Gene	Gene2	1		1			1		1
CST3	3.77647	0	0.264798	0	1	1	5	FALSE	10	0	1	0	0.961438	FALSE	0	0	1	0	Gene	Gene1	1
CRYAB	3.04706	0.000657	0.328185	0	1	2	4	FALSE	38.5	0	2	0	0.971569	FALSE	0	550	1	0.559701	Gene	Gene1	1
CRP	2.50588	0.0127047	0.399061	0	14	8	4	FALSE	27.375	0	8	0	0.979085	FALSE	0	10076	2	0.246495	Gene	Gene2	1			1		1		1
CR2	3.14118	0	0.318352	0	1	1	4	FALSE	61	0	1	0	0.970261	FALSE	0	0	1	0	Gene	Gene1	1
CP	3.8	0	0.263158	0	1	1	5	FALSE	9	0	1	0	0.961111	FALSE	0	0	1	0	Gene	Gene1	1
COL8A1	3.10588	0	0.32197	0	1	1	4	FALSE	64	0	1	0	0.970752	FALSE	0	0	1	0	Gene	Gene1	1
COL1A2	2.47059	0.00716145	0.404762	0	1	4	4	FALSE	51.75	0	4	0	0.979575	FALSE	0	5744	1	0.445175	Gene	Gene1	1
CFH	3.04706	0.000657	0.328185	0	12345	2	4	FALSE	38.5	0	2	0	0.971569	FALSE	0	550	5	0.559701	Gene	Gene5	1	1	1	1	1	1		1
CFD	2.95294	0.000207	0.338645	0	1	2	4	FALSE	51	0	2	0	0.972876	FALSE	0	556	1	0.666667	Gene	Gene1	1
CFB	2.76471	0.00210396	0.361702	0	1	3	4	FALSE	46	0	3	0	0.97549	FALSE	0	2346	1	0.5	Gene	Gene1	1
CETP	3.56471	0	0.280528	0	1	1	5	FALSE	27	0	1	0	0.964379	FALSE	0	0	1	0	Gene	Gene1	1
CD36	2.49412	0.00855269	0.400943	0	13	6	4	FALSE	32.3333	0	6	0	0.979248	FALSE	0	7428	2	0.284848	Gene	Gene2	1		1			1		1
CD34	3.12941	0.000448	0.319549	0	1	2	4	FALSE	32.5	0	2	0	0.970425	FALSE	0	158	1	0.525	Gene	Gene1	1
CCN2	2.67059	0.000648	0.374449	0	1	2	4	FALSE	68	0	2	0	0.976797	FALSE	0	1606	1	0.676768	Gene	Gene1	1
CCL24	3.01176	0	0.332031	0	1	1	4	FALSE	72	0	1	0	0.972059	FALSE	0	0	1	0	Gene	Gene1	1
CCL2	2.70588	0.00249828	0.369565	0	14	5	4	FALSE	39.2	0	5	0	0.976307	FALSE	0	4024	2	0.410753	Gene	Gene2	1			1		1		1
Ursolic Acid	2.99412	0.000567	0.333988	0	3	6	5	FALSE	8.16667	0	6	0	0.972304	FALSE	0	1114	1	0.511905	Drug	Drug1			1
CASP8	2.10588	0.0157396	0.47486	0	13	11	4	FALSE	42	0	11	0	0.984641	FALSE	0	27872	2	0.297101	Gene	Gene2	1		1			1		1
C5	3.14118	0	0.318352	0	1	1	4	FALSE	61	0	1	0	0.970261	FALSE	0	0	1	0	Gene	Gene1	1
C3	3.10588	0	0.32197	0	1345	1	4	FALSE	64	0	1	0	0.970752	FALSE	0	0	4	0	Gene	Gene4	1		1	1	1	1		1
BTBD16	3.76471	0	0.265625	0	1	1	5	FALSE	13	0	1	0	0.961601	FALSE	0	0	1	0	Gene	Gene1	1
ATXN7	3.77647	0	0.264798	0	1	1	5	FALSE	10	0	1	0	0.961438	FALSE	0	0	1	0	Gene	Gene1	1
ARNT	2.98824	0.00013	0.334646	0	14	2	4	FALSE	44	0	2	0	0.972386	FALSE	0	166	2	0.597222	Gene	Gene2	1			1		1		1
Pimagedine	2.9	0.000845	0.344828	0	5	4	5	FALSE	8	0	4	0	0.973611	FALSE	0	1050	1	0.411765	Drug	Drug1					1
Alpha-Tocopherol	2.60588	0.0253557	0.383747	0	13467	24	4	FALSE	8.125	0	24	0	0.977696	FALSE	0	34062	5	0.339286	Drug	Drug5	1		1	1		1	1	1	1
APP	2.10588	0.0334228	0.47486	0	14	11	4	FALSE	34.0909	0	11	0	0.984641	FALSE	0	26338	2	0.239789	Gene	Gene2	1			1		1		1
Tempol	3.02941	0.000516	0.330097	0	2	5	5	FALSE	7.6	0	5	0	0.971814	FALSE	0	1024	1	0.6	Drug	Drug1		1
APOE	2.77647	0.00280806	0.360169	0	14	4	4	FALSE	31.5	0	4	0	0.975327	FALSE	0	2882	2	0.346591	Gene	Gene2	1			1		1		1
ANGPTL4	3.04706	0.000657	0.328185	0	1	2	4	FALSE	38.5	0	2	0	0.971569	FALSE	0	550	1	0.559701	Gene	Gene1	1
Rosiglitazone	2.77059	0.0269985	0.360934	0	12567	13	4	FALSE	5.30769	0	13	0	0.975408	FALSE	0	19048	5	0.239316	Drug	Drug5	1	1			1	1	1	1	1
ANGPTL2	3.02353	0.00123771	0.330739	0	1	3	4	FALSE	27.6667	0	3	0	0.971895	FALSE	0	886	1	0.392157	Gene	Gene1	1
AKT2	2.75294	0.000429	0.363248	0	14	2	4	FALSE	66.5	0	2	0	0.975654	FALSE	0	1098	2	0.711957	Gene	Gene2	1			1		1		1
AIFM1	3.31765	0	0.301418	0	13	1	4	FALSE	46	0	1	0	0.96781	FALSE	0	0	2	0	Gene	Gene2	1		1			1		1
Glutathione	2.32353	0.0748238	0.43038	0	123567	46	3	FALSE	6.86957	0	46	0	0.981618	FALSE	0	104520	6	0.255198	Drug	Drug6	1	1	1		1	1	1	1	1
Vitamin E	2.78235	0.0476131	0.359408	0	5	10	4	FALSE	6	0	10	0	0.975245	FALSE	0	17558	1	0.25	Drug	Drug1					1
Prolinedithiocarbamate	2.9	0.000161	0.344828	0	3	3	5	FALSE	11.3333	0	3	0	0.973611	FALSE	0	358	1	0.574074	Drug	Drug1			1
Mifepristone	2.80588	0.0190471	0.356394	0	3	9	4	FALSE	6.66667	0	9	0	0.974918	FALSE	0	10694	1	0.298246	Drug	Drug1			1
Luteolin	2.86471	0.000439	0.349076	0	3	4	4	FALSE	10.75	0	4	0	0.974101	FALSE	0	764	1	0.513158	Drug	Drug1			1
Kaempferol	2.7	0.00713888	0.37037	0	3567	16	4	FALSE	9.8125	0	16	0	0.976389	FALSE	0	11640	4	0.419643	Drug	Drug4			1		1	1	1	1	1
AHR	2.49412	0.0186025	0.400943	0	13	10	4	FALSE	24.1	0	10	0	0.979248	FALSE	0	10868	2	0.217925	Gene	Gene2	1		1			1		1
AGER	3.72941	0	0.268139	0	1	1	5	FALSE	13	0	1	0	0.962092	FALSE	0	0	1	0	Gene	Gene1	1
Rutin	2.73529	0.015631	0.365591	0	26	13	4	FALSE	9	0	13	0	0.975899	FALSE	0	15048	2	0.380952	Drug	Drug2		1				1	1
ADIPOR1	3.10588	0	0.32197	0	1	1	4	FALSE	64	0	1	0	0.970752	FALSE	0	0	1	0	Gene	Gene1	1
Troglitazone	2.11176	0.211331	0.473538	0	1	64	3	FALSE	5.73438	0	64	0	0.984559	FALSE	0	239014	1	0.205842	Drug	Drug1	1
Pioglitazone	2.9	0.00153706	0.344828	0	4	6	5	FALSE	6.5	0	6	0	0.973611	FALSE	0	2208	1	0.366667	Drug	Drug1				1
Metformin	2.41765	0.0501064	0.413625	0	1234567	38	3	FALSE	7.31579	0	38	0	0.98031	FALSE	0	73574	7	0.2746	Drug	Drug7	1	1	1	1	1	1	1	1	1
Melatonin	2.60588	0.0204977	0.383747	0	1567	22	3	FALSE	8.40909	0	22	0	0.977696	FALSE	0	25930	4	0.322134	Drug	Drug4	1				1	1	1	1	1
Docosahexaenoic Acids	2.97059	0.000464	0.336634	0	5	4	5	FALSE	9.25	0	4	0	0.972631	FALSE	0	868	1	0.485294	Drug	Drug1					1
ADIPOQ	2.78824	0.00371361	0.35865	0	1	6	4	FALSE	27.3333	0	6	0	0.975163	FALSE	0	4202	1	0.309804	Gene	Gene1	1
Atorvastatin	2.51176	0.0622225	0.398126	0	1567	30	3	FALSE	7	0	30	0	0.979003	FALSE	0	73040	4	0.26087	Drug	Drug4	1				1	1	1	1	1
ACE	3.14118	0	0.318352	0	134	1	4	FALSE	61	0	1	0	0.970261	FALSE	0	0	3	0	Gene	Gene3	1		1	1		1		1
Ascorbic Acid	2.14706	0.167589	0.465753	0	14567	61	3	FALSE	5.98361	0	61	0	0.984069	FALSE	0	194600	5	0.216679	Drug	Drug5	1			1	1	1	1	1	1
Curcumin	2.01765	0.24177	0.495627	0	134567	72	3	FALSE	5.51389	0	72	0	0.985866	FALSE	0	251664	6	0.196256	Drug	Drug6	1		1	1	1	1	1	1	1
ABCG1	2.63529	0.00165275	0.379464	0	14	3	4	FALSE	57	0	3	0	0.977288	FALSE	0	2800	2	0.554455	Gene	Gene2	1			1		1		1
Simvastatin	2.57059	0.0718117	0.389016	0	1567	27	4	FALSE	6.37037	0	27	0	0.978186	FALSE	0	75142	4	0.255732	Drug	Drug4	1				1	1	1	1	1
ABCA1	2.89412	0.000553	0.345528	0	14	2	4	FALSE	49.5	0	2	0	0.973693	FALSE	0	824	2	0.60625	Gene	Gene2	1			1		1		1
Acetylcysteine	2.01765	0.217837	0.495627	0	123567	72	3	FALSE	5.66667	0	72	0	0.985866	FALSE	0	231572	6	0.202899	Drug	Drug6	1	1	1		1	1	1	1	1

## Sheet: Sub_enrichment
featureId	featureName	pValue	Bonferroni.adjusted.pValue	FDR.adjusted.pValue	bayesFactor	inQuery	inSearch	gene	category	Type
DOID:162	Cancer	6.09137e-68	8.61929e-65	8.61929e-65	149.87	103	2319	ACE,ADIPOQ,ADIPOR1,AKT2,ANGPTL4,APOE,APP,ARNT,C3,CASP8,CCL2,CD34,CFH,CP,CR2,CRP,CST3,CX3CL1,CX3CR1,CXCL1,CXCR5,CYP1A2,CYP2C19,DICER1,DKK1,EDN1,EPAS1,F3,FLT1,GAS6,GSTM1,GSTP1,GSTT1,HIF1A,HLA-DQB1,HMOX1,HP,HTATIP2,ICAM1,IGF1R,IGFBP7,IL10,IL17A,IL18,IL1B,KDR,LGALS1,MAPK1,MAPK3,MAPK8,MDM2,MMP2,MMP3,MMP7,MMP9,MTOR,NFE2L2,NFKB1,NLRP3,NOS2,NOS3,NQO1,NR3C1,OGG1,PARK7,PARP1,PKM,POSTN,PPARA,PPARG,PROM1,PTE…	disease	1.Age.Related.Macular.Degeneration
DOID:9351	Diabetes mellitus	1.50551e-62	2.1303e-59	1.06515e-59	137.437	62	511	ABCA1,ABCG1,ACE,ADIPOQ,ADIPOR1,AGER,AKT2,ANGPTL4,APOE,CCL2,CD34,CD36,CETP,CFD,CRP,CST3,EDN1,F3,FLT1,HLA-DQB1,HMOX1,HP,ICAM1,IGF1R,IL10,IL17A,IL18,IL1B,KDR,MAPK3,MAPK8,MMP2,MMP9,MTOR,NFE2L2,NLRP3,NOS2,NOS3,NR3C1,PARP1,PON1,PPARA,PPARG,PPARGC1A,PTEN,SELE,SELL,SELP,SIRT1,SLC2A1,SOD2,STAT3,TF,TGFB1,THBS1,TLR2,TLR4,TNF,TNFRSF10A,TP53,VEGFA,VWF	disease	1.Age.Related.Macular.Degeneration
DOID:557	Kidney disease	5.8871e-61	8.33024e-58	2.77675e-58	133.764	54	333	ACE,ADIPOQ,APOE,C3,CCL2,CD34,CFB,CFH,CRP,CST3,CX3CL1,EDN1,F3,HMOX1,HP,ICAM1,IGFBP7,IL10,IL17A,IL18,IL1B,KDR,MAPK3,MAPK8,MBL2,MMP2,MMP9,MTOR,NFE2L2,NLRP3,NOS2,NOS3,NR3C1,PON1,PPARG,SELE,SELP,SIRT1,SNAI1,STAT3,TF,TFRC,TGFB1,TGFBR1,THBS1,TIMP2,TJP1,TLR2,TLR4,TNF,TNFRSF1B,TP53,VEGFA,VWF	disease	1.Age.Related.Macular.Degeneration
DOID:1936	Atherosclerosis	2.33778e-43	3.30796e-40	8.26991e-41	93.2432	38	220	ABCA1,ABCG1,ACE,ADIPOQ,ANGPTL4,APOE,CCL2,CD34,CETP,CRP,CST3,CX3CL1,CX3CR1,EDN1,F3,ICAM1,IL17A,IL18,IL1B,KDR,MMP3,MMP9,NFE2L2,NLRP3,NOS3,NR1H3,PON1,PPARA,PPARG,SCARB1,SELE,SELP,TGFB1,TLR2,TLR4,TNF,VEGFA,VWF	disease	1.Age.Related.Macular.Degeneration
DOID:9970	Obesity	1.41137e-40	1.99709e-37	3.99419e-38	86.8527	42	360	ABCA1,ACE,ADIPOQ,ADIPOR1,AKT2,ANGPTL4,APOE,CCL2,CD36,CETP,CFD,CRP,CST3,EDN1,HMOX1,HP,ICAM1,IGF1R,IL10,IL18,IL1B,MAPK3,MAPK8,MMP9,MTOR,NLRP3,NOS3,NR3C1,PON1,PPARA,PPARG,PPARGC1A,SELE,SIRT1,SLC2A1,STAT3,TF,TLR2,TLR4,TNF,VEGFA,VWF	disease	1.Age.Related.Macular.Degeneration
DOID:409	Liver disease	1.88474e-39	2.6669e-36	4.44484e-37	84.2477	34	188	ACE,ADIPOQ,APOE,C3,CCL2,CD34,CRP,CST3,CYP1A2,CYP2C19,F3,GSTP1,HMOX1,HP,ICAM1,IL10,IL17A,IL18,IL1B,MAPK8,MMP2,MMP9,PPARA,PPARG,SLCO1B1,STAT3,TF,TGFB1,TLR2,TLR4,TNF,TNFRSF10A,TP53,VWF	disease	1.Age.Related.Macular.Degeneration
DOID:848	Arthritis	2.89398e-37	4.09498e-34	5.84997e-35	79.2159	33	195	ADIPOQ,C3,CCL2,CXCL1,DKK1,HMOX1,HP,ICAM1,IL10,IL17A,IL18,IL1B,MAPK1,MAPK3,MAPK8,MMP2,MMP3,MMP9,NLRP3,NOS2,PPARG,SELE,SELL,SELP,SIRT1,STAT3,TF,TGFB1,TIMP2,TLR2,TLR3,TLR4,VEGFA	disease	1.Age.Related.Macular.Degeneration
DOID:3393	Coronary artery disease	6.45551e-37	9.13454e-34	1.14182e-34	78.4164	34	221	ABCA1,ACE,ADIPOQ,APOE,CCL2,CD34,CD36,CETP,CRP,CST3,CX3CL1,CYP2C19,EDN1,F3,ICAM1,IL18,IL1B,KDR,MMP3,MMP9,NOS3,PON1,PPARA,PPARG,PROM1,SCARB1,SELE,SELP,TGFB1,TLR2,TLR4,TNF,VEGFA,VWF	disease	1.Age.Related.Macular.Degeneration
DOID:114	Heart disease	6.45551e-37	9.13454e-34	1.14182e-34	78.4164	34	221	ACE,ADIPOQ,APOE,CCL2,CD34,CRP,CST3,EDN1,F3,HMOX1,ICAM1,IL10,IL18,IL1B,KDR,MAPK3,MAPK8,MMP2,MMP9,NOS3,POSTN,PPARA,PPARG,SELE,SELP,SIRT1,STAT3,TF,TGFB1,TIMP2,TLR4,TNF,VEGFA,VWF	disease	1.Age.Related.Macular.Degeneration
DOID:417	Hypersensitivity reaction type II disease	9.43855e-36	1.33555e-32	1.48395e-33	75.7321	32	194	ACE,CCL2,CD34,CR2,CRP,CX3CL1,CXCR5,F3,HLA-DQB1,ICAM1,IL10,IL17A,IL18,IL1B,MBP,MMP3,MMP9,NLRP3,SELE,SELL,SELP,STAT3,TFRC,TGFB1,TLR2,TLR3,TLR4,TNF,TNFRSF10A,TNFRSF1B,VEGFA,VWF	disease	1.Age.Related.Macular.Degeneration
DOID:6713	Cerebrovascular disease	8.93348e-35	1.26409e-31	1.26409e-32	73.489	33	230	ACE,ADIPOQ,APOE,APP,CCL2,CD34,CETP,CRP,CST3,CX3CR1,CYP2C19,EDN1,F3,ICAM1,IL1B,KDR,MBP,MMP3,MMP9,NFE2L2,NOS3,PARP1,PON1,PPARG,SELE,SELP,TGFB1,TJP1,TLR2,TLR4,TNF,VEGFA,VWF	disease	1.Age.Related.Macular.Degeneration
DOID:2841	Asthma	1.0173e-32	1.43948e-29	1.30862e-30	68.7568	32	239	ACE,CCL2,CCL24,CRP,CXCL1,EDN1,GSTM1,GSTP1,GSTT1,HMOX1,ICAM1,IL10,IL17A,IL18,IL1B,MAPK3,MAPK8,MMP9,NOS2,NR3C1,POSTN,PPARG,SELE,SELL,SELP,STAT3,TGFB1,TLR2,TLR3,TLR4,TNF,VEGFA	disease	1.Age.Related.Macular.Degeneration
DOID:4195	Hyperglycemia	4.30388e-32	6.08999e-29	5.07499e-30	67.3011	26	123	ACE,ADIPOQ,APOE,CCL2,CRP,EDN1,HMOX1,ICAM1,IGF1R,IL10,IL1B,MAPK3,MAPK8,MTOR,NFE2L2,NOS3,NR3C1,PPARA,PPARG,PPARGC1A,SIRT1,SLC2A1,TGFB1,TLR4,TNF,VEGFA	disease	1.Age.Related.Macular.Degeneration
DOID:178	Vascular disease	7.56335e-32	1.07021e-28	8.23242e-30	66.7531	32	254	ARNT,C3,CASP8,CP,CXCL1,GAS6,HIF1A,HMOX1,HP,IL10,MAPK1,MAPK3,MAPK8,MBL2,MMP2,MMP7,MTOR,NOS2,NQO1,PTEN,SELL,SIRT1,SLC2A1,SOD1,SOD2,STAT3,TFRC,TGFB2,THBS1,TIMP2,TLR3,TP53	disease	1.Age.Related.Macular.Degeneration
C3099	zajdela ascites hepatoma	1.13387e-31	1.60443e-28	1.14602e-29	66.4085	56	1279	ACE,ADIPOQ,AGER,AHR,AKT2,ANGPTL4,APOE,ARNT,C3,CASP8,CD36,CFB,CFH,COL1A2,CST3,CX3CL1,CX3CR1,CYP1A2,CYP2C19,DKK1,EPAS1,HIF1A,HMOX1,HP,HTATIP2,IL10,KDR,MAPK8,MMP2,MMP3,MMP9,NFE2L2,NFKB1,NOS2,NOS3,NQO1,OGG1,PARP1,POSTN,PPARA,PRKAA1,SERPINF1,SLC11A2,SLCO1B1,SOD1,SOD2,SQSTM1,STAT3,TFRC,THBS1,TIMP2,TJP1,TLR3,TNFRSF1B,VWF,XRCC1	disease	1.Age.Related.Macular.Degeneration
DOID:850	Lung disease	5.96194e-31	8.43614e-28	5.62409e-29	64.6751	26	135	ACE,CCL2,CXCL1,EDN1,HMOX1,ICAM1,IL17A,IL18,IL1B,MAPK3,MAPK8,MMP2,NLRP3,NOS2,NOS3,POSTN,PPARG,SELE,SELL,TF,TGFB1,TIMP2,TLR3,TNF,TP53,VEGFA	disease	1.Age.Related.Macular.Degeneration
C2955	ulcerative colitis-associated colorectal carcinoma	1.40105e-29	1.98248e-26	1.23905e-27	61.5787	46	847	ADIPOQ,AGER,AHR,APOE,APP,CASP8,CCL2,CST3,CX3CL1,CYP1A2,CYP2C19,DKK1,HIF1A,HMOX1,HP,IGF1R,IGFBP7,IL10,KDR,LGALS1,MAPK1,MAPK8,MBL2,MMP2,MMP3,MMP9,NFKB1,NOS2,NOS3,NQO1,OGG1,PARP1,POSTN,PPARA,PRKAA1,RAD51,SELE,SELP,SOD2,STAT3,TFRC,THBS1,TIMP2,TJP1,VWF,XRCC1	disease	1.Age.Related.Macular.Degeneration
C4863	staging prostate cancer	4.00446e-29	5.66631e-26	3.33312e-27	60.5436	51	1134	ADIPOQ,AGER,AHR,AKT2,ANGPTL4,APOE,ARNT,CCL2,CST3,CX3CL1,CX3CR1,CYP2C19,DKK1,GAS6,HIF1A,HMOX1,HP,IER3,IGF1R,IGFBP7,IL10,KDR,LGALS1,MAPK8,MMP2,MMP9,NFE2L2,NFKB1,NOS2,NOS3,NQO1,OGG1,PARK7,PARP1,PON1,PPARA,PRKAA1,RAD51,SERPINF1,SIRT1,SOD1,SOD2,STAT3,TFRC,THBS1,TIMP2,TLR3,TLR4,TNFRSF1B,VWF,XRCC1	disease	1.Age.Related.Macular.Degeneration
C4910	right colon cancers	3.58208e-28	5.06864e-25	2.81591e-26	58.3449	46	913	ADIPOQ,AGER,AHR,AIFM1,AKT2,APOE,APP,CASP8,CCL2,CD36,CST3,CYP1A2,DKK1,HIF1A,HLA-DQB1,HMOX1,HP,IGF1R,IL10,KDR,LGALS1,MAPK8,MMP2,MMP3,MMP9,NFE2L2,NFKB1,NOS2,NOS3,NQO1,OGG1,PARP1,POSTN,PPARGC1A,PRKAA1,SELE,SELP,SOD2,STAT3,TFRC,THBS1,TIMP2,TJP1,TLR2,TNFRSF1B,VWF	disease	1.Age.Related.Macular.Degeneration
C4872	unilateral breast cancer	1.20754e-27	1.70866e-24	8.99296e-26	57.1664	60	1807	ACE,ADIPOQ,AGER,AHR,AIFM1,AKT2,APOE,APP,ARNT,CASP8,CD36,CR2,CST3,CYP1A2,CYP2C19,DKK1,GSTZ1,HIF1A,HMOX1,HP,IER3,IGF1R,IGFBP7,IL10,KDR,LGALS1,MAPK8,MBP,MMP2,MMP3,MMP9,NFE2L2,NFKB1,NOS2,NOS3,NQO1,OGG1,PARK7,PARP1,POSTN,PPARA,PPARGC1A,PROM1,RAD51,SELE,SELP,SERPINF1,SNAI1,SOD1,SOD2,SQSTM1,STAT3,TFRC,THBS1,TIMP2,TJP1,TLR3,TNFRSF1B,VWF,XRCC1	disease	1.Age.Related.Macular.Degeneration
DOID:0050589	Inflammatory bowel disease	1.33344e-25	1.88682e-22	9.43411e-24	52.3631	23	142	CCL2,CX3CR1,HP,ICAM1,IL10,IL17A,IL18,IL1B,MAPK8,MMP3,MMP9,NFKB1,NLRP3,PPARG,SELE,SELP,STAT3,TF,TGFB1,TJP1,TLR2,TLR4,TNF	disease	1.Age.Related.Macular.Degeneration
C3850	primary pancreatic cancers	1.39788e-25	1.978e-22	9.43411e-24	52.3686	38	642	ADIPOQ,AGER,AHR,AKT2,APOE,APP,CCL2,CYP1A2,DKK1,HIF1A,HMOX1,HP,IER3,IGF1R,IGFBP7,IL10,KDR,MAPK1,MAPK8,MMP2,MMP3,NFKB1,NOS2,NQO1,OGG1,PARP1,POSTN,PRKAA1,RAD51,SELE,SERPINF1,SOD2,STAT3,THBS1,TIMP2,TJP1,VWF,XRCC1	disease	1.Age.Related.Macular.Degeneration
C9305	tubal cancers	1.6037e-25	2.26924e-22	1.03147e-23	52.3086	69	2711	ADIPOQ,AGER,AHR,AIFM1,AKT2,APOE,ARNT,CASP8,CD36,CFH,COL1A2,CR2,CST3,CX3CL1,CX3CR1,CXCL1,CYP1A2,CYP2C19,DKK1,EPAS1,FILIP1L,GAS6,HIF1A,HMOX1,HP,HTATIP2,IER3,IGF1R,IGFBP7,KDR,LGALS1,MAPK1,MBL2,MBP,MMP2,MMP3,MMP9,NFE2L2,NFKB1,NOS3,NQO1,OGG1,PARK7,PARP1,PON1,POSTN,PPARA,PPARGC1A,PRKAA1,PROM1,RAD51,SELE,SELP,SERPINF1,SIRT1,SLCO1B1,SOD1,SOD2,STAT3,TFRC,THBS1,TIMP2,TJP1,TLR2,TLR3,TLR4,TNFRSF1B,VWF,XRCC1	disease	1.Age.Related.Macular.Degeneration
DOID:10763	Hypertension	2.48967e-25	3.52288e-22	1.53169e-23	51.761	29	304	ACE,ADIPOQ,APOE,CCL2,CD34,CETP,CRP,CST3,EDN1,F3,FLT1,ICAM1,IL18,IL1B,KDR,MMP9,NOS3,NR3C1,PON1,PPARA,PPARG,SELE,SELP,TF,TGFB1,TLR4,TNF,VEGFA,VWF	disease	1.Age.Related.Macular.Degeneration
C3059	rat glioma	9.96461e-25	1.40999e-21	5.87497e-23	50.4165	40	775	AGER,AHR,AIFM1,AKT2,APOE,APP,CCL2,CR2,CST3,CYP1A2,DKK1,HIF1A,HMOX1,HP,IGFBP7,KDR,MAPK1,MAPK8,MBL2,MBP,MMP2,MMP3,MMP9,NFKB1,NOS2,NQO1,OGG1,PARP1,RAD51,SERPINF1,SLCO1B1,SOD1,SOD2,STAT3,TFRC,THBS1,TIMP2,TJP1,VWF,XRCC1	disease	1.Age.Related.Macular.Degeneration
C3113	verrucous hyperplasia	1.22933e-24	1.73951e-21	6.95803e-23	50.2037	39	730	ADIPOQ,AGER,AHR,APOE,APP,ARNT,CCL2,CR2,CX3CL1,CYP1A2,CYP2C19,HIF1A,HMOX1,HP,IER3,IGF1R,IL10,MAPK1,MAPK8,MMP2,MMP3,MMP9,NFE2L2,NOS2,NOS3,NQO1,OGG1,PARP1,PPARA,SERPINF1,SOD1,SOD2,STAT3,TFRC,THBS1,TLR3,TLR4,TNFRSF1B,VWF	disease	1.Age.Related.Macular.Degeneration
C16897	tumour necrosis	1.86085e-24	2.6331e-21	1.01273e-22	49.7575	30	360	AGER,AIFM1,APOE,CASP8,CRYAB,CST3,CX3CL1,CYP1A2,DKK1,GAS6,HIF1A,HMOX1,HP,IGF1R,NFE2L2,NFKB1,NLRP3,NOS2,OGG1,PARP1,PON1,SELL,SELP,SERPINF1,SOD1,SOD2,TFRC,TIMP2,TJP1,TNFRSF1B	disease	1.Age.Related.Macular.Degeneration
C3138	inflammatory bowel diseases	4.39778e-24	6.22286e-21	2.30476e-22	48.8956	29	336	ADIPOQ,AGER,CCL2,CX3CL1,HMOX1,HP,IL10,MAPK8,MBL2,MMP2,MMP3,MMP9,NFKB1,NOS2,NOS3,PARP1,SELE,SELL,SELP,SLC11A2,SOD2,STAT3,TFRC,TIMP2,TLR2,TLR3,TLR4,TNFRSF1B,VWF	disease	1.Age.Related.Macular.Degeneration
DOID:10871	Age related macular degeneration	2.58514e-23	3.65798e-20	1.30642e-21	47.0796	16	50	ABCA1,APOE,C3,CETP,CFB,CFD,CFH,COL8A1,CRP,CX3CR1,FLT1,HMOX1,KDR,NLRP3,TLR3,VEGFA	disease	1.Age.Related.Macular.Degeneration
C4912	urinary bladder carcinomas	2.81264e-23	3.97989e-20	1.37238e-21	47.0484	30	395	AHR,CCL2,CFH,CST3,CYP1A2,CYP2C19,EPAS1,HIF1A,HP,IGF1R,IL10,KDR,MMP2,MMP3,MMP9,NFE2L2,NFKB1,NOS2,NOS3,NQO1,OGG1,POSTN,PPARA,SOD2,STAT3,TFRC,THBS1,TIMP2,TLR4,XRCC1	disease	1.Age.Related.Macular.Degeneration
C4878	tobacco-related lung cancers	2.82946e-23	4.00368e-20	1.37238e-21	47.0839	41	902	ACE,ADIPOQ,AGER,AHR,AKT2,CASP8,CFH,CST3,CX3CL1,CYP1A2,CYP2C19,DKK1,HIF1A,HMOX1,HP,IGF1R,IGFBP7,IL10,KDR,LGALS1,MAPK8,MMP2,MMP3,MMP9,NFE2L2,NOS2,NOS3,NQO1,OGG1,PARK7,PARP1,POSTN,SELP,SERPINF1,SOD2,STAT3,TFRC,THBS1,TIMP2,VWF,XRCC1	disease	1.Age.Related.Macular.Degeneration
C3262	vipoma	4.90756e-23	6.9442e-20	2.24006e-21	46.6185	80	4076	ABCG1,ACE,ADIPOQ,AGER,AHR,AIFM1,AKT2,ANGPTL2,ANGPTL4,APOE,APP,ARNT,CASP8,CCL2,CCL24,CD36,CFH,COL1A2,CR2,CRYAB,CST3,CX3CL1,CX3CR1,CXCL1,CXCR5,CYP1A2,CYP2C19,DAPK3,DKK1,EPAS1,GAS6,GSTZ1,HIF1A,HMOX1,HP,HTATIP2,IER3,IGF1R,IGFBP7,IL10,KDR,LGALS1,MAPK8,MBP,MMP2,MMP9,NFE2L2,NFKB1,NOS2,NOS3,NQO1,OGG1,PARK7,PARP1,POSTN,PPARA,PPARGC1A,PRKAA1,PROM1,RAD51,SELE,SELL,SELP,SERPINF1,SIRT1,SLC11A2,SLCO1B1,SOD1,SO…	disease	1.Age.Related.Macular.Degeneration
C3224	vertical growth phase melanomas	5.62835e-23	7.96411e-20	2.48878e-21	46.4054	43	1032	ADIPOQ,AGER,AHR,APOE,CD36,CFH,CST3,CXCL1,DKK1,HIF1A,HLA-DQB1,HMOX1,HTATIP2,IGF1R,IL10,KDR,MAPK1,MAPK8,MBP,MMP2,MMP3,MMP9,NFKB1,NOS2,NOS3,NQO1,OGG1,PARP1,POSTN,PPARA,SELE,SELL,SELP,SERPINF1,SOD2,STAT3,TFRC,THBS1,TIMP2,TLR3,TLR4,TYR,VWF	disease	1.Age.Related.Macular.Degeneration
C2926	resectable non-small-cell lung cancer	5.87222e-23	8.30919e-20	2.51794e-21	46.3302	34	570	ADIPOQ,AGER,AHR,AIFM1,AKT2,CASP8,CFH,DKK1,HIF1A,HMOX1,IGF1R,KDR,LGALS1,MAPK1,MAPK8,MMP2,MMP3,MMP9,NFE2L2,NFKB1,NOS2,NQO1,OGG1,PARK7,PARP1,POSTN,SERPINF1,SOD2,STAT3,TFRC,THBS1,TIMP2,VWF,XRCC1	disease	1.Age.Related.Macular.Degeneration
C3512	pulmonary adenocarcinomas	6.24457e-23	8.83606e-20	2.59884e-21	46.2406	27	300	AHR,AKT2,APP,CASP8,CST3,CYP1A2,EPAS1,HIF1A,HMOX1,KDR,MAPK1,MAPK8,MMP2,MMP3,MMP9,NFKB1,NOS2,NQO1,OGG1,PPARA,SOD2,STAT3,TFRC,THBS1,TIMP2,VWF,XRCC1	disease	1.Age.Related.Macular.Degeneration
C9087	ks	7.63211e-23	1.07994e-19	3.08555e-21	46.016	21	138	AKT2,APOE,CCL2,HMOX1,IL10,KDR,MAPK1,MAPK8,MMP3,MMP9,NFKB1,NOS2,NOS3,SELE,SOD2,STAT3,THBS1,TIMP2,TLR3,TNFRSF1B,VWF	disease	1.Age.Related.Macular.Degeneration
C4911	submucosal gastric cancer	1.39677e-22	1.97642e-19	5.49006e-21	45.4854	39	832	ACE,ADIPOQ,AGER,AHR,AKT2,ANGPTL4,ARNT,CCL2,COL1A2,CR2,CXCL1,CYP1A2,CYP2C19,DKK1,HIF1A,HMOX1,HP,IER3,IGF1R,IL10,KDR,MAPK1,MAPK8,MBP,MMP2,MMP9,NOS2,NOS3,NQO1,OGG1,PARP1,SNAI1,SOD2,STAT3,THBS1,TIMP2,TLR4,VWF,XRCC1	disease	1.Age.Related.Macular.Degeneration
C2907	tumors of the brain	4.81865e-22	6.81839e-19	1.84281e-20	44.2022	27	324	APOE,CCL2,CR2,CYP1A2,DKK1,HIF1A,IL10,KDR,MAPK1,MAPK8,MBP,MMP2,MMP3,MMP9,NOS3,OGG1,PARP1,RAD51,SOD1,SOD2,STAT3,TFRC,THBS1,TIMP2,TJP1,VWF,XRCC1	disease	1.Age.Related.Macular.Degeneration
DOID:3146	Lipid metabolism disorder	1.30232e-21	1.84278e-18	4.84941e-20	43.1718	18	94	ABCA1,ABCG1,ACE,ADIPOQ,ANGPTL4,APOE,CCL2,CETP,CRP,IL1B,NOS3,NR1H3,PON1,PPARA,PPARG,SCARB1,SELE,TNF	disease	1.Age.Related.Macular.Degeneration
DOID:936	Brain disease	1.59788e-21	2.261e-18	5.79743e-20	42.9676	18	95	APOE,APP,CRP,F3,HMOX1,ICAM1,IL10,IL1B,MAPK8,MBP,NOS3,PARK7,PTEN,TF,TLR4,TNF,TP53,VEGFA	disease	1.Age.Related.Macular.Degeneration
C2855	toxic adenomas	1.61194e-21	2.28089e-18	5.79743e-20	43.0197	32	540	ADIPOQ,AGER,AHR,APOE,CCL2,CST3,CYP1A2,HIF1A,HMOX1,HP,HTATIP2,IL10,KDR,LGALS1,MAPK1,MMP2,MMP9,NFE2L2,NOS2,NOS3,NQO1,OGG1,PARP1,RAD51,SLCO1B1,SOD2,TFRC,THBS1,TIMP2,TNFRSF1B,VWF,XRCC1	disease	1.Age.Related.Macular.Degeneration
DOID:3602	Toxic encephalopathy	2.73135e-21	3.86486e-18	9.42648e-20	42.4407	20	139	APOE,APP,CASP8,CX3CR1,HMOX1,IL1B,MAPK3,MAPK8,MBP,MTOR,NFE2L2,NOS2,NQO1,PARK7,PARP1,SIRT1,SLC11A2,SOD1,TNF,TP53	disease	1.Age.Related.Macular.Degeneration
C3242	solitary myeloma	4.24367e-21	6.00479e-18	1.42971e-19	42.0505	31	513	AGER,AIFM1,APP,CCL2,CR2,CST3,CXCR5,CYP2C19,DKK1,HIF1A,HP,IGF1R,KDR,MAPK8,MBP,MMP2,MMP3,MMP9,NFKB1,NQO1,PARP1,PROM1,RAD51,SELL,SOD2,STAT3,TFRC,TJP1,TLR4,TNFRSF1B,VWF	disease	1.Age.Related.Macular.Degeneration
DOID:2355	Anemia	5.09013e-21	7.20254e-18	1.67501e-19	41.8329	23	222	ACE,C3,C5,CD34,CFH,CP,CRP,F3,HMOX1,HP,IL10,IL1B,MTOR,PARP1,RAD51,SLC11A2,STAT3,TF,TFRC,TNF,TP53,VEGFA,VWF	disease	1.Age.Related.Macular.Degeneration
C3161	therapy-related leukemias	6.89319e-21	9.75386e-18	2.21679e-19	41.5966	38	872	AGER,AHR,AIFM1,APOE,CD36,CR2,CST3,CXCR5,CYP1A2,DKK1,GAS6,HIF1A,HMOX1,HP,IGF1R,KDR,MAPK1,MAPK8,MBL2,MMP2,MMP9,NFE2L2,NFKB1,NQO1,OGG1,PARP1,PROM1,SELE,SELL,SERPINF1,SOD1,SOD2,STAT3,TFRC,THBS1,TLR4,VWF,XRCC1	disease	1.Age.Related.Macular.Degeneration
C4013	upper aerodigestive tract cancers	1.72901e-20	2.44655e-17	5.43679e-19	40.5991	20	152	AGER,CYP1A2,DKK1,EPAS1,HIF1A,HP,MAPK1,MAPK8,MMP2,MMP9,NFKB1,OGG1,POSTN,SELL,STAT3,TFRC,THBS1,TLR3,TLR4,VWF	disease	1.Age.Related.Macular.Degeneration
DOID:2377	Multiple sclerosis	1.97813e-20	2.79905e-17	6.08489e-19	40.4648	20	153	APOE,CCL2,CRYAB,CX3CL1,CXCL1,HLA-DQB1,ICAM1,IL10,IL17A,IL1B,MBP,MMP2,MMP9,NOS2,PPARG,SELL,STAT3,TNF,TNFRSF10A,TNFRSF1B	disease	1.Age.Related.Macular.Degeneration
C2897	prostate benign hyperplasia	2.40955e-20	3.40951e-17	7.25429e-19	40.2916	25	303	ADIPOQ,AGER,AHR,CCL2,CST3,HIF1A,HMOX1,HP,IGF1R,IGFBP7,IL10,MAPK1,MAPK8,MMP2,MMP3,MMP9,NOS2,NQO1,SERPINF1,SOD2,TFRC,THBS1,TIMP2,TNFRSF1B,VWF	disease	1.Age.Related.Macular.Degeneration
DOID:865	Vasculitis	3.32015e-20	4.69802e-17	9.78753e-19	39.9263	15	59	ACE,CCL2,CRP,F3,ICAM1,IL17A,IL1B,SELE,SELP,TLR2,TLR4,TNF,TNFRSF10A,TNFRSF1B,VWF	disease	1.Age.Related.Macular.Degeneration
C6958	low-grade astrocytoma (lga)	4.13593e-20	5.85234e-17	1.19435e-18	39.7674	28	424	ABCG1,APOE,APP,CCL2,CST3,HIF1A,HMOX1,IGF1R,IL10,KDR,MAPK1,MAPK8,MBP,MMP2,MMP3,MMP9,NFKB1,NOS2,NOS3,OGG1,PARP1,SOD2,STAT3,TFRC,THBS1,TIMP2,TJP1,VWF	disease	1.Age.Related.Macular.Degeneration
C9039	uterine serous papillary carcinomas	4.40442e-20	6.23226e-17	1.24645e-18	39.7047	28	425	AHR,AIFM1,CASP8,CCL2,DKK1,HIF1A,HLA-DQB1,HMOX1,HP,IGF1R,IGFBP7,IL10,MAPK1,MAPK8,MMP2,MMP9,NFKB1,NOS2,NQO1,OGG1,SOD2,STAT3,TFRC,THBS1,TIMP2,TLR3,VWF,XRCC1	disease	1.Age.Related.Macular.Degeneration
C3171	therapy-related acute myelogenous leukemia (t-aml)	5.6085e-20	7.93602e-17	1.55608e-18	39.487	33	657	ADIPOQ,AIFM1,APP,CCL2,CD36,CFB,CR2,CST3,CYP2C19,DKK1,HIF1A,HMOX1,HP,KDR,MAPK8,MBL2,MMP2,MMP9,NFE2L2,NOS2,NQO1,PARP1,PROM1,SELL,SOD2,STAT3,TFRC,THBS1,TIMP2,TLR3,TNFRSF1B,VWF,XRCC1	disease	1.Age.Related.Macular.Degeneration
C3058	grade iv astrocytomas	6.70662e-20	9.48986e-17	1.82497e-18	39.2998	31	564	AGER,AIFM1,APOE,APP,CCL2,CST3,GAS6,HIF1A,HMOX1,HP,IGF1R,IL10,KDR,MAPK8,MBP,MMP2,MMP9,NFKB1,NOS2,NOS3,NQO1,PARP1,PPARA,STAT3,TFRC,THBS1,TIMP2,TLR3,TNFRSF1B,VWF,XRCC1	disease	1.Age.Related.Macular.Degeneration
C19361	tumor angiogenesis	8.17565e-20	1.15685e-16	2.18275e-18	39.0489	20	164	ARNT,CCL2,CXCL1,HIF1A,IL10,KDR,MAPK1,MMP2,MMP3,MMP9,NFKB1,NOS2,NOS3,POSTN,PRKAA1,SERPINF1,STAT3,THBS1,TIMP2,VWF	disease	1.Age.Related.Macular.Degeneration
C2929	well differentiated squamous cell carcinoma	1.58138e-19	2.23766e-16	4.14381e-18	38.4452	31	581	AHR,APP,CST3,CXCL1,CYP1A2,CYP2C19,HIF1A,HMOX1,HP,IER3,IGF1R,IL10,KDR,LGALS1,MAPK8,MMP2,MMP3,MMP9,NFE2L2,NFKB1,NOS2,NOS3,NQO1,OGG1,SOD2,STAT3,TFRC,THBS1,TIMP2,VWF,XRCC1	disease	1.Age.Related.Macular.Degeneration
DOID:1289	Neurodegenerative disease	1.58928e-19	2.24883e-16	4.14381e-18	38.3761	18	121	ATXN7,CASP8,CP,CRP,CX3CR1,IL18,MMP3,PARP1,PON1,SOD2,TF,TFRC,TGFB1,TJP1,TLR2,TLR4,TP53,VEGFA	disease	1.Age.Related.Macular.Degeneration
C3270	neuroblastomas	2.87492e-19	4.06801e-16	7.2643e-18	37.8727	36	856	ABCG1,ADIPOQ,AGER,APOE,APP,ARNT,CASP8,CCL2,CX3CL1,CXCR5,DKK1,HIF1A,HMOX1,IGF1R,KDR,MAPK1,MBP,MMP2,MMP9,NFE2L2,NFKB1,NQO1,PARK7,PARP1,POSTN,PRKAA1,SERPINF1,SNAI1,SOD1,SOD2,SQSTM1,STAT3,TFRC,THBS1,TIMP2,TLR3	disease	1.Age.Related.Macular.Degeneration
C4822	malignant gliomas	3.01671e-19	4.26865e-16	7.48886e-18	37.7515	21	203	AGER,AKT2,CCL2,CYP1A2,HIF1A,IGF1R,IL10,KDR,MAPK1,MAPK8,MBP,MMP2,MMP9,NFKB1,NOS2,PARP1,RAD51,SERPINF1,TFRC,THBS1,TIMP2	disease	1.Age.Related.Macular.Degeneration
DOID:5614	Eye disease	4.59408e-19	6.50063e-16	1.1208e-17	37.2985	14	54	CCL2,IL18,IL1B,MAPK3,MAPK8,MMP2,MMP9,SELE,SERPINF1,STAT3,TF,THBS1,TJP1,TP53	disease	1.Age.Related.Macular.Degeneration
C8509	single primary tumor	5.82435e-19	8.24146e-16	1.39686e-17	37.1513	32	658	ADIPOQ,AGER,AKT2,APOE,CASP8,CCL2,CD36,CR2,CST3,CYP1A2,DKK1,HIF1A,HMOX1,HP,IGF1R,IL10,KDR,MAPK1,MAPK8,MMP2,MMP3,MMP9,NOS2,NOS3,PARP1,SERPINF1,SOD2,STAT3,TFRC,THBS1,TIMP2,VWF	disease	1.Age.Related.Macular.Degeneration
C3064	ulcerated pyogenic granulomas	8.34778e-19	1.18121e-15	1.96868e-17	36.7261	19	157	AGER,CCL2,CD36,CR2,HMOX1,HP,IL10,KDR,MMP2,MMP3,MMP9,NOS2,SELL,SOD2,STAT3,TFRC,THBS1,TIMP2,TLR4	disease	1.Age.Related.Macular.Degeneration
C7431	sporadic ovarian cancers	1.23596e-18	1.74889e-15	2.86703e-17	36.3923	30	575	AHR,AKT2,APOE,ARNT,CASP8,CST3,CYP1A2,FILIP1L,GAS6,HIF1A,HP,IL10,MAPK1,MAPK8,MMP2,MMP9,NOS2,NOS3,NQO1,OGG1,PARP1,RAD51,SERPINF1,SOD2,STAT3,TFRC,THBS1,TIMP2,TNFRSF1B,VWF	disease	1.Age.Related.Macular.Degeneration
C8990	oral cavity carcinomas	1.52795e-18	2.16206e-15	3.48719e-17	36.1231	19	162	AGER,CXCL1,HIF1A,HMOX1,MAPK1,MAPK8,MMP2,MMP9,NFKB1,NOS2,NOS3,PARP1,POSTN,SOD2,TIMP2,TLR4,TNFRSF1B,VWF,XRCC1	disease	1.Age.Related.Macular.Degeneration
DOID:8283	Peritonitis	2.32329e-18	3.28746e-15	5.21819e-17	35.6719	12	34	CCL2,CRP,ICAM1,IL10,IL1B,NLRP3,SELE,SELL,SELP,TLR2,TLR4,TNF	disease	1.Age.Related.Macular.Degeneration
DOID:824	Periodontitis	2.47346e-18	3.49994e-15	5.46866e-17	35.6133	13	46	CCL2,CRP,ICAM1,IL10,IL17A,IL18,IL1B,MMP2,MMP3,MMP9,TLR2,TLR4,TNF	disease	1.Age.Related.Macular.Degeneration
DOID:9452	Fatty liver disease	6.31402e-18	8.93434e-15	1.37451e-16	34.6919	16	101	ADIPOQ,ADIPOR1,CCL2,CD36,CRP,IL1B,MAPK8,NFE2L2,NLRP3,PPARA,PPARG,PPARGC1A,SIRT1,TF,TLR4,TNF	disease	1.Age.Related.Macular.Degeneration
C19151	tumor metastasis	6.46702e-18	9.15084e-15	1.38649e-16	34.7783	37	1004	ADIPOQ,AGER,AKT2,APOE,ARNT,CASP8,CD36,CR2,CRYAB,CST3,CXCL1,CYP1A2,DKK1,HIF1A,HMOX1,HTATIP2,IGF1R,IL10,KDR,LGALS1,MMP2,MMP3,MMP9,NOS3,NQO1,POSTN,SELE,SELP,SERPINF1,SOD1,SOD2,STAT3,TFRC,THBS1,TIMP2,VWF,XRCC1	disease	1.Age.Related.Macular.Degeneration
C3043	rat fibrosarcoma	7.58333e-18	1.07304e-14	1.60155e-16	34.5366	21	237	APOE,APP,CD36,CST3,HP,KDR,MAPK1,MAPK8,MMP2,MMP9,NFKB1,NOS2,PARP1,RAD51,SOD2,STAT3,TFRC,THBS1,TIMP2,TNFRSF1B,VWF	disease	1.Age.Related.Macular.Degeneration
DOID:854	Collagen disease	9.29133e-18	1.31472e-14	1.93342e-16	34.2837	11	27	CCL2,CRP,HLA-DQB1,ICAM1,IL10,IL17A,IL1B,SELE,TGFB1,TNF,VEGFA	disease	1.Age.Related.Macular.Degeneration
C3871	undifferentiated nasopharyngeal carcinomas	9.69491e-18	1.37183e-14	1.98816e-16	34.2861	20	208	ABCG1,AGER,CCL2,CR2,HMOX1,HP,IL10,KDR,MAPK1,MAPK8,MMP9,NFKB1,NOS2,NQO1,OGG1,POSTN,STAT3,THBS1,TLR3,XRCC1	disease	1.Age.Related.Macular.Degeneration
C3208	syngeneic lymphomas	1.58647e-17	2.24486e-14	3.20694e-16	33.8614	32	737	AHR,AKT2,APOE,CCL2,CETP,COL1A2,CR2,CST3,CX3CL1,CXCR5,CYP1A2,GAS6,HIF1A,HMOX1,HP,IGF1R,IL10,MAPK1,MAPK8,MMP2,MMP3,MMP9,NFKB1,NOS2,NOS3,OGG1,PARP1,SELL,STAT3,TFRC,VWF,XRCC1	disease	1.Age.Related.Macular.Degeneration
DOID:341	Peripheral vascular disease	2.43782e-17	3.44951e-14	4.85847e-16	33.3201	11	29	ACE,CCL2,CRP,EDN1,F3,ICAM1,KDR,NOS3,SELE,SELP,VWF	disease	1.Age.Related.Macular.Degeneration
C34447	squamous cell carcinomas of the head and neck	2.68023e-17	3.79252e-14	5.26739e-16	33.2783	21	252	ABCG1,AGER,CCL2,CST3,CYP2C19,HIF1A,MAPK1,MMP2,MMP3,MMP9,NFE2L2,NOS2,NOS3,NQO1,OGG1,POSTN,STAT3,THBS1,TLR3,VWF,XRCC1	disease	1.Age.Related.Macular.Degeneration
DOID:10652	Alzheimer's disease	2.68023e-17	3.79252e-14	5.26739e-16	33.2783	21	252	ABCA1,ACE,APOE,APP,CCL2,CST3,HMOX1,IL10,IL1B,MAPK3,MAPK8,MMP9,MTOR,NFE2L2,NLRP3,NOS3,PARK7,PPARG,SIRT1,SOD1,TNF	disease	1.Age.Related.Macular.Degeneration
C9385	renal-cell carcinomas (rccs)	5.54769e-17	7.84999e-14	1.07534e-15	32.5712	24	376	ADIPOQ,CASP8,CCL2,CST3,HIF1A,HP,IL10,KDR,MAPK1,MAPK8,MMP2,MMP3,MMP9,NFKB1,NOS2,NQO1,OGG1,SELE,STAT3,TFRC,THBS1,TIMP2,TLR3,XRCC1	disease	1.Age.Related.Macular.Degeneration
C27474	superficial papillary bladder tumors	5.89916e-17	8.34731e-14	1.12801e-15	32.4374	11	31	CCL2,HIF1A,MMP2,MMP9,NFKB1,NOS2,NQO1,OGG1,TFRC,THBS1,TIMP2	disease	1.Age.Related.Macular.Degeneration
DOID:12365	Malaria	7.26731e-17	1.02832e-13	1.3711e-15	32.2546	16	117	C3,CCL2,CD36,CRP,HMOX1,HP,ICAM1,IL10,IL1B,KDR,SELE,TF,TFRC,TLR2,TLR4,TNF	disease	1.Age.Related.Macular.Degeneration
C2852	well differentiated adenocarcinomas	9.7116e-17	1.37419e-13	1.80815e-15	32.0479	30	674	AGER,AHR,APP,CCL2,CR2,CYP1A2,EPAS1,HIF1A,HMOX1,IGF1R,IL10,KDR,MAPK1,MAPK8,MMP2,MMP3,MMP9,NFE2L2,NOS2,NOS3,NQO1,OGG1,SOD2,STAT3,TFRC,THBS1,TIMP2,TJP1,VWF,XRCC1	disease	1.Age.Related.Macular.Degeneration
C9292	solid tumours	1.27138e-16	1.799e-13	2.33636e-15	31.7454	24	390	AIFM1,CCL2,CST3,CYP1A2,HIF1A,HMOX1,HP,IGF1R,IL10,KDR,MAPK1,MMP2,MMP9,NFKB1,NOS2,NQO1,PARP1,STAT3,TFRC,THBS1,TIMP2,TLR3,TLR4,VWF	disease	1.Age.Related.Macular.Degeneration
DOID:289	Endometriosis	1.46644e-16	2.07501e-13	2.66026e-15	31.5376	13	61	CCL2,GSTM1,GSTT1,ICAM1,IL10,IL1B,MMP2,MMP3,MMP9,PTEN,TNF,TP53,VEGFA	disease	1.Age.Related.Macular.Degeneration
DOID:9471	Meningitis	1.5405e-16	2.17981e-13	2.75926e-15	31.4834	12	46	C3,CCL2,CRP,CXCL1,IL10,IL1B,MMP9,NLRP3,TF,TLR2,TLR4,TNF	disease	1.Age.Related.Macular.Degeneration
C3211	non-hodgkins lymphomas	2.23463e-16	3.162e-13	3.95249e-15	31.159	20	244	ADIPOQ,AHR,AKT2,CCL2,CR2,CXCR5,HP,IL10,MMP2,MMP9,NOS2,NQO1,SELE,SELL,STAT3,TFRC,THBS1,TNFRSF1B,VWF,XRCC1	disease	1.Age.Related.Macular.Degeneration
DOID:2723	Dermatitis	3.08435e-16	4.36436e-13	5.3881e-15	30.8069	15	104	CCL2,CXCL1,ICAM1,IL10,IL17A,IL18,IL1B,NLRP3,SELE,SELL,STAT3,TLR2,TLR4,TNF,TNFRSF1B	disease	1.Age.Related.Macular.Degeneration
C9477	malignant astrocytomas	6.67468e-16	9.44467e-13	1.15179e-14	30.0432	16	134	APOE,CCL2,HIF1A,IL10,KDR,MAPK1,MBP,MMP2,MMP9,NFKB1,NOS2,NOS3,TFRC,THBS1,TIMP2,VWF	disease	1.Age.Related.Macular.Degeneration
C3163	typical b-chronic lymphocytic leukemia	6.74798e-16	9.54839e-13	1.15179e-14	30.0837	24	420	ADIPOQ,CASP8,CD36,CR2,CX3CL1,CXCR5,DKK1,HP,IL10,MAPK1,MAPK8,MBL2,MMP2,MMP9,NFKB1,NOS2,PARP1,PRKAA1,RAD51,SELL,STAT3,TFRC,THBS1,TNFRSF1B	disease	1.Age.Related.Macular.Degeneration
C4004	stomach adenocarcinomas	9.82395e-16	1.39009e-12	1.65487e-14	29.6644	17	165	AKT2,CR2,CYP1A2,HLA-DQB1,HMOX1,IER3,IL10,MAPK1,MMP2,MMP3,MMP9,NOS2,NQO1,SOD2,THBS1,TIMP2,VWF	disease	1.Age.Related.Macular.Degeneration
C4908	refractory ovarian cancer	1.4259e-15	2.01765e-12	2.37371e-14	29.3518	26	530	AHR,AKT2,CCL2,GAS6,HIF1A,HMOX1,HP,IL10,KDR,LGALS1,MAPK8,MMP2,MMP9,NFE2L2,NOS2,PARP1,POSTN,SERPINF1,SOD2,STAT3,TFRC,THBS1,TIMP2,TLR3,TNFRSF1B,VWF	disease	1.Age.Related.Macular.Degeneration
DOID:526	Human immunodeficiency virus infectious disease	1.44006e-15	2.03768e-12	2.37371e-14	29.264	14	92	CCL2,CD34,CR2,CRP,CX3CR1,CXCR5,ICAM1,IL10,IL17A,IL18,SELL,TFRC,TLR2,TLR4	disease	1.Age.Related.Macular.Degeneration
DOID:552	Pneumonia	1.48827e-15	2.1059e-12	2.42058e-14	29.2251	13	72	C3,CD34,CRP,F3,HP,IL10,MBL2,MMP7,MMP9,STAT3,TLR2,TLR4,TNFRSF1B	disease	1.Age.Related.Macular.Degeneration
C9118	yoshida sarcoma (ys)	1.56417e-15	2.2133e-12	2.51511e-14	29.2275	21	308	CCL2,CR2,HIF1A,HMOX1,HP,IGF1R,IL10,KDR,MAPK8,MMP2,MMP3,MMP9,NOS2,OGG1,SOD2,TFRC,THBS1,TIMP2,TJP1,TNFRSF1B,VWF	disease	1.Age.Related.Macular.Degeneration
C2921	sporadic basal cell carcinomas	2.12126e-15	3.00159e-12	3.37257e-14	28.904	18	204	CCL2,CD36,CXCL1,HLA-DQB1,IL10,MAPK1,MBP,MMP3,MMP9,NOS2,NOS3,NQO1,OGG1,SOD2,STAT3,THBS1,TIMP2,XRCC1	disease	1.Age.Related.Macular.Degeneration
C9335	mammary tumours	2.30073e-15	3.25553e-12	3.61726e-14	28.8433	21	314	ADIPOQ,AHR,APOE,ARNT,CCL2,CYP1A2,IER3,IL10,KDR,LGALS1,MAPK1,MAPK8,MMP2,MMP3,NOS2,NQO1,PARP1,RAD51,TFRC,THBS1,TIMP2	disease	1.Age.Related.Macular.Degeneration
C3513	tylosis oesophageal cancer (toc)	2.61173e-15	3.6956e-12	4.0611e-14	28.7171	21	316	AKT2,CCL2,CYP1A2,CYP2C19,DKK1,EPAS1,HIF1A,HMOX1,HP,IL10,MAPK1,MAPK8,MMP2,MMP9,NOS2,NQO1,OGG1,SOD2,STAT3,THBS1,XRCC1	disease	1.Age.Related.Macular.Degeneration
C4984	tumors of the ovary	2.96211e-15	4.19138e-12	4.55585e-14	28.5918	21	318	AHR,AKT2,APOE,CCL2,CFH,CYP1A2,HIF1A,HP,IL10,KDR,MAPK1,MMP2,MMP9,NOS2,OGG1,SERPINF1,STAT3,TFRC,THBS1,TIMP2,VWF	disease	1.Age.Related.Macular.Degeneration
C3305	tumors of the pancreas	3.53719e-15	5.00513e-12	5.38186e-14	28.3878	17	178	AGER,AKT2,IGF1R,IL10,KDR,MAPK1,MAPK8,MMP2,MMP9,NFKB1,NOS2,NQO1,OGG1,STAT3,THBS1,TIMP2,VWF	disease	1.Age.Related.Macular.Degeneration
C2916	yolk-sac carcinomas	7.34357e-15	1.03911e-11	1.10544e-13	27.7746	35	1112	AGER,AIFM1,AKT2,APOE,CCL2,HIF1A,HP,HTATIP2,IER3,IGF1R,IL10,KDR,LGALS1,MBP,MMP2,MMP9,NFE2L2,NOS2,NOS3,OGG1,PARP1,PPARA,RAD51,SELE,SELP,SERPINF1,SOD2,STAT3,TFRC,THBS1,TIMP2,TJP1,TLR4,VWF,XRCC1	disease	1.Age.Related.Macular.Degeneration
DOID:399	Tuberculosis	8.40223e-15	1.18892e-11	1.25149e-13	27.512	15	129	ACE,CCL2,CRP,HP,IL10,IL17A,IL18,IL1B,MBL2,NOS2,SELL,TLR2,TLR4,TNF,TNFRSF1B	disease	1.Age.Related.Macular.Degeneration
C4904	regional lymph node metastasis	1.09991e-14	1.55637e-11	1.62122e-13	27.2931	22	383	ACE,APOE,CCL2,CXCL1,DKK1,EPAS1,HIF1A,HMOX1,IL10,KDR,MAPK1,MMP2,MMP3,MMP9,NOS2,POSTN,SOD2,STAT3,TFRC,THBS1,TIMP2,VWF	disease	1.Age.Related.Macular.Degeneration
DOID:8947	Diabetic retinopathy	1.1085e-14	1.56853e-11	1.62122e-13	27.2098	11	47	ACE,EDN1,FLT1,HIF1A,ICAM1,KDR,NOS3,TGFB2,TNF,VEGFA,VWF	disease	1.Age.Related.Macular.Degeneration
C3230	radiation-induced meningiomas	1.61265e-14	2.2819e-11	2.32847e-13	26.8838	18	229	APOE,CCL2,CD36,HIF1A,IGFBP7,KDR,MAPK1,MAPK8,MMP2,MMP9,NOS2,SOD2,STAT3,TFRC,THBS1,TIMP2,VWF,XRCC1	disease	1.Age.Related.Macular.Degeneration
DOID:14330	Parkinson's disease	1.77274e-14	2.50843e-11	2.53376e-13	26.7823	17	196	APOE,APP,HMOX1,IL1B,MAPK3,MAPK8,MTOR,NFE2L2,NQO1,PARK7,PPARG,PPARGC1A,PTEN,SIRT1,SLC11A2,SOD1,TNF	disease	1.Age.Related.Macular.Degeneration
DOID:13141	Uveitis	3.76444e-14	5.32668e-11	5.32668e-13	25.9839	10	37	ACE,CRP,ICAM1,IL10,IL17A,TLR4,TNF,TNFRSF10A,TNFRSF1B,VEGFA	disease	1.Age.Related.Macular.Degeneration
C4833	squamous cell carcinomas of the oral cavity	4.38595e-14	6.20612e-11	6.14467e-13	25.8803	17	207	AGER,AHR,APP,CXCL1,HIF1A,HMOX1,MAPK8,MMP2,MMP3,MMP9,NFKB1,NOS2,SERPINF1,SOD2,STAT3,THBS1,TIMP2	disease	1.Age.Related.Macular.Degeneration
C4024	squamous cell esophageal cancers	4.85349e-14	6.86769e-11	6.73303e-13	25.787	18	244	CCL2,DKK1,HIF1A,HP,IL10,KDR,MAPK1,MMP2,MMP3,MMP9,NOS2,NQO1,OGG1,SOD2,STAT3,THBS1,VWF,XRCC1	disease	1.Age.Related.Macular.Degeneration
C5214	mammary gland adenocarcinomas	4.88694e-14	6.91501e-11	6.73303e-13	25.7576	15	145	ADIPOQ,AKT2,CCL2,CD36,IL10,MAPK1,MMP2,MMP3,MMP9,NOS2,NOS3,NQO1,STAT3,TFRC,THBS1	disease	1.Age.Related.Macular.Degeneration
C7558	uterine endometrioid carcinoma	6.43624e-14	9.10728e-11	8.757e-13	25.5213	20	328	ADIPOQ,AHR,CASP8,CYP1A2,GAS6,HIF1A,IGF1R,MAPK1,MAPK8,MMP2,MMP9,NFKB1,NOS2,NOS3,OGG1,THBS1,TIMP2,TLR3,TNFRSF1B,VWF	disease	1.Age.Related.Macular.Degeneration
C9145	umr-106 osteosarcoma	1.04509e-13	1.4788e-10	1.40838e-12	25.0467	21	381	ADIPOQ,AHR,CCL2,DKK1,HIF1A,IGF1R,IGFBP7,MAPK8,MMP2,MMP3,MMP9,NOS2,NOS3,PARP1,POSTN,PROM1,SELE,SERPINF1,THBS1,TIMP2,VWF	disease	1.Age.Related.Macular.Degeneration
C4758	metastatic liver tumours	1.11047e-13	1.57132e-10	1.48237e-12	24.9556	17	219	HIF1A,HP,IGF1R,KDR,MAPK1,MMP2,MMP9,NOS2,NOS3,POSTN,SERPINF1,SOD2,TFRC,THBS1,TIMP2,TJP1,VWF	disease	1.Age.Related.Macular.Degeneration
C4436	cholangiocellular carcinomas (cccs)	2.1433e-13	3.03276e-10	2.83436e-12	24.2696	13	104	CYP1A2,MAPK1,MMP2,MMP3,MMP9,NFKB1,NOS2,NQO1,OGG1,PARP1,THBS1,TIMP2,TNFRSF1B	disease	1.Age.Related.Macular.Degeneration
C2965	crohns disease	2.14891e-13	3.0407e-10	2.83436e-12	24.2986	17	228	ADIPOQ,C3,CCL2,CX3CL1,HIF1A,HMOX1,HP,IL10,MBL2,MMP2,MMP3,MMP9,NLRP3,NOS2,TLR4,TNFRSF1B,VWF	disease	1.Age.Related.Macular.Degeneration
C9245	primary invasive breast cancers	2.38995e-13	3.38178e-10	3.10255e-12	24.1848	16	194	CCL2,HIF1A,KDR,MAPK1,MMP2,MMP9,NOS2,NOS3,SOD2,STAT3,TFRC,THBS1,TIMP2,TJP1,VWF,XRCC1	disease	1.Age.Related.Macular.Degeneration
C3085	littoral cell angioma	2.45842e-13	3.47867e-10	3.16243e-12	24.1181	11	61	ARNT,CCL2,CR2,HIF1A,IL10,KDR,NOS2,NOS3,PROM1,THBS1,VWF	disease	1.Age.Related.Macular.Degeneration
C3261	metastatic tumours	2.60591e-13	3.68736e-10	3.32194e-12	24.1228	19	310	CCL24,CR2,CXCL1,HP,IGF1R,IL10,MMP2,MMP3,MMP9,NFKB1,NOS2,NOS3,POSTN,SELE,SOD2,STAT3,THBS1,TIMP2,VWF	disease	1.Age.Related.Macular.Degeneration
DOID:3083	Chronic obstructive pulmonary disease	2.97182e-13	4.20513e-10	3.75458e-12	23.929	11	62	AGER,CRP,GSTM1,GSTP1,IL10,MMP9,NFE2L2,NR3C1,SIRT1,TLR2,TLR4	disease	1.Age.Related.Macular.Degeneration
C9384	renal carcinomas	3.52045e-13	4.98143e-10	4.40835e-12	23.8075	17	235	AGER,CST3,DKK1,HIF1A,HP,IL10,MAPK8,MMP2,MMP9,NFKB1,NOS2,OGG1,POSTN,SELE,SOD2,STAT3,THBS1	disease	1.Age.Related.Macular.Degeneration
C3577	pulmonary metastasis	3.79145e-13	5.3649e-10	4.70605e-12	23.7093	14	136	CCL2,CST3,IGF1R,IL10,MMP2,MMP3,MMP9,NFE2L2,NOS2,SERPINF1,TFRC,THBS1,TIMP2,VWF	disease	1.Age.Related.Macular.Degeneration
DOID:10459	Common cold	6.64274e-13	9.39948e-10	8.17346e-12	23.1198	10	48	CCL24,ICAM1,IL10,IL17A,IL1B,MMP9,POSTN,TLR2,TLR4,TNF	disease	1.Age.Related.Macular.Degeneration
DOID:381	Arthropathy	6.79094e-13	9.60918e-10	8.28377e-12	23.0911	9	33	CRP,IL17A,IL1B,MMP3,NLRP3,TF,TNF,TNFRSF10A,TNFRSF1B	disease	1.Age.Related.Macular.Degeneration
C5673	large bowel adenomas	7.17562e-13	1.01535e-09	8.6782e-12	23.0658	13	114	ADIPOQ,AGER,APOE,CCL2,CYP1A2,HIF1A,MMP9,NFE2L2,NOS2,NQO1,OGG1,SOD2,XRCC1	disease	1.Age.Related.Macular.Degeneration
DOID:4677	Keratitis	1.22933e-12	1.73951e-09	1.47416e-11	22.4989	9	35	CXCL1,FLT1,ICAM1,IL10,KDR,TLR2,TLR4,TNF,VEGFA	disease	1.Age.Related.Macular.Degeneration
DOID:8893	Psoriasis	1.73835e-12	2.45976e-09	2.06703e-11	22.1847	13	122	CCL2,CRP,CXCL1,ICAM1,IL10,IL17A,IL18,IL1B,SELE,STAT3,TNF,TNFRSF1B,VEGFA	disease	1.Age.Related.Macular.Degeneration
C18078	carcinogenesis	1.8615e-12	2.63402e-09	2.19502e-11	22.1932	22	494	ADIPOQ,AGER,AHR,AKT2,APP,CASP8,CCL2,CST3,CYP1A2,DKK1,HMOX1,IL10,MAPK1,MMP3,MMP9,NFE2L2,NOS2,NQO1,OGG1,SERPINF1,THBS1,XRCC1	disease	1.Age.Related.Macular.Degeneration
C4349	murine colon adenocarcinoma	1.91736e-12	2.71306e-09	2.2422e-11	22.1132	16	222	AGER,AHR,HMOX1,IL10,MAPK1,MAPK8,MBL2,MMP2,MMP3,MMP9,NFKB1,NOS2,NQO1,SLC11A2,THBS1,TIMP2	disease	1.Age.Related.Macular.Degeneration
C3677	benign tumours	1.92682e-12	2.72645e-09	2.2422e-11	22.0995	15	186	AKT2,CST3,EPAS1,HIF1A,IL10,KDR,MAPK1,MAPK8,MMP2,MMP3,MMP9,NOS2,TFRC,TIMP2,TNFRSF1B	disease	1.Age.Related.Macular.Degeneration
C4855	supraglottic laryngeal cancer	1.93284e-12	2.73497e-09	2.2422e-11	22.0791	13	123	CYP1A2,HIF1A,HP,IL10,MMP2,MMP9,NOS2,OGG1,PARP1,TFRC,TIMP2,VWF,XRCC1	disease	1.Age.Related.Macular.Degeneration
C2930	transitional-cell cancer	2.14705e-12	3.03808e-09	2.45007e-11	21.9744	13	124	APOE,CFH,HIF1A,HP,IL10,KDR,MMP2,MMP9,NOS2,NOS3,TFRC,THBS1,TIMP2	disease	1.Age.Related.Macular.Degeneration
C4917	smallcell lung cancer	2.59709e-12	3.67488e-09	2.9399e-11	21.8376	19	353	CASP8,CCL2,CFH,DKK1,HP,HTATIP2,IGF1R,IL10,MAPK8,MMP2,MMP9,NOS2,NQO1,OGG1,POSTN,RAD51,TFRC,THBS1,TIMP2	disease	1.Age.Related.Macular.Degeneration
DOID:1588	Thrombocytopenia	2.71231e-12	3.83791e-09	3.04596e-11	21.7331	12	99	C3,CD34,CFH,CRP,F3,HP,IL10,MTOR,SELP,TNF,TP53,VWF	disease	1.Age.Related.Macular.Degeneration
C9480	invasive carcinomas (ic)	2.76629e-12	3.91431e-09	3.08213e-11	21.7309	14	157	CCL2,HIF1A,HP,IL10,MAPK1,MMP2,MMP3,MMP9,NFE2L2,THBS1,TIMP2,TLR3,TNFRSF1B,VWF	disease	1.Age.Related.Macular.Degeneration
DOID:0050486	Exanthem	2.7906e-12	3.9487e-09	3.08492e-11	21.6811	9	38	ACE,CRP,IL1B,KDR,MTOR,NLRP3,TNF,TNFRSF1B,VEGFA	disease	1.Age.Related.Macular.Degeneration
DOID:2018	Hyperinsulinism	4.16827e-12	5.89811e-09	4.57218e-11	21.2884	10	57	ACE,ADIPOQ,CRP,EDN1,IGF1R,NOS3,PPARA,PPARG,SLC2A1,TNF	disease	1.Age.Related.Macular.Degeneration
DOID:9065	Leishmaniasis	4.62856e-12	6.54941e-09	5.03801e-11	21.1764	9	40	APOE,CCL2,IL10,IL17A,IL1B,NOS2,TLR2,TLR4,TNF	disease	1.Age.Related.Macular.Degeneration
C3256	nasal polyps (np)	5.53554e-12	7.8328e-09	5.97923e-11	21.0227	12	105	CCL24,IL10,KDR,LGALS1,MAPK1,MMP3,MMP9,NFKB1,NOS2,TJP1,TLR3,VWF	disease	1.Age.Related.Macular.Degeneration
C3174	juvenile chronic myelocytic leukemia	6.19467e-12	8.76546e-09	6.6405e-11	20.9742	19	371	AGER,AHR,CCL2,CD36,CR2,HMOX1,HP,IL10,MAPK1,MAPK8,MMP2,MMP9,NOS2,NQO1,TFRC,THBS1,TIMP2,VWF,XRCC1	disease	1.Age.Related.Macular.Degeneration
C4035	thyroid papillary carcinomas	7.57289e-12	1.07156e-08	8.05687e-11	20.729	14	169	CCL2,CD36,HMOX1,MAPK8,MMP2,MMP9,NOS2,NOS3,OGG1,STAT3,THBS1,TIMP2,TLR3,XRCC1	disease	1.Age.Related.Macular.Degeneration
C8925	metastatic melanomas	7.86963e-12	1.11355e-08	8.31009e-11	20.7001	15	205	CCL2,CST3,CXCL1,IL10,KDR,MAPK1,MMP2,MMP3,MMP9,NFKB1,NOS2,SELP,STAT3,THBS1,TIMP2	disease	1.Age.Related.Macular.Degeneration
DOID:4029	Gastritis	9.38566e-12	1.32807e-08	9.83757e-11	20.4713	9	43	CYP2C19,IL10,IL17A,IL1B,NOS2,TLR2,TLR4,TNF,TP53	disease	1.Age.Related.Macular.Degeneration
C9300	treatment-related leukemias	1.15551e-11	1.63504e-08	1.20224e-10	20.337	17	292	AKT2,CR2,HP,IL10,KDR,MAPK1,MMP9,NFKB1,NOS2,NQO1,OGG1,PROM1,SELP,STAT3,TFRC,TNFRSF1B,VWF	disease	1.Age.Related.Macular.Degeneration
C36048	low-grade tumours	1.40542e-11	1.98867e-08	1.45159e-10	20.0771	10	64	APOE,CCL2,CR2,IL10,MMP2,MMP3,MMP9,TFRC,THBS1,TIMP2	disease	1.Age.Related.Macular.Degeneration
C2953	tumors of the colon	1.45771e-11	2.06266e-08	1.49468e-10	20.0873	15	214	CST3,CYP1A2,DKK1,IL10,MAPK1,MAPK8,MMP2,MMP9,NFE2L2,NOS2,NQO1,POSTN,PPARA,THBS1,TIMP2	disease	1.Age.Related.Macular.Degeneration
C2901	urinary bladder tumours	1.60639e-11	2.27304e-08	1.63528e-10	19.9716	13	145	APOE,CYP1A2,CYP2C19,KDR,MAPK8,MMP2,MMP9,NOS2,NOS3,NQO1,TFRC,THBS1,TIMP2	disease	1.Age.Related.Macular.Degeneration
C3247	preleukemia	1.98953e-11	2.81518e-08	2.01084e-10	19.7878	16	259	ADIPOQ,CD36,IL10,KDR,MAPK8,MMP2,MMP9,NOS2,NQO1,OGG1,PROM1,STAT3,TFRC,THBS1,TIMP2,VWF	disease	1.Age.Related.Macular.Degeneration
C18121	tumorigenesis	2.56919e-11	3.6354e-08	2.5783e-10	19.5891	22	565	ADIPOQ,AGER,AHR,AKT2,CASP8,CCL2,CYP1A2,DKK1,HMOX1,HP,MAPK1,MAPK8,MMP2,MMP3,NFE2L2,NOS2,NQO1,OGG1,POSTN,SERPINF1,THBS1,XRCC1	disease	1.Age.Related.Macular.Degeneration
C3157	leiomyoma	2.65248e-11	3.75326e-08	2.64314e-10	19.4535	11	92	CCL2,CYP1A2,IGF1R,IGFBP7,MAPK1,MMP3,MMP9,NOS3,PARP1,THBS1,TIMP2	disease	1.Age.Related.Macular.Degeneration
C2948	rat choriocarcinoma (rcho)	2.79704e-11	3.95781e-08	2.7677e-10	19.4397	15	224	APOE,CYP1A2,DKK1,IL10,KDR,MAPK1,MMP2,MMP9,NOS2,NOS3,PPARA,SLC11A2,STAT3,TFRC,TIMP2	disease	1.Age.Related.Macular.Degeneration
C2910	tumors of the breast	2.85819e-11	4.04434e-08	2.80857e-10	19.492	23	627	ADIPOQ,AHR,CCL2,CYP1A2,CYP2C19,DKK1,HIF1A,HP,IGF1R,IL10,MAPK1,MAPK8,MMP2,MMP3,MMP9,NFKB1,NOS2,NQO1,PARP1,SQSTM1,THBS1,TJP1,VWF	disease	1.Age.Related.Macular.Degeneration
C2912	burkitts tumor	3.59712e-11	5.08992e-08	3.51029e-10	19.1898	15	228	AHR,AKT2,CASP8,CR2,CXCR5,IL10,MAPK1,MMP9,NFKB1,NOS2,NQO1,SELL,STAT3,TFRC,TIMP2	disease	1.Age.Related.Macular.Degeneration
C4815	thyroid gland carcinomas	4.07171e-11	5.76147e-08	3.94621e-10	19.0667	15	230	AHR,GAS6,HMOX1,IL10,LGALS1,MAPK1,MAPK8,MMP2,MMP9,NFKB1,NOS2,SOD2,THBS1,TIMP2,XRCC1	disease	1.Age.Related.Macular.Degeneration
C7927	primary liver carcinomas	5.22962e-11	7.39992e-08	5.03396e-10	18.808	14	195	AHR,ANGPTL4,CYP1A2,CYP2C19,HP,MAPK1,MMP9,NFKB1,NOS2,NQO1,PARP1,PPARA,SOD2,TIMP2	disease	1.Age.Related.Macular.Degeneration
C36046	high grade tumours	7.92913e-11	1.12197e-07	7.58089e-10	18.3278	7	22	ARNT,HIF1A,IL10,MMP2,MMP3,MMP9,TFRC	disease	1.Age.Related.Macular.Degeneration
C27907	b-cell lymphomas	9.2086e-11	1.30302e-07	8.74508e-10	18.2665	16	287	CD36,CR2,CST3,CXCR5,IL10,MAPK1,MAPK8,MMP3,MMP9,NFKB1,PARP1,RAD51,SELL,STAT3,TFRC,TIMP2	disease	1.Age.Related.Macular.Degeneration
DOID:615	Leukopenia	1.3242e-10	1.87375e-07	1.24917e-09	17.8243	8	38	CRP,F3,IL10,IL1B,MTOR,SELL,TNF,TP53	disease	1.Age.Related.Macular.Degeneration
DOID:4989	Pancreatitis	1.39567e-10	1.97488e-07	1.30787e-09	17.7909	10	80	CCL2,CRP,ICAM1,IL10,IL1B,STAT3,TGFB1,TLR4,TNF,TP53	disease	1.Age.Related.Macular.Degeneration
DOID:0050852	Limb ischemia	2.27417e-10	3.21795e-07	2.11707e-09	17.2695	6	14	CD34,CRP,KDR,NOS3,PROM1,VEGFA	disease	1.Age.Related.Macular.Degeneration
DOID:2725	Capillary hemangioma	2.27417e-10	3.21795e-07	2.11707e-09	17.2695	6	14	CD34,FLT1,KDR,PROM1,SLC2A1,VEGFA	disease	1.Age.Related.Macular.Degeneration
C16317	b16 melanomas	2.31269e-10	3.27245e-07	2.13886e-09	17.2988	11	112	APOE,CST3,IL10,MAPK1,MAPK8,MMP9,NOS2,SERPINF1,STAT3,TFRC,TYR	disease	1.Age.Related.Macular.Degeneration
C9357	hodgkins lymphomas	3.10632e-10	4.39545e-07	2.85419e-09	17.0386	14	223	CCL2,CR2,CYP2C19,HP,IL10,LGALS1,MAPK1,MBL2,MMP9,NFKB1,SELE,TFRC,TIMP2,TNFRSF1B	disease	1.Age.Related.Macular.Degeneration
C2919	prostatic adenocarcinomas (pacs)	3.24393e-10	4.59016e-07	2.96139e-09	16.9734	12	148	ADIPOQ,AGER,IGF1R,MAPK8,MMP2,MMP9,NOS2,NQO1,SOD2,STAT3,TIMP2,XRCC1	disease	1.Age.Related.Macular.Degeneration
DOID:10772	Thrombotic thrombocytopenic purpura	3.76955e-10	5.33391e-07	3.41917e-09	16.7651	6	15	C5,CFH,F3,HP,THBS1,VWF	disease	1.Age.Related.Macular.Degeneration
DOID:3627	Aortic aneurysm	4.01557e-10	5.68204e-07	3.61913e-09	16.7097	7	27	ACE,CRP,CST3,IL1B,MMP3,TGFBR1,TNF	disease	1.Age.Related.Macular.Degeneration
C8294	pancreatic adenocarcinomas (pa)	4.48144e-10	6.34123e-07	4.01344e-09	16.6637	13	189	IGF1R,IL10,KDR,MAPK1,MMP2,MMP9,NFKB1,NOS2,NQO1,RAD51,SERPINF1,THBS1,VWF	disease	1.Age.Related.Macular.Degeneration
C35850	head and neck carcinomas	4.64043e-10	6.5662e-07	4.12969e-09	16.5746	8	44	CASP8,CST3,HIF1A,KDR,MMP3,MMP9,NFKB1,TIMP2	disease	1.Age.Related.Macular.Degeneration
C2920	uv-induced skin cancers	5.11972e-10	7.2444e-07	4.52775e-09	16.4976	10	91	IGF1R,IL10,MAPK1,MAPK8,MMP2,MMP3,NFE2L2,NOS2,OGG1,XRCC1	disease	1.Age.Related.Macular.Degeneration
DOID:2703	Synovitis	5.32443e-10	7.53407e-07	4.67954e-09	16.4283	7	28	CRP,IL17A,IL1B,MMP3,TNF,TNFRSF1B,VEGFA	disease	1.Age.Related.Macular.Degeneration
C3222	medulloblastomas	5.44372e-10	7.70286e-07	4.75485e-09	16.4706	13	192	AHR,APOE,CASP8,CCL2,DKK1,MAPK1,MMP2,MMP3,MMP9,NOS2,PARP1,SOD2,VWF	disease	1.Age.Related.Macular.Degeneration
C7712	uveal melanomas	5.71173e-10	8.08209e-07	4.95834e-09	16.3888	10	92	IGF1R,KDR,MAPK1,MMP2,MMP3,MMP9,SERPINF1,THBS1,TIMP2,VWF	disease	1.Age.Related.Macular.Degeneration
x1334	lymph node metastasis	7.95216e-10	1.12523e-06	6.86117e-09	16.0944	13	198	ADIPOQ,AGER,AKT2,CCL2,HMOX1,MAPK1,MMP2,MMP3,MMP9,NOS2,OGG1,POSTN,THBS1	disease	1.Age.Related.Macular.Degeneration
DOID:7147	Ankylosing spondylitis	8.09611e-10	1.1456e-06	6.94303e-09	16.0202	8	47	CRP,DKK1,IL10,IL17A,MMP3,TNF,TNFRSF10A,TNFRSF1B	disease	1.Age.Related.Macular.Degeneration
C3864	colonic adenomatous polyps	8.14742e-10	1.15286e-06	6.94494e-09	16.0245	9	69	CCL2,HMOX1,IL10,MAPK8,MMP2,MMP9,NOS2,PARP1,THBS1	disease	1.Age.Related.Macular.Degeneration
C3172	therapy-related myeloid leukemia	9.16332e-10	1.29661e-06	7.76413e-09	16.0099	18	441	ADIPOQ,AIFM1,CCL2,CD36,CR2,CXCR5,HMOX1,MAPK1,MAPK8,MBP,MMP9,NOS2,NQO1,PARP1,STAT3,TFRC,THBS1,TNFRSF1B	disease	1.Age.Related.Macular.Degeneration
DOID:0050697	Chorioamnionitis	9.21936e-10	1.30454e-06	7.76511e-09	15.8726	6	17	CCL2,CRP,IL1B,TLR2,TLR4,TNF	disease	1.Age.Related.Macular.Degeneration
C3150	renal-cell tumours	9.79639e-10	1.38619e-06	8.2023e-09	15.864	11	128	ANGPTL4,ARNT,HIF1A,HP,IL10,MAPK1,MMP2,MMP9,OGG1,SELL,SOD2	disease	1.Age.Related.Macular.Degeneration
C3343	tumors of the prostate	1.08702e-09	1.53814e-06	9.04788e-09	15.8076	15	291	AHR,CYP1A2,HIF1A,IL10,MAPK1,MAPK8,MMP2,MMP9,NOS2,PARP1,SERPINF1,SOD2,STAT3,THBS1,VWF	disease	1.Age.Related.Macular.Degeneration
C3372	tumors of the skin	1.25572e-09	1.77684e-06	1.03909e-08	15.6174	11	131	AHR,ARNT,CYP1A2,IL10,MAPK1,MAPK8,MMP3,MMP9,NFE2L2,NQO1,OGG1	disease	1.Age.Related.Macular.Degeneration
DOID:8469	Influenza	1.44645e-09	2.04673e-06	1.18996e-08	15.465	10	101	CCL2,CRP,IL10,IL17A,IL1B,SELL,TLR2,TLR3,TLR4,TNF	disease	1.Age.Related.Macular.Degeneration
C3182	promyelocytic leukemias	1.63465e-09	2.31303e-06	1.33701e-08	15.3796	13	210	CCL2,DKK1,IER3,IL10,MAPK8,MMP9,PARP1,PROM1,STAT3,TFRC,THBS1,TNFRSF1B,VWF	disease	1.Age.Related.Macular.Degeneration
C3236	myeloid metaplasia	1.73216e-09	2.451e-06	1.40862e-08	15.3221	13	211	ACE,APOE,CYP1A2,IL10,KDR,MMP2,MMP9,NOS2,NOS3,PARP1,THBS1,TJP1,TLR4	disease	1.Age.Related.Macular.Degeneration
DOID:9120	Amyloidosis	1.88399e-09	2.66585e-06	1.52334e-08	15.1792	8	52	APOE,APP,CRP,CST3,IL1B,NLRP3,TNF,TNFRSF1B	disease	1.Age.Related.Macular.Degeneration
C4861	monocytic leukemias	1.96901e-09	2.78614e-06	1.58304e-08	15.1466	9	76	AIFM1,APOE,CCL2,CD36,CXCR5,IL10,MAPK8,MMP9,SERPINF1	disease	1.Age.Related.Macular.Degeneration
C3234	mesotheliomas	2.36318e-09	3.3439e-06	1.88921e-08	14.9895	11	139	CST3,DKK1,IGF1R,IGFBP7,KDR,MAPK1,NOS2,NOS3,NQO1,SOD2,TFRC	disease	1.Age.Related.Macular.Degeneration
Undefined02	Schizophrenia, Schizo Genes by COR	2.57648e-09	3.64573e-06	2.04816e-08	14.9284	13	218	APOE,ARNT,C3,CFB,CRP,CYP1A2,GSTM1,HP,IL10,IL18,IL1B,TNF,TP53	disease	1.Age.Related.Macular.Degeneration
C3728	human hepatoblastoma	2.80233e-09	3.9653e-06	2.21525e-08	14.8078	10	108	AHR,CYP1A2,HTATIP2,IGF1R,IL10,NFE2L2,NOS2,PPARA,SERPINF1,TFRC	disease	1.Age.Related.Macular.Degeneration
DOID:8677	Perinatal necrotizing enterocolitis	2.84026e-09	4.01897e-06	2.23276e-08	14.7502	6	20	CRP,IL10,IL1B,TLR2,TLR4,TNF	disease	1.Age.Related.Macular.Degeneration
DOID:11476	Osteoporosis	3.06802e-09	4.34126e-06	2.39848e-08	14.7179	10	109	ADIPOQ,COL1A2,CRP,DKK1,IL1B,MAPK8,MMP9,PPARG,TGFB1,TNF	disease	1.Age.Related.Macular.Degeneration
DOID:65	Connective tissue disease	4.4039e-09	6.23152e-06	3.42391e-08	14.3229	7	37	ACE,CD34,F3,MTOR,NOS3,TGFB2,VWF	disease	1.Age.Related.Macular.Degeneration
C21678	spontaneous mammary tumors	5.29142e-09	7.48736e-06	4.09145e-08	14.1895	11	150	ADIPOQ,AHR,CCL2,IL10,MMP2,MMP3,MMP9,NOS2,NOS3,THBS1,TLR4	disease	1.Age.Related.Macular.Degeneration
DOID:255	Hemangioma	5.36843e-09	7.59632e-06	4.12844e-08	14.1256	7	38	CD34,HIF1A,KDR,PROM1,SLC2A1,TP53,VEGFA	disease	1.Age.Related.Macular.Degeneration
C3196	hepatic tumours	6.12487e-09	8.6667e-06	4.6847e-08	14.006	8	60	ADIPOQ,AHR,HP,KDR,NFE2L2,NQO1,STAT3,TFRC	disease	1.Age.Related.Macular.Degeneration
C2946	swarm rat chondrosarcoma	7.23608e-09	1.02391e-05	5.50487e-08	13.8658	10	119	AGER,HIF1A,IL10,MAPK1,MAPK8,MMP2,MMP3,MMP9,NOS2,TIMP2	disease	1.Age.Related.Macular.Degeneration
C3200	tumors of the lung	9.28372e-09	1.31365e-05	7.02485e-08	13.6714	14	290	AGER,AKT2,CASP8,CST3,CYP1A2,HMOX1,IL10,MAPK8,MMP2,MMP9,NOS2,OGG1,SERPINF1,THBS1	disease	1.Age.Related.Macular.Degeneration
DOID:5199	Ureteral obstruction	9.64898e-09	1.36533e-05	7.2624e-08	13.531	6	24	CCL2,HMOX1,SNAI1,STAT3,TGFB1,TGFBR1	disease	1.Age.Related.Macular.Degeneration
DOID:1307	Dementia	1.0789e-08	1.52664e-05	8.07745e-08	13.4694	10	124	ACE,APOE,APP,CCL2,CRP,CST3,IL1B,MBP,PARK7,TNF	disease	1.Age.Related.Macular.Degeneration
DOID:1205	Allergic hypersensitivity disease	1.25951e-08	1.7822e-05	9.38001e-08	13.3158	10	126	ACE,CCL2,CCL24,ICAM1,IL10,IL17A,IL1B,TLR2,TLR4,TNF	disease	1.Age.Related.Macular.Degeneration
C3580	metastatic bone disease	1.32843e-08	1.87973e-05	9.84151e-08	13.2494	9	94	CST3,DKK1,IGF1R,IL10,KDR,MMP2,MMP9,NOS2,POSTN	disease	1.Age.Related.Macular.Degeneration
C4030	urinary tract transitional cell carcinoma	1.32948e-08	1.88122e-05	9.84151e-08	13.2354	8	66	IL10,MMP2,MMP9,PARP1,TFRC,THBS1,TIMP2,VWF	disease	1.Age.Related.Macular.Degeneration
DOID:10690	Mastitis	1.33322e-08	1.8865e-05	9.84151e-08	13.2201	7	43	HP,IL10,IL1B,SELL,TLR2,TLR4,TNF	disease	1.Age.Related.Macular.Degeneration
C4978	sporadic colorectal cancers	1.60113e-08	2.2656e-05	1.16784e-07	13.064	9	96	APOE,CCL24,MMP2,MMP9,NFKB1,NQO1,OGG1,THBS1,TIMP2	disease	1.Age.Related.Macular.Degeneration
C3444	wegeners granulomatosis	1.63249e-08	2.30997e-05	1.1846e-07	13.007	6	26	ACE,IL10,NOS2,NOS3,SELL,VWF	disease	1.Age.Related.Macular.Degeneration
C3336	polycythemia vera	1.692e-08	2.39418e-05	1.22152e-07	12.9957	8	68	CD36,IL10,MMP2,MMP9,STAT3,TFRC,TIMP2,VWF	disease	1.Age.Related.Macular.Degeneration
DOID:999	Hypereosinophilic syndrome	1.90321e-08	2.69305e-05	1.36703e-07	12.8788	8	69	CCL24,CRP,ICAM1,IL10,IL17A,IL1B,POSTN,TNF	disease	1.Age.Related.Macular.Degeneration
C3017	ependymomas	1.90321e-08	2.69305e-05	1.36703e-07	12.8788	8	69	CASP8,CCL2,MMP2,MMP3,MMP9,NOS2,STAT3,THBS1	disease	1.Age.Related.Macular.Degeneration
C4028	uterine cervix squamous cell carcinoma	1.90321e-08	2.69305e-05	1.36703e-07	12.8788	8	69	AGER,AHR,HIF1A,IL10,MMP9,NQO1,THBS1,TIMP2	disease	1.Age.Related.Macular.Degeneration
C4064	prostatic intraepithelial neoplasias (pin)	1.9216e-08	2.71907e-05	1.37327e-07	12.8829	9	98	AGER,APOE,DKK1,IL10,MAPK1,MMP2,MMP9,THBS1,VWF	disease	1.Age.Related.Macular.Degeneration
C8336	hsil	2.08744e-08	2.95373e-05	1.48428e-07	12.7621	6	27	IL10,MAPK8,MMP2,MMP9,THBS1,XRCC1	disease	1.Age.Related.Macular.Degeneration
C3467	t-cell cutaneous lymphoma (ctcl)	2.1019e-08	2.97419e-05	1.4871e-07	12.7939	9	99	CD36,IL10,LGALS1,MAPK8,NFKB1,SELP,STAT3,TFRC,THBS1	disease	1.Age.Related.Macular.Degeneration
C8614	liver tumours	2.34819e-08	3.32269e-05	1.65308e-07	12.7122	11	173	AHR,CR2,IGFBP7,IL10,MAPK1,NFE2L2,NOS2,NQO1,OGG1,PPARA,STAT3	disease	1.Age.Related.Macular.Degeneration
C35716	idiopathic pulmonary fibrosis (ipf)	2.54487e-08	3.60099e-05	1.78267e-07	12.5769	7	47	AGER,HMOX1,IL10,MMP9,NFE2L2,SERPINF1,THBS1	disease	1.Age.Related.Macular.Degeneration
C3246	mycosis fungoides	2.73458e-08	3.86942e-05	1.90612e-07	12.5327	9	102	CR2,CX3CR1,CXCR5,MMP2,MMP9,SELE,SELL,STAT3,TFRC	disease	1.Age.Related.Macular.Degeneration
C3414	tumors of the thyroid	2.81722e-08	3.98636e-05	1.9541e-07	12.5175	10	137	IL10,KDR,MAPK1,MMP2,NFKB1,NOS2,NOS3,SELP,SOD2,THBS1	disease	1.Age.Related.Macular.Degeneration
C3466	t-cell nonhodgkin&apos;s lymphoma	3.15216e-08	4.4603e-05	2.17576e-07	12.4205	11	178	CCL2,IER3,IL10,MAPK1,MAPK8,MMP2,MMP9,NFKB1,STAT3,TFRC,TNFRSF1B	disease	1.Age.Related.Macular.Degeneration
C3434	uterine leiomyoma	3.43754e-08	4.86412e-05	2.36122e-07	12.2778	7	49	ADIPOQ,CCL2,CYP1A2,GAS6,IGFBP7,MMP9,XRCC1	disease	1.Age.Related.Macular.Degeneration
C3510	skin melanomas	3.52773e-08	4.99174e-05	2.41147e-07	12.28	9	105	MAPK1,MMP2,MMP9,NOS2,PARP1,TFRC,THBS1,VWF,XRCC1	disease	1.Age.Related.Macular.Degeneration
C39852	urothelial cell carcinomas	3.71331e-08	5.25433e-05	2.52612e-07	12.2148	8	75	HIF1A,MMP2,MMP3,MMP9,NQO1,TFRC,THBS1,TIMP2	disease	1.Age.Related.Macular.Degeneration
C3288	well-differentiated oligodendrogliomas	3.83341e-08	5.42428e-05	2.59535e-07	12.1976	9	106	APOE,HMOX1,KDR,MAPK1,MBP,MMP9,NOS2,NOS3,THBS1	disease	1.Age.Related.Macular.Degeneration
C3300	ovarian cysts	4.11897e-08	5.82835e-05	2.7754e-07	12.0852	6	30	AHR,ARNT,CCL2,HP,MMP9,NOS2	disease	1.Age.Related.Macular.Degeneration
C3167	t-lineage acute lymphoblastic leukemias (t-all)	4.50937e-08	6.38075e-05	3.02405e-07	12.1224	15	384	CASP8,CR2,CST3,CXCR5,CYP2C19,HP,MBP,MMP2,NQO1,PROM1,SELL,SOD2,TFRC,TIMP2,XRCC1	disease	1.Age.Related.Macular.Degeneration
C21631	plasmacytomas	4.5819e-08	6.48339e-05	3.0582e-07	11.9921	7	51	CXCR5,CYP1A2,IL10,NFKB1,NOS2,PARP1,TFRC	disease	1.Age.Related.Macular.Degeneration
DOID:0110845	Xeroderma pigmentosum group D	5.07962e-08	7.18766e-05	3.37449e-07	11.8765	6	31	GSTM1,GSTP1,GSTT1,NQO1,OGG1,XRCC1	disease	1.Age.Related.Macular.Degeneration
C4824	tongue carcinomas	6.21768e-08	8.79801e-05	4.11122e-07	11.6753	6	32	HMOX1,LGALS1,MMP2,MMP9,NOS2,TFRC	disease	1.Age.Related.Macular.Degeneration
C3815	malignant ascites	6.21768e-08	8.79801e-05	4.11122e-07	11.6753	6	32	IL10,KDR,MMP2,MMP9,NFKB1,NOS2	disease	1.Age.Related.Macular.Degeneration
C18128	lymphomagenesis	6.67723e-08	9.44828e-05	4.39455e-07	11.6625	10	150	AHR,APP,IL10,MAPK1,MAPK8,MMP9,NFKB1,NOS2,OGG1,XRCC1	disease	1.Age.Related.Macular.Degeneration
C2891	columnar-lined esophagus	6.89317e-08	9.75384e-05	4.51567e-07	11.5862	7	54	ADIPOQ,CYP1A2,MAPK1,NOS2,OGG1,SOD2,XRCC1	disease	1.Age.Related.Macular.Degeneration
DOID:4724	Brain edema	7.13507e-08	0.000100961	4.65259e-07	11.5266	5	17	MMP2,MMP9,NFE2L2,NQO1,TJP1	disease	1.Age.Related.Macular.Degeneration
C2927	papillary-type carcinomas	7.23345e-08	0.000102353	4.69511e-07	11.568	9	114	GAS6,MMP2,MMP9,NOS2,SOD1,SOD2,THBS1,TIMP2,TJP1	disease	1.Age.Related.Macular.Degeneration
C3269	schwannomas	7.54327e-08	0.000106737	4.87385e-07	11.5113	8	82	AGER,APOE,MAPK1,MAPK8,MBP,MMP9,NOS2,STAT3	disease	1.Age.Related.Macular.Degeneration
C4953	intracranial tumours	7.55786e-08	0.000106944	4.87385e-07	11.4811	6	33	APOE,CCL2,HMOX1,MBP,MMP9,TFRC	disease	1.Age.Related.Macular.Degeneration
DOID:13250	Diarrhea	8.56284e-08	0.000121164	5.48254e-07	11.4162	10	154	CRP,HP,IL10,IL1B,KDR,MTOR,TF,TJP1,TLR4,TNF	disease	1.Age.Related.Macular.Degeneration
C7539	t-lymphocytic leukemia	9.12605e-08	0.000129134	5.81683e-07	11.3837	12	244	AHR,AKT2,APP,CASP8,CCL2,CR2,CXCR5,IL10,MAPK8,SQSTM1,STAT3,TFRC	disease	1.Age.Related.Macular.Degeneration
DOID:11335	Sarcoidosis	9.12727e-08	0.000129151	5.81683e-07	11.2933	6	34	ACE,IL10,IL18,IL1B,TNF,TNFRSF1B	disease	1.Age.Related.Macular.Degeneration
C3646	borderline tumours	1.01206e-07	0.000143207	6.39316e-07	11.2046	7	57	AKT2,CCL2,HIF1A,KDR,MMP2,MMP9,TIMP2	disease	1.Age.Related.Macular.Degeneration
C2978	simple cysts	1.13801e-07	0.000161028	7.1568e-07	11.1656	12	249	CCL2,CYP1A2,IL10,KDR,MAPK1,MAPK8,MMP9,SELE,THBS1,TIMP2,TJP1,VWF	disease	1.Age.Related.Macular.Degeneration
C3769	endometrioid carcinomas	1.2915e-07	0.000182747	8.08616e-07	10.9624	7	59	CCL2,KDR,MMP2,MMP9,NOS2,NOS3,TIMP2	disease	1.Age.Related.Macular.Degeneration
C3272	neurofibroma	1.32645e-07	0.000187692	8.26838e-07	10.9087	5	19	APOE,MBP,MMP2,MMP3,MMP9	disease	1.Age.Related.Macular.Degeneration
C3839	pulmonary granulomas	1.32645e-07	0.000187692	8.26838e-07	10.9087	5	19	CCL2,IL10,MMP2,MMP9,NOS2	disease	1.Age.Related.Macular.Degeneration
DOID:11263	Chlamydia	1.75913e-07	0.000248917	1.09174e-06	10.6275	5	20	CRP,IL10,IL1B,TLR2,TNF	disease	1.Age.Related.Macular.Degeneration
DOID:1002	Endometritis	1.75913e-07	0.000248917	1.09174e-06	10.6275	5	20	HP,IL1B,TLR2,TLR4,TNF	disease	1.Age.Related.Macular.Degeneration
C3088	malignant hemangioendothelioma	2.15438e-07	0.000304845	1.3312e-06	10.4392	6	39	ACE,CD36,KDR,MMP9,NOS3,VWF	disease	1.Age.Related.Macular.Degeneration
C3329	pituitary adenomas	2.41212e-07	0.000341315	1.48398e-06	10.3917	10	172	AKT2,APOE,CST3,HIF1A,MMP2,MMP9,NOS2,NOS3,TFRC,TIMP2	disease	1.Age.Related.Macular.Degeneration
DOID:0060859	Salmonellosis	2.52073e-07	0.000356683	1.54408e-06	10.2831	6	40	IL10,IL18,IL1B,NOS2,TLR4,TNF	disease	1.Age.Related.Macular.Degeneration
C3330	tumors of the pituitary gland	2.55865e-07	0.000362049	1.56056e-06	10.3168	9	132	HIF1A,IL10,KDR,MAPK1,MMP2,MMP9,NOS2,THBS1,TLR4	disease	1.Age.Related.Macular.Degeneration
C3493	squamous-cell lung carcinomas (sclcs)	2.81246e-07	0.000397963	1.708e-06	10.2064	8	97	AGER,CST3,MMP2,MMP9,NOS2,OGG1,TIMP2,XRCC1	disease	1.Age.Related.Macular.Degeneration
C4089	polyposis syndromes	2.83599e-07	0.000401293	1.71493e-06	10.1816	7	66	IL10,MMP2,MMP9,NOS2,OGG1,PARP1,TLR4	disease	1.Age.Related.Macular.Degeneration
C4914	skin carcinomas	2.93673e-07	0.000415547	1.76829e-06	10.1313	6	41	IL10,MAPK8,MMP3,MMP9,THBS1,XRCC1	disease	1.Age.Related.Macular.Degeneration
C8505	invasive cancers	3.04538e-07	0.000430921	1.82594e-06	10.1276	8	98	HIF1A,MMP2,MMP3,MMP9,NOS2,SOD2,TFRC,TIMP2	disease	1.Age.Related.Macular.Degeneration
C3694	nad	3.40748e-07	0.000482158	2.03442e-06	9.98355	6	42	CXCL1,MAPK8,MMP2,MMP9,NFKB1,STAT3	disease	1.Age.Related.Macular.Degeneration
C2924	noninvasive ductal carcinomas (nidcs)	3.51263e-07	0.000497038	2.08839e-06	10.0033	9	137	CCL2,HIF1A,MMP2,MMP9,NOS2,THBS1,TIMP2,TJP1,VWF	disease	1.Age.Related.Macular.Degeneration
C7065	lymphoid tumours	3.56114e-07	0.000503902	2.10838e-06	9.97262	8	100	APP,CXCR5,IL10,MMP2,MMP3,MMP9,NOS2,TFRC	disease	1.Age.Related.Macular.Degeneration
DOID:0050830	Peripheral artery disease	3.86241e-07	0.00054653	2.27721e-06	9.83258	4	10	ACE,CRP,SELP,VEGFA	disease	1.Age.Related.Macular.Degeneration
C4000	cin 3	3.86241e-07	0.00054653	2.27721e-06	9.83258	4	10	HP,IL10,MMP2,NOS2	disease	1.Age.Related.Macular.Degeneration
x333337228	malignant transformation	3.88145e-07	0.000549226	2.27894e-06	9.93843	11	228	AHR,AKT2,HP,MAPK1,MAPK8,MMP2,MMP3,MMP9,NFE2L2,NOS2,THBS1	disease	1.Age.Related.Macular.Degeneration
C3407	primary thrombocytosis	5.20457e-07	0.000736447	3.04317e-06	9.56282	6	45	CD36,MMP2,MMP3,MMP9,TIMP2,VWF	disease	1.Age.Related.Macular.Degeneration
DOID:13564	Aspergillosis	5.8687e-07	0.000830422	3.41737e-06	9.42814	5	25	CYP2C19,IL10,TLR2,TLR4,TNF	disease	1.Age.Related.Macular.Degeneration
C4326	anaplastic oligodendrogliomas	5.8687e-07	0.000830422	3.41737e-06	9.42814	5	25	HMOX1,MBP,MMP2,MMP9,NOS2	disease	1.Age.Related.Macular.Degeneration
DOID:2043	Hepatitis B	6.26888e-07	0.000887047	3.63544e-06	9.39511	7	74	IL10,IL17A,TF,TLR2,TLR3,TNF,TP53	disease	1.Age.Related.Macular.Degeneration
C4017	ductal carcinomas of the breast	6.75271e-07	0.000955508	3.90003e-06	9.35718	9	148	CCL2,HIF1A,IGF1R,MMP3,MMP9,NQO1,STAT3,THBS1,XRCC1	disease	1.Age.Related.Macular.Degeneration
C3194	liposarcomas	7.71362e-07	0.00109148	4.4369e-06	9.17221	6	48	APOE,MMP2,MMP9,NOS2,THBS1,TIMP2	disease	1.Age.Related.Macular.Degeneration
DOID:7148	Rheumatoid arthritis	7.94542e-07	0.00112428	4.55173e-06	9.17835	8	111	CRP,CX3CL1,CXCR5,HLA-DQB1,TFRC,TNF,TNFRSF10A,TNFRSF1B	disease	1.Age.Related.Macular.Degeneration
C4456	malignant mesotheliomas	8.23905e-07	0.00116583	4.70091e-06	9.12433	7	77	KDR,MMP9,NOS2,NOS3,SOD2,TFRC,VWF	disease	1.Age.Related.Macular.Degeneration
C4025	primary esophageal adenocarcinomas	8.23905e-07	0.00116583	4.70091e-06	9.12433	7	77	ADIPOQ,MMP9,NOS2,NOS3,NQO1,OGG1,XRCC1	disease	1.Age.Related.Macular.Degeneration
C7440	papillomas	8.5089e-07	0.00120401	4.83538e-06	9.11059	8	112	MAPK1,MMP3,MMP9,NOS2,NQO1,SOD2,STAT3,THBS1	disease	1.Age.Related.Macular.Degeneration
DOID:11729	Lyme disease	8.82224e-07	0.00124835	4.99339e-06	9.0227	5	27	C3,CXCL1,IL10,MAPK1,TLR2	disease	1.Age.Related.Macular.Degeneration
DOID:612	Primary immunodeficiency disease	8.82224e-07	0.00124835	4.99339e-06	9.0227	5	27	IL10,IL17A,IL1B,SELL,TNF	disease	1.Age.Related.Macular.Degeneration
C2956	tumors of the large bowel	8.91828e-07	0.00126194	5.02764e-06	9.1182	11	248	AHR,CCL24,DKK1,IL10,MMP2,MMP3,MMP9,NFKB1,NOS2,NQO1,PARP1	disease	1.Age.Related.Macular.Degeneration
C5105	sporadic colorectal adenocarcinomas	8.92743e-07	0.00126323	5.02764e-06	9.08143	9	153	AKT2,HIF1A,IGF1R,MMP2,MMP9,NOS2,NQO1,THBS1,TIMP2	disease	1.Age.Related.Macular.Degeneration
C9293	tumors of the cns	9.87986e-07	0.001398	5.52569e-06	8.9266	6	50	APOE,CYP1A2,HP,MBP,NOS2,SOD2	disease	1.Age.Related.Macular.Degeneration
C4648	tongue squamous cell carcinomas	1.06827e-06	0.0015116	5.95118e-06	8.83245	5	28	HIF1A,MMP2,MMP9,NOS2,TIMP2	disease	1.Age.Related.Macular.Degeneration
C7027	barrett&apos;s adenocarcinomas	1.06827e-06	0.0015116	5.95118e-06	8.83245	5	28	ADIPOQ,MAPK1,MMP9,OGG1,XRCC1	disease	1.Age.Related.Macular.Degeneration
C3782	cin	1.07042e-06	0.00151464	5.95118e-06	8.8651	7	80	CCL2,IL10,MAPK1,MMP2,MMP9,TIMP2,VWF	disease	1.Age.Related.Macular.Degeneration
C3209	low-grade follicular lymphomas	1.108e-06	0.00156781	6.12428e-06	8.86816	9	157	AKT2,CCL2,CR2,IL10,MMP9,OGG1,SELL,TFRC,XRCC1	disease	1.Age.Related.Macular.Degeneration
DOID:12986	Leukostasis	1.15701e-06	0.00163717	6.3703e-06	8.72925	3	4	ICAM1,IL1B,VEGFA	disease	1.Age.Related.Macular.Degeneration
C3183	t-cell acute lymphoblastic leukemias (t-all)	1.2315e-06	0.00174257	6.75413e-06	8.76386	9	159	CR2,CXCR5,IL10,MAPK1,MAPK8,NFKB1,PARP1,PROM1,TFRC	disease	1.Age.Related.Macular.Degeneration
DOID:1508	Candidiasis	1.25199e-06	0.00177157	6.84004e-06	8.69167	6	52	IL10,IL17A,IL1B,STAT3,TLR2,TNF	disease	1.Age.Related.Macular.Degeneration
C3458	high-grade malignant lymphomas	1.28392e-06	0.00181675	6.98749e-06	8.64967	5	29	IL10,PARP1,SELE,TFRC,TIMP2	disease	1.Age.Related.Macular.Degeneration
DOID:9279	Hyperhomocysteinemia	1.28392e-06	0.00181675	6.98749e-06	8.64967	5	29	APOE,CRP,MMP9,NOS3,PON1	disease	1.Age.Related.Macular.Degeneration
DOID:1602	Lymphadenitis	1.29473e-06	0.00183204	7.01932e-06	8.62692	4	13	IL17A,IL18,IL1B,NLRP3	disease	1.Age.Related.Macular.Degeneration
DOID:10873	Kuhnt-Junius degeneration	1.29473e-06	0.00183204	7.01932e-06	8.62692	4	13	CFB,CFH,KDR,VEGFA	disease	1.Age.Related.Macular.Degeneration
C3326	pheochromocytomas	1.32113e-06	0.0018694	7.1351e-06	8.71311	10	207	APP,CASP8,CST3,EPAS1,HIF1A,MAPK1,MAPK8,MMP3,NOS2,SOD2	disease	1.Age.Related.Macular.Degeneration
C3684	thyroid follicular adenomas	1.37595e-06	0.00194697	7.40295e-06	8.61652	7	83	MMP2,MMP9,NOS2,SOD1,SOD2,STAT3,THBS1	disease	1.Age.Related.Macular.Degeneration
C4819	squamous cell skin carcinoma	1.40412e-06	0.00198683	7.52588e-06	8.57795	6	53	IL10,MMP3,MMP9,NOS2,THBS1,XRCC1	disease	1.Age.Related.Macular.Degeneration
C36263	metastatic malignant neoplasms	1.49275e-06	0.00211224	7.9707e-06	8.5359	7	84	AGER,HP,IL10,MMP9,NOS2,PARP1,SERPINF1	disease	1.Age.Related.Macular.Degeneration
C3340	polyps	1.51456e-06	0.0021431	8.05675e-06	8.55973	9	163	CCL24,CYP1A2,IL10,MMP2,MMP3,MMP9,NOS2,SOD2,THBS1	disease	1.Age.Related.Macular.Degeneration
DOID:0060180	Colitis	1.53247e-06	0.00216844	8.1215e-06	8.47381	5	30	CXCL1,HMOX1,NOS2,SELL,TNFRSF1B	disease	1.Age.Related.Macular.Degeneration
DOID:3082	Interstitial lung disease	1.53247e-06	0.00216844	8.1215e-06	8.47381	5	30	CRP,IL10,MMP7,MMP9,TNFRSF1B	disease	1.Age.Related.Macular.Degeneration
C3359	rms	1.67601e-06	0.00237155	8.84906e-06	8.45982	9	165	AGER,IGF1R,MAPK1,MAPK8,MMP2,NFKB1,TFRC,TLR3,TNFRSF1B	disease	1.Age.Related.Macular.Degeneration
C3339	polyposis coli	1.75133e-06	0.00247814	9.21241e-06	8.37782	7	86	AGER,CST3,CYP1A2,MMP2,NOS2,OGG1,PARP1	disease	1.Age.Related.Macular.Degeneration
C3568	primary brain cancer	1.95351e-06	0.00276422	1.02378e-05	8.25059	6	56	APOE,MAPK8,MMP2,NOS2,TFRC,TIMP2	disease	1.Age.Related.Macular.Degeneration
C3844	gallbladder carcinomas	1.95351e-06	0.00276422	1.02378e-05	8.25059	6	56	HP,MMP2,NOS2,OGG1,THBS1,TIMP2	disease	1.Age.Related.Macular.Degeneration
C3813	single brain metastasis	1.95351e-06	0.00276422	1.02378e-05	8.25059	6	56	CCL2,MBP,MMP2,MMP3,MMP9,THBS1	disease	1.Age.Related.Macular.Degeneration
DOID:1875	Impotence	2.14245e-06	0.00303156	1.11866e-05	8.14095	5	32	ACE,EDN1,NOS3,TGFB1,VEGFA	disease	1.Age.Related.Macular.Degeneration
C35417	intrahepatic cholangiocellular carcinomas	2.17143e-06	0.00307257	1.12962e-05	8.14579	6	57	MMP9,NOS3,OGG1,SQSTM1,THBS1,TIMP2	disease	1.Age.Related.Macular.Degeneration
C4971	squamous-cell cancers	2.17143e-06	0.00307257	1.12962e-05	8.14579	6	57	COL1A2,HIF1A,HMOX1,LGALS1,MMP9,THBS1	disease	1.Age.Related.Macular.Degeneration
x47714	keratocyst	2.44623e-06	0.00346142	1.26792e-05	7.9933	4	15	MAPK8,MMP2,MMP3,MMP9	disease	1.Age.Related.Macular.Degeneration
DOID:3669	Intermittent claudication	2.44623e-06	0.00346142	1.26792e-05	7.9933	4	15	ACE,CRP,SELP,VWF	disease	1.Age.Related.Macular.Degeneration
C27349	histiocytic sarcomas	2.51153e-06	0.00355381	1.29701e-05	7.98311	5	33	CR2,CST3,MAPK8,NFKB1,PARP1	disease	1.Age.Related.Macular.Degeneration
C36035	encapsulated tumors	2.87806e-06	0.00407245	1.48089e-05	7.81961	3	5	MMP2,MMP3,TIMP2	disease	1.Age.Related.Macular.Degeneration
C3470	granuloma annulare	2.87806e-06	0.00407245	1.48089e-05	7.81961	3	5	HP,MMP2,MMP9	disease	1.Age.Related.Macular.Degeneration
DOID:2316	Brain ischemia	2.92881e-06	0.00414427	1.50155e-05	7.83051	5	34	ICAM1,IL1B,MMP9,NOS3,TNF	disease	1.Age.Related.Macular.Degeneration
DOID:9008	Psoriatic arthritis	2.92881e-06	0.00414427	1.50155e-05	7.83051	5	34	CRP,IL17A,MMP3,TNF,TNFRSF1B	disease	1.Age.Related.Macular.Degeneration
C7073	pd	2.97038e-06	0.00420309	1.51736e-05	7.85542	7	93	NFKB1,PARK7,PARP1,POSTN,SOD1,SOD2,SQSTM1	disease	1.Age.Related.Macular.Degeneration
C8335	lsil	3.24477e-06	0.00459134	1.65156e-05	7.71213	4	16	IL10,MMP2,MMP9,THBS1	disease	1.Age.Related.Macular.Degeneration
C7402	hcl	3.42651e-06	0.00484851	1.73782e-05	7.71427	7	95	CR2,CXCR5,IL10,MAPK1,NFKB1,NOS2,SELL	disease	1.Age.Related.Macular.Degeneration
C9120	pancreatic ductal cancer	3.9396e-06	0.00557454	1.99091e-05	7.57643	7	97	AKT2,IGF1R,MAPK1,MMP9,NOS2,SOD2,TIMP2	disease	1.Age.Related.Macular.Degeneration
DOID:657	Adenoma	4.10574e-06	0.00580962	2.06748e-05	7.55648	8	138	CD34,GSTP1,MMP7,PPARG,PTEN,STAT3,TP53,VEGFA	disease	1.Age.Related.Macular.Degeneration
DOID:870	Neuropathy	4.11182e-06	0.00581823	2.06748e-05	7.57558	9	184	ACE,AIFM1,CRP,EDN1,IL10,IL1B,MBP,TNF,VEGFA	disease	1.Age.Related.Macular.Degeneration
C9349	plasmacytomas	4.31791e-06	0.00610985	2.15896e-05	7.4651	6	64	CYP1A2,IL10,NFKB1,NOS2,SELL,TFRC	disease	1.Age.Related.Macular.Degeneration
C4952	primary brain tumours	4.51493e-06	0.00638863	2.24952e-05	7.40103	5	37	APOE,IL10,MAPK1,MAPK8,NOS2	disease	1.Age.Related.Macular.Degeneration
C4798	recurrent tumours	5.17585e-06	0.00732382	2.56976e-05	7.28579	6	66	HP,IL10,MMP9,TFRC,THBS1,TIMP2	disease	1.Age.Related.Macular.Degeneration
C9303	mastocytoma	5.17585e-06	0.00732382	2.56976e-05	7.28579	6	66	AIFM1,CCL2,HMOX1,IL10,MMP9,PARP1	disease	1.Age.Related.Macular.Degeneration
x18096	cervical lymph node metastasis	5.39918e-06	0.00763985	2.67127e-05	7.20556	4	18	HMOX1,MMP2,MMP9,NOS2	disease	1.Age.Related.Macular.Degeneration
C3780	undifferentiated large cell carcinomas	5.65397e-06	0.00800037	2.78758e-05	7.1984	6	67	IGF1R,IL10,MMP9,NOS2,TFRC,TIMP2	disease	1.Age.Related.Macular.Degeneration
C3316	peyronies disease	5.72783e-06	0.00810489	2.8142e-05	7.13304	3	6	CCL2,NOS2,NOS3	disease	1.Age.Related.Macular.Degeneration
C3804	intradermal nevi	5.72783e-06	0.00810489	2.8142e-05	7.13304	3	6	CXCL1,MMP2,MMP9	disease	1.Age.Related.Macular.Degeneration
C24021	osteosarcomas	6.55638e-06	0.00927727	3.21013e-05	7.09534	8	147	CCL2,DKK1,MAPK8,MMP3,MMP9,SERPINF1,THBS1,VWF	disease	1.Age.Related.Macular.Degeneration
C27086	polycystic-ovary syndrome	6.71791e-06	0.00950584	3.27787e-05	7.02791	6	69	ADIPOQ,AGER,APOE,CYP1A2,MMP9,TNFRSF1B	disease	1.Age.Related.Macular.Degeneration
C2858	adrenocortical tumours	6.71791e-06	0.00950584	3.27787e-05	7.02791	6	69	IGF1R,MAPK1,MMP2,MMP3,MMP9,THBS1	disease	1.Age.Related.Macular.Degeneration
C9338	malignant adrenal tumors	6.71791e-06	0.00950584	3.27787e-05	7.02791	6	69	APOE,CYP1A2,IGF1R,MAPK1,MMP9,TIMP2	disease	1.Age.Related.Macular.Degeneration
DOID:11612	Polycystic ovary syndrome	7.30768e-06	0.0103404	3.55339e-05	6.94472	6	70	ADIPOQ,ADIPOR1,CRP,PON1,PPARG,TNF	disease	1.Age.Related.Macular.Degeneration
DOID:2741	Bilirubin metabolic disorder	7.59761e-06	0.0107506	3.68172e-05	6.88503	5	41	CRP,HMOX1,HP,PKM,SLCO1B1	disease	1.Age.Related.Macular.Degeneration
C26919	lymphosarcoma	7.59761e-06	0.0107506	3.68172e-05	6.88503	5	41	CR2,CST3,CYP1A2,IL10,PARP1	disease	1.Age.Related.Macular.Degeneration
C9242	sporadic colon cancers	8.04592e-06	0.011385	3.88566e-05	6.87173	7	108	HIF1A,HLA-DQB1,HP,KDR,NOS2,THBS1,TLR3	disease	1.Age.Related.Macular.Degeneration
x333337236	cancerous lesions	8.46051e-06	0.0119716	4.07198e-05	6.75904	4	20	MAPK1,MMP2,NOS2,THBS1	disease	1.Age.Related.Macular.Degeneration
DOID:1883	Hepatitis C	9.33352e-06	0.0132069	4.47692e-05	6.70293	6	73	ADIPOQ,IL10,TF,TGFB1,TLR3,TNF	disease	1.Age.Related.Macular.Degeneration
DOID:1485	Cystic fibrosis	9.33352e-06	0.0132069	4.47692e-05	6.70293	6	73	CRP,IL1B,RAD51,TLR2,TLR4,TNF	disease	1.Age.Related.Macular.Degeneration
C9306	soft-tissue sarcomas (stss)	9.33352e-06	0.0132069	4.47692e-05	6.70293	6	73	AHR,IL10,MMP2,MMP9,TIMP2,TNFRSF1B	disease	1.Age.Related.Macular.Degeneration
C6794	gastric cardia carcinomas	9.97461e-06	0.0141141	4.76827e-05	6.57998	3	7	IL10,NOS2,XRCC1	disease	1.Age.Related.Macular.Degeneration
DOID:12510	Retinal ischemia	9.97461e-06	0.0141141	4.76827e-05	6.57998	3	7	HMOX1,ICAM1,VEGFA	disease	1.Age.Related.Macular.Degeneration
C27806	metastatic renal-cell carcinomas	1.03972e-05	0.014712	4.95354e-05	6.55424	4	21	ADIPOQ,HIF1A,HP,IL10	disease	1.Age.Related.Macular.Degeneration
C8989	oral tumours	1.2642e-05	0.0178884	6.00282e-05	6.36008	4	22	MMP2,MMP9,SOD2,THBS1	disease	1.Age.Related.Macular.Degeneration
C4194	invasive ductal carcinomas of the breast	1.33599e-05	0.0189043	6.32251e-05	6.39515	8	162	CD36,MAPK8,MMP2,MMP9,RAD51,SOD2,TFRC,THBS1	disease	1.Age.Related.Macular.Degeneration
C3898	mucosa-associated lymphoid tissue type lymphoma (malt)	1.35301e-05	0.0191451	6.38171e-05	6.31352	5	46	CXCR5,IL10,MMP9,NFKB1,TNFRSF1B	disease	1.Age.Related.Macular.Degeneration
DOID:643	Progressive multifocal leukoencephalopathy	1.52244e-05	0.0215425	7.15697e-05	6.17553	4	23	MBP,SELL,TNF,TP53	disease	1.Age.Related.Macular.Degeneration
C3802	metastatic amelanotic melanomas	1.52244e-05	0.0215425	7.15697e-05	6.17553	4	23	CD36,IL10,SOD2,TYR	disease	1.Age.Related.Macular.Degeneration
C7570	nevus	1.58583e-05	0.0224395	7.43029e-05	6.17964	6	80	IL10,MAPK1,MBP,MMP2,MMP9,TIMP2	disease	1.Age.Related.Macular.Degeneration
DOID:12662	Paracoccidioidomycosis	1.58813e-05	0.022472	7.43029e-05	6.11653	3	8	IL10,TLR2,TNF	disease	1.Age.Related.Macular.Degeneration
DOID:14256	adult-onset Still's disease	1.58813e-05	0.022472	7.43029e-05	6.11653	3	8	CRP,TNF,TNFRSF1B	disease	1.Age.Related.Macular.Degeneration
DOID:813	Septic arthritis	1.58813e-05	0.022472	7.43029e-05	6.11653	3	8	CRP,TNF,TNFRSF1B	disease	1.Age.Related.Macular.Degeneration
DOID:7693	Abdominal aortic aneurysm	1.58813e-05	0.022472	7.43029e-05	6.11653	3	8	APOE,CCL2,MMP9	disease	1.Age.Related.Macular.Degeneration
C2915	typical carcinoid tumors	1.60632e-05	0.0227294	7.47676e-05	6.19069	7	120	CASP8,CFH,HMOX1,MAPK1,NOS2,NQO1,THBS1	disease	1.Age.Related.Macular.Degeneration
C6915	primary-effusion lymphoma (pel)	1.67215e-05	0.023661	7.7577e-05	6.10397	5	48	IL10,MAPK1,MAPK8,STAT3,THBS1	disease	1.Age.Related.Macular.Degeneration
C3716	primitive neuroectodermal tumours (pnets)	1.78884e-05	0.025312	8.27191e-05	6.0848	7	122	IGF1R,MAPK1,MMP2,MMP9,NOS2,SERPINF1,VWF	disease	1.Age.Related.Macular.Degeneration
C3168	pediatric all	1.78884e-05	0.025312	8.27191e-05	6.0848	7	122	HIF1A,IL10,MBL2,NQO1,PARP1,TFRC,XRCC1	disease	1.Age.Related.Macular.Degeneration
DOID:8544	Chronic fatigue syndrome	1.81748e-05	0.0257174	8.377e-05	5.99972	4	24	IL1B,NR3C1,TGFB1,TNF	disease	1.Age.Related.Macular.Degeneration
C2923	bronchopulmonary carcinomas	1.85224e-05	0.0262092	8.50946e-05	6.00281	5	49	AHR,MMP2,NOS2,NQO1,TIMP2	disease	1.Age.Related.Macular.Degeneration
C4817	ewings tumors	1.88633e-05	0.0266915	8.63803e-05	6.0326	7	123	IGF1R,MAPK1,MAPK8,MMP9,NFKB1,PARP1,SOD2	disease	1.Age.Related.Macular.Degeneration
DOID:1019	Osteomyelitis	2.15249e-05	0.0304578	9.82508e-05	5.83188	4	25	CRP,IL1B,NLRP3,TNF	disease	1.Age.Related.Macular.Degeneration
x33565	benign cysts	2.37054e-05	0.0335432	0.000107856	5.71762	3	9	CCL2,MMP2,MMP9	disease	1.Age.Related.Macular.Degeneration
C3868	stromal tumours of the gastrointestinal tract	2.4843e-05	0.0351529	0.000112669	5.71258	5	52	ADIPOQ,HIF1A,MAPK1,MAPK8,STAT3	disease	1.Age.Related.Macular.Degeneration
DOID:0050848	Obstructive sleep apnea	2.53071e-05	0.0358096	0.000114408	5.67133	4	26	ADIPOQ,CRP,EDN1,TNF	disease	1.Age.Related.Macular.Degeneration
DOID:0080178	Mucositis	2.53071e-05	0.0358096	0.000114408	5.67133	4	26	CD34,IL1B,MTOR,TNF	disease	1.Age.Related.Macular.Degeneration
C3267	wilms&apos; tumours	2.56789e-05	0.0363357	0.000115719	5.72935	7	129	CASP8,DKK1,HIF1A,IGF1R,SERPINF1,SOD2,VWF	disease	1.Age.Related.Macular.Degeneration
DOID:4481	Allergic rhinitis	2.72846e-05	0.0386077	0.000122564	5.61996	5	53	CCL24,ICAM1,IL10,IL17A,TNF	disease	1.Age.Related.Macular.Degeneration
C8054	widely invasive follicular carcinomas	2.91973e-05	0.0413142	0.000130741	5.57803	6	89	MMP2,MMP9,NOS2,NOS3,SOD2,THBS1	disease	1.Age.Related.Macular.Degeneration
C19427	hepatocarcinogenesis	2.97803e-05	0.0421391	0.000132931	5.58379	7	132	AHR,HMOX1,MAPK1,MAPK8,NFE2L2,NOS2,OGG1	disease	1.Age.Related.Macular.Degeneration
C3766	clear-cell carcinomas	2.99084e-05	0.0423204	0.000133083	5.52926	5	54	ADIPOQ,MMP9,NOS2,OGG1,TIMP2	disease	1.Age.Related.Macular.Degeneration
C8366	intraepithelial neoplasms	3.27239e-05	0.0463043	0.000145154	5.44042	5	55	HIF1A,MAPK1,MMP2,MMP9,THBS1	disease	1.Age.Related.Macular.Degeneration
C5266	malt lymphomas of the stomach	3.36993e-05	0.0476845	0.000149014	5.36749	3	10	CXCR5,NOS2,TLR4	disease	1.Age.Related.Macular.Degeneration
DOID:2352	Hemochromatosis	3.43027e-05	0.0485383	0.00015121	5.36986	4	28	CP,SLC11A2,TF,TFRC	disease	1.Age.Related.Macular.Degeneration
C3400	synovial sarcomas (ss)	3.57406e-05	0.0505729	0.000157059	5.35337	5	56	IGF1R,MAPK1,MMP2,NOS2,TIMP2	disease	1.Age.Related.Macular.Degeneration
C8602	pleomorphic salivary adenoma (psa)	3.57406e-05	0.0505729	0.000157059	5.35337	5	56	HIF1A,HMOX1,MMP2,MMP9,NOS3	disease	1.Age.Related.Macular.Degeneration
C3756	teratocarcinoma	3.61106e-05	0.0510964	0.000158193	5.41967	8	186	APOE,APP,MAPK1,MMP9,PARP1,PPARA,RAD51,THBS1	disease	1.Age.Related.Macular.Degeneration
C7541	retinoblastomas	3.75147e-05	0.0530834	0.000163838	5.38231	8	187	AIFM1,IGF1R,MMP9,NOS2,PROM1,SERPINF1,TIMP2,XRCC1	disease	1.Age.Related.Macular.Degeneration
C3744	fibroadenoma of the breast	3.95857e-05	0.0560138	0.00017235	5.22795	4	29	ADIPOQ,HIF1A,MMP9,TIMP2	disease	1.Age.Related.Macular.Degeneration
C7152	murine friend erythroleukemia	4.04603e-05	0.0572514	0.000175618	5.30831	8	189	CD36,CR2,MAPK1,MAPK8,NOS2,SELP,STAT3,TFRC	disease	1.Age.Related.Macular.Degeneration
C4247	primary malignant fibrous histiocytoma	4.24174e-05	0.0600206	0.000183549	5.18435	5	58	CCL2,DKK1,MMP2,MMP3,VWF	disease	1.Age.Related.Macular.Degeneration
C8851	large b-cell lymphomas	4.35967e-05	0.0616893	0.000188077	5.23524	8	191	CR2,IL10,MAPK1,MMP2,MMP9,NFKB1,NQO1,XRCC1	disease	1.Age.Related.Macular.Degeneration
C4721	microcystic meningiomas	4.41838e-05	0.06252	0.000190031	5.08509	2	2	MMP2,MMP9	disease	1.Age.Related.Macular.Degeneration
C3411	thymomas	4.48348e-05	0.0634412	0.000192246	5.156	6	96	APP,IL10,MAPK1,MMP2,MMP9,POSTN	disease	1.Age.Related.Macular.Degeneration
DOID:2228	Thrombocytosis	4.54401e-05	0.0642977	0.000194253	5.09136	4	30	CD34,CRP,F3,VWF	disease	1.Age.Related.Macular.Degeneration
DOID:2236	Congenital afibrinogenemia	4.61101e-05	0.0652458	0.000196524	5.05559	3	11	C3,F3,VWF	disease	1.Age.Related.Macular.Degeneration
C9465	hypopharyngeal carcinoma (hpc)	4.61101e-05	0.0652458	0.000196524	5.05559	3	11	MMP2,MMP9,NOS2	disease	1.Age.Related.Macular.Degeneration
C4224	melanomas in situ	4.61101e-05	0.0652458	0.000196524	5.05559	3	11	MMP2,NOS2,OGG1	disease	1.Age.Related.Macular.Degeneration
C3752	embryonic carcinoma (ec)	4.76854e-05	0.0674749	0.000202627	5.19579	10	312	AGER,AHR,APOE,APP,IGFBP7,MAPK1,MAPK8,MMP2,NFKB1,STAT3	disease	1.Age.Related.Macular.Degeneration
DOID:10754	Otitis media	5.19027e-05	0.0734423	0.000219887	4.95972	4	31	IL1B,TLR2,TLR4,TNF	disease	1.Age.Related.Macular.Degeneration
DOID:11162	Respiratory failure	5.90113e-05	0.083501	0.000249257	4.8327	4	32	CRP,F3,IL10,TLR4	disease	1.Age.Related.Macular.Degeneration
C27814	ductal carcinomas in situ	5.90113e-05	0.083501	0.000249257	4.8327	4	32	MMP2,MMP3,NOS2,XRCC1	disease	1.Age.Related.Macular.Degeneration
DOID:2280	Hidradenitis suppurativa	6.11798e-05	0.0865694	0.000257647	4.77446	3	12	IL17A,TNF,TNFRSF1B	disease	1.Age.Related.Macular.Degeneration
C7405	gastric atrophy	6.11798e-05	0.0865694	0.000257647	4.77446	3	12	CYP2C19,NOS2,NQO1	disease	1.Age.Related.Macular.Degeneration
C3469	palmar fibromatosis	6.11798e-05	0.0865694	0.000257647	4.77446	3	12	MMP2,MMP9,TIMP2	disease	1.Age.Related.Macular.Degeneration
DOID:820	Myocarditis	6.11798e-05	0.0865694	0.000257647	4.77446	3	12	IL17A,NOS2,TLR3	disease	1.Age.Related.Macular.Degeneration
C27131	egc	6.68044e-05	0.0945282	0.000280499	4.71	4	33	MMP2,MMP9,TIMP2,VWF	disease	1.Age.Related.Macular.Degeneration
DOID:2942	Bronchiolitis	7.91453e-05	0.111991	0.000331333	4.51865	3	13	CRP,IL10,TLR4	disease	1.Age.Related.Macular.Degeneration
C3039	fibrocystic mastopathy	7.91453e-05	0.111991	0.000331333	4.51865	3	13	KDR,THBS1,TIMP2	disease	1.Age.Related.Macular.Degeneration
DOID:224	Transient cerebral ischemia	7.91453e-05	0.111991	0.000331333	4.51865	3	13	ACE,CRP,CYP2C19	disease	1.Age.Related.Macular.Degeneration
C8893	placental choriocarcinoma	7.91453e-05	0.111991	0.000331333	4.51865	3	13	AHR,DKK1,NFE2L2	disease	1.Age.Related.Macular.Degeneration
DOID:3388	Periodontal disease	8.46014e-05	0.119711	0.00035313	4.47649	4	35	MAPK8,POSTN,TGFB1,TIMP2	disease	1.Age.Related.Macular.Degeneration
C3764	polypoid adenomas	8.46014e-05	0.119711	0.00035313	4.47649	4	35	HP,HTATIP2,MAPK8,MMP9	disease	1.Age.Related.Macular.Degeneration
C3055	giant-cell tumour	8.46014e-05	0.119711	0.00035313	4.47649	4	35	CCL2,CD36,MMP2,MMP9	disease	1.Age.Related.Macular.Degeneration
x34398	tumourbearing (tb)	8.46014e-05	0.119711	0.00035313	4.47649	4	35	APOE,CYP1A2,IL10,MMP9	disease	1.Age.Related.Macular.Degeneration
C4047	pilocytic astrocytomas	8.46014e-05	0.119711	0.00035313	4.47649	4	35	MMP2,OGG1,SOD2,VWF	disease	1.Age.Related.Macular.Degeneration
DOID:1555	Urticaria	9.46859e-05	0.133981	0.00039406	4.36522	4	36	ACE,CRP,NLRP3,TNF	disease	1.Age.Related.Macular.Degeneration
C4005	pediatric cancers	9.46859e-05	0.133981	0.00039406	4.36522	4	36	CST3,IGF1R,NQO1,THBS1	disease	1.Age.Related.Macular.Degeneration
DOID:10247	Pleurisy	0.000100239	0.141838	0.000415946	4.28404	3	14	ICAM1,IL1B,TNF	disease	1.Age.Related.Macular.Degeneration
C24011	murine adenocarcinomas	0.000100239	0.141838	0.000415946	4.28404	3	14	IL10,NFKB1,SERPINF1	disease	1.Age.Related.Macular.Degeneration
C8965	lymphangiomas	0.000100239	0.141838	0.000415946	4.28404	3	14	KDR,SERPINF1,VWF	disease	1.Age.Related.Macular.Degeneration
DOID:0080177	Hepatic veno-occlusive disease	0.000100239	0.141838	0.000415946	4.28404	3	14	CD34,F3,VWF	disease	1.Age.Related.Macular.Degeneration
DOID:2383	Neonatal jaundice	0.000100239	0.141838	0.000415946	4.28404	3	14	HMOX1,PKM,SLCO1B1	disease	1.Age.Related.Macular.Degeneration
DOID:883	Parasitic helminthiasis infectious disease	0.000100239	0.141838	0.000415946	4.28404	3	14	IL17A,IL1B,TLR4	disease	1.Age.Related.Macular.Degeneration
DOID:13580	Cholestasis	0.000105087	0.148698	0.00043479	4.29073	5	70	IL1B,SLCO1B1,TGFB1,TJP1,TNF	disease	1.Age.Related.Macular.Degeneration
DOID:9477	Pulmonary embolism	0.000105616	0.149446	0.000435703	4.25733	4	37	CRP,F3,SELP,VWF	disease	1.Age.Related.Macular.Degeneration
DOID:423	Myopathy	0.000111387	0.157612	0.000458175	4.26282	6	113	CRP,CRYAB,IL1B,SLCO1B1,SQSTM1,TNF	disease	1.Age.Related.Macular.Degeneration
C4871	complete moles	0.000117433	0.166167	0.000481644	4.15261	4	38	MMP2,MMP9,NOS3,TJP1	disease	1.Age.Related.Macular.Degeneration
x333337240	precancerous lesions	0.000117433	0.166167	0.000481644	4.15261	4	38	MMP2,MMP9,NFE2L2,NOS2	disease	1.Age.Related.Macular.Degeneration
C4033	renal clear cell carcinomas	0.000120195	0.170077	0.000491551	4.15868	5	72	ANGPTL4,HIF1A,MMP9,OGG1,TLR3	disease	1.Age.Related.Macular.Degeneration
DOID:14654	Prostatitis	0.000124687	0.176432	0.000508449	4.06745	3	15	IL10,IL1B,TNF	disease	1.Age.Related.Macular.Degeneration
C4071	xanthomas	0.000124687	0.176432	0.000508449	4.06745	3	15	APOE,CCL2,CETP	disease	1.Age.Related.Macular.Degeneration
C39851	tcc	0.000128347	0.181611	0.000521871	4.09421	5	73	MAPK1,MMP2,MMP9,NOS2,XRCC1	disease	1.Age.Related.Macular.Degeneration
C21895	murine erythroleukemia	0.000128695	0.182103	0.000521871	4.12138	6	116	AGER,CCL2,MAPK1,MAPK8,NFKB1,TFRC	disease	1.Age.Related.Macular.Degeneration
DOID:77	Gastrointestinal system disease	0.000130179	0.184204	0.000526296	4.05091	4	39	MAPK1,MAPK3,MMP7,VEGFA	disease	1.Age.Related.Macular.Degeneration
C7711	primary hepatic carcinoma (phc)	0.000132025	0.186816	0.000532239	3.99265	2	3	HP,IL10	disease	1.Age.Related.Macular.Degeneration
C7727	light chain disease	0.000132025	0.186816	0.000532239	3.99265	2	3	APOE,IL10	disease	1.Age.Related.Macular.Degeneration
C3525	malignant parotid tumors	0.000132025	0.186816	0.000532239	3.99265	2	3	MMP2,MMP9	disease	1.Age.Related.Macular.Degeneration
C8972	undifferentiated uterine sarcomas	0.000132025	0.186816	0.000532239	3.99265	2	3	MMP2,MMP9	disease	1.Age.Related.Macular.Degeneration
DOID:37	Skin disease	0.000174429	0.246817	0.000701184	3.76236	4	42	C3,CD34,MMP9,TP53	disease	1.Age.Related.Macular.Degeneration
DOID:1024	Leprosy	0.000174429	0.246817	0.000701184	3.76236	4	42	IL10,IL1B,TLR2,TNF	disease	1.Age.Related.Macular.Degeneration
C3751	tumors of smooth muscle	0.000184531	0.261112	0.000739693	3.67877	3	17	CR2,MMP2,THBS1	disease	1.Age.Related.Macular.Degeneration
C4614	skin papillomas	0.000184531	0.261112	0.000739693	3.67877	3	17	MMP3,PARP1,STAT3	disease	1.Age.Related.Macular.Degeneration
DOID:13378	Kawasaki disease	0.000184531	0.261112	0.000739693	3.67877	3	17	CRP,IL10,TNF	disease	1.Age.Related.Macular.Degeneration
DOID:0050711	Aceruloplasminemia	0.000184531	0.261112	0.000739693	3.67877	3	17	CP,SLC11A2,TF	disease	1.Age.Related.Macular.Degeneration
DOID:10140	Dry eye syndrome	0.000184531	0.261112	0.000739693	3.67877	3	17	IL10,IL17A,TNF	disease	1.Age.Related.Macular.Degeneration
C9105	oropharyngeal carcinomas	0.000184531	0.261112	0.000739693	3.67877	3	17	IL10,MMP9,OGG1	disease	1.Age.Related.Macular.Degeneration
C4055	benign meningiomas	0.000184531	0.261112	0.000739693	3.67877	3	17	CST3,MMP2,MMP9	disease	1.Age.Related.Macular.Degeneration
C3690	anaplastic tumours	0.000186519	0.263924	0.000745548	3.72729	5	79	MMP2,NOS2,SOD2,TFRC,THBS1	disease	1.Age.Related.Macular.Degeneration
DOID:1470	Major depressive disorder	0.000186519	0.263924	0.000745548	3.72729	5	79	CRP,CYP2C19,IL1B,NR3C1,TNF	disease	1.Age.Related.Macular.Degeneration
C8577	invasive cervical carcinomas (icc)	0.000191329	0.27073	0.00076262	3.67123	4	43	HP,MAPK1,THBS1,TIMP2	disease	1.Age.Related.Macular.Degeneration
DOID:5082	Liver cirrhosis	0.000191329	0.27073	0.00076262	3.67123	4	43	CP,EDN1,NOS3,TIMP2	disease	1.Age.Related.Macular.Degeneration
C3798	mpnst	0.000209378	0.29627	0.000832219	3.58244	4	44	MAPK1,MBP,MMP9,SERPINF1	disease	1.Age.Related.Macular.Degeneration
C4503	hereditary breast carcinomas	0.000209378	0.29627	0.000832219	3.58244	4	44	CASP8,NFKB1,RAD51,XRCC1	disease	1.Age.Related.Macular.Degeneration
C3178	cmml	0.000209378	0.29627	0.000832219	3.58244	4	44	CD36,HP,IL10,KDR	disease	1.Age.Related.Macular.Degeneration
C21604	murine leukemias	0.000209795	0.29686	0.000832219	3.61199	5	81	MAPK1,NOS2,NQO1,TFRC,TLR4	disease	1.Age.Related.Macular.Degeneration
DOID:2297	Leptospirosis	0.000220357	0.311806	0.000870966	3.503	3	18	IL10,TLR2,TLR4	disease	1.Age.Related.Macular.Degeneration
C27745	non-small cell carcinomas (nsclc)	0.000220357	0.311806	0.000870966	3.503	3	18	NOS2,NOS3,STAT3	disease	1.Age.Related.Macular.Degeneration
C4563	eosinophilic leukemia	0.000220357	0.311806	0.000870966	3.503	3	18	CX3CR1,MAPK8,NOS2	disease	1.Age.Related.Macular.Degeneration
C3483	chronic leukemias	0.000220357	0.311806	0.000870966	3.503	3	18	HP,NOS2,TFRC	disease	1.Age.Related.Macular.Degeneration
DOID:5052	Melioidosis	0.000220357	0.311806	0.000870966	3.503	3	18	IL1B,TLR4,TNF	disease	1.Age.Related.Macular.Degeneration
C35180	upper gastrointestinal cancers	0.00023969	0.339161	0.00094474	3.51356	6	130	AGER,CYP1A2,IL10,MAPK8,MMP9,TIMP2	disease	1.Age.Related.Macular.Degeneration
DOID:332	Amyotrophic lateral sclerosis	0.000248779	0.352023	0.000977842	3.44501	5	84	APP,CST3,NFE2L2,SOD1,SQSTM1	disease	1.Age.Related.Macular.Degeneration
C3052	tumors of the gastrointestinal tract	0.000248779	0.352023	0.000977842	3.44501	5	84	ACE,CR2,HP,IL10,TFRC	disease	1.Age.Related.Macular.Degeneration
C4631	cin ii	0.000260399	0.368464	0.00102068	3.3377	3	19	IL10,MMP2,MMP9	disease	1.Age.Related.Macular.Degeneration
DOID:13025	Retinopathy of prematurity	0.000260399	0.368464	0.00102068	3.3377	3	19	FLT1,KDR,VEGFA	disease	1.Age.Related.Macular.Degeneration
C2905	myeloid hyperplasia of bone marrow	0.000260399	0.368464	0.00102068	3.3377	3	19	MAPK1,MAPK8,NQO1	disease	1.Age.Related.Macular.Degeneration
DOID:12531	Von Willebrand's disease	0.000260399	0.368464	0.00102068	3.3377	3	19	F3,SELP,VWF	disease	1.Age.Related.Macular.Degeneration
C3156	tumor of the larynx	0.000260399	0.368464	0.00102068	3.3377	3	19	CST3,IL10,MMP2	disease	1.Age.Related.Macular.Degeneration
DOID:10762	Portal hypertension	0.000260399	0.368464	0.00102068	3.3377	3	19	EDN1,NOS3,VEGFA	disease	1.Age.Related.Macular.Degeneration
C27087	verruca vulgaris	0.000262867	0.371957	0.00102751	3.30621	2	4	CXCL1,HP	disease	1.Age.Related.Macular.Degeneration
C9473	lactating adenomas	0.000262867	0.371957	0.00102751	3.30621	2	4	CD36,THBS1	disease	1.Age.Related.Macular.Degeneration
C36077	hilar cholangiocarcinoma	0.000262867	0.371957	0.00102751	3.30621	2	4	MMP2,MMP9	disease	1.Age.Related.Macular.Degeneration
C3903	mixed gliomas	0.000262867	0.371957	0.00102751	3.30621	2	4	MMP9,VWF	disease	1.Age.Related.Macular.Degeneration
DOID:0050256	Angiostrongyliasis	0.000262867	0.371957	0.00102751	3.30621	2	4	CCL24,MMP9	disease	1.Age.Related.Macular.Degeneration
DOID:4371	Schnitzler syndrome	0.000262867	0.371957	0.00102751	3.30621	2	4	IL1B,NLRP3	disease	1.Age.Related.Macular.Degeneration
C7831	stage iii ovarian carcinomas	0.000262867	0.371957	0.00102751	3.30621	2	4	MMP9,THBS1	disease	1.Age.Related.Macular.Degeneration
C3814	leptomeningeal metastasis	0.000262867	0.371957	0.00102751	3.30621	2	4	CST3,MBP	disease	1.Age.Related.Macular.Degeneration
C38153	pulmonary lymphangioleiomyomatosis	0.000262867	0.371957	0.00102751	3.30621	2	4	MMP9,TIMP2	disease	1.Age.Related.Macular.Degeneration
x5547	intratumor microvessel density	0.000262867	0.371957	0.00102751	3.30621	2	4	HIF1A,NOS2	disease	1.Age.Related.Macular.Degeneration
C6476	dedifferentiated chondrosarcoma	0.000262867	0.371957	0.00102751	3.30621	2	4	MMP2,TIMP2	disease	1.Age.Related.Macular.Degeneration
C4043	hypopharyngeal squamous cell carcinoma	0.000262867	0.371957	0.00102751	3.30621	2	4	MMP2,NOS2	disease	1.Age.Related.Macular.Degeneration
C3387	tumors of the stomach	0.000262924	0.372038	0.00102751	3.39087	5	85	AHR,HIF1A,MAPK1,NOS2,SOD2	disease	1.Age.Related.Macular.Degeneration
C26841	ovarian malignancy	0.000304859	0.431375	0.0011851	3.18174	3	20	HP,MMP9,VWF	disease	1.Age.Related.Macular.Degeneration
DOID:3314	Angiomyolipoma	0.000304859	0.431375	0.0011851	3.18174	3	20	CD34,MTOR,TYR	disease	1.Age.Related.Macular.Degeneration
C3996	monoclonal gammopathy of unknown significance	0.000309043	0.437296	0.00119807	3.23272	5	88	CR2,DKK1,IL10,MMP9,VWF	disease	1.Age.Related.Macular.Degeneration
C3110	molar pregnancy	0.00031847	0.450635	0.00123124	3.16984	4	49	MMP2,MMP9,NOS3,TJP1	disease	1.Age.Related.Macular.Degeneration
DOID:9778	Irritable bowel syndrome	0.000344383	0.487302	0.0013278	3.09297	4	50	IL10,IL1B,TJP1,TNF	disease	1.Age.Related.Macular.Degeneration
DOID:6543	Acne	0.000353935	0.500819	0.00136092	3.03415	3	21	IL1B,TLR2,TNF	disease	1.Age.Related.Macular.Degeneration
C3452	xeroderma pigmentosum group e	0.000371771	0.526056	0.00142563	3.01781	4	51	MAPK8,NQO1,RAD51,XRCC1	disease	1.Age.Related.Macular.Degeneration
C34747	palmoplantar keratoses	0.000407824	0.577071	0.00155965	2.8941	3	22	HP,MMP9,OGG1	disease	1.Age.Related.Macular.Degeneration
DOID:10241	Thalassemia	0.000431163	0.610096	0.00164446	2.87233	4	53	CD34,HP,TF,TFRC	disease	1.Age.Related.Macular.Degeneration
C6528	perivascular tumors	0.000436185	0.617202	0.00165914	2.802	2	5	MMP2,MMP9	disease	1.Age.Related.Macular.Degeneration
C6988	oligoastrocytoma	0.000436185	0.617202	0.00165914	2.802	2	5	MMP2,MMP9	disease	1.Age.Related.Macular.Degeneration
C4738	digs	0.000436185	0.617202	0.00165914	2.802	2	5	AGER,TJP1	disease	1.Age.Related.Macular.Degeneration
C7378	malignant tumors of the prostate	0.000436185	0.617202	0.00165914	2.802	2	5	MMP9,THBS1	disease	1.Age.Related.Macular.Degeneration
C4133	tubular adenomas	0.000466714	0.6604	0.00177051	2.76089	3	23	MMP9,OGG1,TIMP2	disease	1.Age.Related.Macular.Degeneration
DOID:0050894	Ameloblastoma	0.000466714	0.6604	0.00177051	2.76089	3	23	MMP2,MMP9,TP53	disease	1.Age.Related.Macular.Degeneration
DOID:11077	Brucellosis	0.000466714	0.6604	0.00177051	2.76089	3	23	CRP,IL10,TNF	disease	1.Age.Related.Macular.Degeneration
C23988	mouse tumours	0.000484627	0.685747	0.00183355	2.79329	5	97	ADIPOQ,IL10,NOS2,NQO1,TFRC	disease	1.Age.Related.Macular.Degeneration
C3692	undifferentiated carcinomas	0.000497031	0.703299	0.00187546	2.7329	4	55	IL10,MAPK1,NFKB1,NOS2	disease	1.Age.Related.Macular.Degeneration
C7566	sporadic breast carcinomas	0.000497031	0.703299	0.00187546	2.7329	4	55	GSTZ1,NFKB1,RAD51,XRCC1	disease	1.Age.Related.Macular.Degeneration
DOID:319	Spinal cord disease	0.000530791	0.751069	0.00199752	2.63392	3	24	MBP,SOD1,TNF	disease	1.Age.Related.Macular.Degeneration
DOID:12205	Dengue disease	0.000530791	0.751069	0.00199752	2.63392	3	24	F3,IL10,TNF	disease	1.Age.Related.Macular.Degeneration
DOID:2219	Glanzmann's thrombasthenia	0.000530791	0.751069	0.00199752	2.63392	3	24	F3,SELP,VWF	disease	1.Age.Related.Macular.Degeneration
C21603	murine sarcomas	0.000530791	0.751069	0.00199752	2.63392	3	24	NOS2,NQO1,SOD2	disease	1.Age.Related.Macular.Degeneration
C3249	m1 myeloid leukemia	0.000530791	0.751069	0.00199752	2.63392	3	24	IL10,STAT3,TFRC	disease	1.Age.Related.Macular.Degeneration
DOID:14115	Toxic shock syndrome	0.000530791	0.751069	0.00199752	2.63392	3	24	IL10,IL1B,TNF	disease	1.Age.Related.Macular.Degeneration
C6671	stage i nsclc	0.000530791	0.751069	0.00199752	2.63392	3	24	IL10,MMP2,NFE2L2	disease	1.Age.Related.Macular.Degeneration
C3140	rat insulinomas	0.000531001	0.751367	0.00199752	2.77289	7	210	CR2,HIF1A,MAPK1,MAPK8,NOS2,PRKAA1,SOD2	disease	1.Age.Related.Macular.Degeneration
C27134	hematopoietic tumour	0.000540994	0.765506	0.00202515	2.7864	8	276	AHR,IL10,NOS2,NQO1,SELL,TFRC,THBS1,VWF	disease	1.Age.Related.Macular.Degeneration
C9270	advanced stage cancers	0.000569764	0.806216	0.00212722	2.59907	4	57	CYP2C19,IL10,MMP9,NOS2	disease	1.Age.Related.Macular.Degeneration
C4044	squamous cell carcinomas of the larynx	0.000569764	0.806216	0.00212722	2.59907	4	57	MAPK1,MMP9,NOS2,VWF	disease	1.Age.Related.Macular.Degeneration
C4882	myomas	0.000600236	0.849334	0.00223509	2.51264	3	25	HP,NOS2,SOD2	disease	1.Age.Related.Macular.Degeneration
C4572	intestinal cancers	0.000600236	0.849334	0.00223509	2.51264	3	25	HP,KDR,MMP9	disease	1.Age.Related.Macular.Degeneration
C7700	ovarian adenocarcinomas	0.000608827	0.86149	0.00226113	2.53413	4	58	CCL2,MMP2,MMP9,SOD2	disease	1.Age.Related.Macular.Degeneration
C6451	thymic lymphomas	0.000649752	0.919399	0.0024068	2.47044	4	59	HIF1A,IL10,MMP9,NOS2	disease	1.Age.Related.Macular.Degeneration
C3141	intestinal type tumours	0.000649752	0.919399	0.0024068	2.47044	4	59	HIF1A,IL10,MMP9,NOS2	disease	1.Age.Related.Macular.Degeneration
DOID:146	Papilledema	0.00065141	0.921745	0.0024068	2.40314	2	6	NLRP3,OGG1	disease	1.Age.Related.Macular.Degeneration
DOID:2211	Factor XIII deficiency	0.00065141	0.921745	0.0024068	2.40314	2	6	F3,VWF	disease	1.Age.Related.Macular.Degeneration
DOID:900	Hepatopulmonary syndrome	0.00065141	0.921745	0.0024068	2.40314	2	6	EDN1,NOS3	disease	1.Age.Related.Macular.Degeneration
DOID:13452	Scleritis	0.00065141	0.921745	0.0024068	2.40314	2	6	TNF,TNFRSF1B	disease	1.Age.Related.Macular.Degeneration
x28703	tumor draining lymph nodes (tdln)	0.00065141	0.921745	0.0024068	2.40314	2	6	IL10,SELL	disease	1.Age.Related.Macular.Degeneration
DOID:4997	Camurati-Engelmann disease	0.00065141	0.921745	0.0024068	2.40314	2	6	TGFB1,TGFBR1	disease	1.Age.Related.Macular.Degeneration
C7390	malignant vascular tumours	0.00065141	0.921745	0.0024068	2.40314	2	6	ACE,VWF	disease	1.Age.Related.Macular.Degeneration
DOID:10159	Osteonecrosis	0.000675227	0.955446	0.00248814	2.3966	3	26	DKK1,PPARG,VEGFA	disease	1.Age.Related.Macular.Degeneration
DOID:11247	Disseminated intravascular coagulation	0.000675227	0.955446	0.00248814	2.3966	3	26	F3,TNF,VWF	disease	1.Age.Related.Macular.Degeneration
DOID:6132	Bronchitis	0.000675227	0.955446	0.00248814	2.3966	3	26	CRP,IL1B,TNF	disease	1.Age.Related.Macular.Degeneration
DOID:11338	Tetanus	0.00069259	0.980015	0.00254549	2.40797	4	60	C3,IL10,MBP,TNF	disease	1.Age.Related.Macular.Degeneration
C3720	large-cell anaplastic lymphomas (lcal)	0.000726492	1	0.00266318	2.39899	5	106	IL10,MAPK1,MAPK8,MMP9,STAT3	disease	1.Age.Related.Macular.Degeneration
DOID:1686	Glaucoma	0.000726492	1	0.00266318	2.39899	5	106	EDN1,TGFB2,TIMP2,TNF,VEGFA	disease	1.Age.Related.Macular.Degeneration
C3908	periampullary cancer	0.000755936	1	0.00276395	2.28537	3	27	MMP2,MMP3,VWF	disease	1.Age.Related.Macular.Degeneration
C7162	skin lymphomas	0.000755936	1	0.00276395	2.28537	3	27	IL10,LGALS1,TFRC	disease	1.Age.Related.Macular.Degeneration
C7170	acute monocytic leukemia	0.000755936	1	0.00276395	2.28537	3	27	APOE,NOS2,PPARA	disease	1.Age.Related.Macular.Degeneration
C7388	vascular tumours	0.000755936	1	0.00276395	2.28537	3	27	ARNT,HIF1A,VWF	disease	1.Age.Related.Macular.Degeneration
C4124	metastatic adenocarcinomas	0.000842531	1	0.00307263	2.1786	3	28	HP,NOS2,SOD2	disease	1.Age.Related.Macular.Degeneration
C912	tumour-specific antigen	0.000894725	1	0.00325459	2.1966	5	111	AGER,DKK1,IL10,MAPK1,NOS2	disease	1.Age.Related.Macular.Degeneration
C4627	malignant cns tumors	0.000907982	1	0.00329434	2.07327	2	7	NOS2,SOD2	disease	1.Age.Related.Macular.Degeneration
C7457	capillary hemangiomas	0.000907982	1	0.00329434	2.07327	2	7	KDR,VWF	disease	1.Age.Related.Macular.Degeneration
x8891	low grade tumors	0.000907982	1	0.00329434	2.07327	2	7	IL10,MMP2	disease	1.Age.Related.Macular.Degeneration
DOID:6196	Reactive arthritis	0.000907982	1	0.00329434	2.07327	2	7	CRP,TNF	disease	1.Age.Related.Macular.Degeneration
DOID:8536	Herpes zoster	0.000907982	1	0.00329434	2.07327	2	7	TNF,TNFRSF1B	disease	1.Age.Related.Macular.Degeneration
C7501	odontogenic myxomas	0.000907982	1	0.00329434	2.07327	2	7	MMP2,MMP9	disease	1.Age.Related.Macular.Degeneration
C3153	krukenberg tumors	0.000907982	1	0.00329434	2.07327	2	7	MMP2,MMP9	disease	1.Age.Related.Macular.Degeneration
C2917	in-situ carcinomas	0.000969551	1	0.00350873	2.11865	5	113	CFB,HMOX1,HP,MMP9,SOD2	disease	1.Age.Related.Macular.Degeneration
C4313	ameloblastoma	0.00113927	1	0.00411241	1.88193	3	31	MMP2,MMP9,TNFRSF1B	disease	1.Age.Related.Macular.Degeneration
DOID:811	Lipodystrophy	0.00113927	1	0.00411241	1.88193	3	31	ADIPOQ,PPARG,TNF	disease	1.Age.Related.Macular.Degeneration
x4133	intratumoral microvessel density (imd)	0.00120535	1	0.00433986	1.79218	2	8	MMP2,THBS1	disease	1.Age.Related.Macular.Degeneration
DOID:11123	Henoch-Schoenlein purpura	0.00120535	1	0.00433986	1.79218	2	8	C3,CRP	disease	1.Age.Related.Macular.Degeneration
DOID:2229	Factor XI deficiency	0.00120535	1	0.00433986	1.79218	2	8	F3,VWF	disease	1.Age.Related.Macular.Degeneration
x7807	tumordraining lymph nodes	0.00120535	1	0.00433986	1.79218	2	8	IL10,NOS2	disease	1.Age.Related.Macular.Degeneration
DOID:11801	protein-energy malnutrition	0.00120535	1	0.00433986	1.79218	2	8	CRP,TF	disease	1.Age.Related.Macular.Degeneration
C6453	invasive thymomas	0.00120535	1	0.00433986	1.79218	2	8	MMP2,MMP9	disease	1.Age.Related.Macular.Degeneration
DOID:1395	Schistosomiasis	0.00125102	1	0.00449287	1.79005	3	32	IL10,SNAI1,TNF	disease	1.Age.Related.Macular.Degeneration
DOID:90	Degenerative disc disease	0.00125102	1	0.00449287	1.79005	3	32	IL1B,MMP3,TNF	disease	1.Age.Related.Macular.Degeneration
Undefined01	Autism, Syndromic, Genetic Association	0.00127567	1	0.00456981	2.16338	16	1019	ACE,APP,ATXN7,CX3CR1,FLT1,GSTM1,IL17A,MAPK1,MAPK3,MTOR,NOS2,PON1,PTEN,SOD1,THBS1,TYR	disease	1.Age.Related.Macular.Degeneration
C3778	serous cystadenocarcinomas	0.00136944	1	0.00489333	1.7013	3	33	MMP2,MMP9,TIMP2	disease	1.Age.Related.Macular.Degeneration
DOID:12140	Chagas disease	0.00136944	1	0.00489333	1.7013	3	33	IL10,TLR2,TNF	disease	1.Age.Related.Macular.Degeneration
DOID:11613	Hyperandrogenism	0.00136944	1	0.00489333	1.7013	3	33	ADIPOQ,CRP,NR3C1	disease	1.Age.Related.Macular.Degeneration
DOID:635	Acquired immunodeficiency syndrome	0.00144601	1	0.00515391	1.68983	4	73	IL1B,MAPK1,TNF,TP53	disease	1.Age.Related.Macular.Degeneration
DOID:0050120	Hemophagocytic lymphohistiocytosis	0.00149468	1	0.00531399	1.61549	3	34	CRP,IL18,TNF	disease	1.Age.Related.Macular.Degeneration
C9382	rectum cancer	0.00152082	1	0.00539337	1.64078	4	74	APOE,IGF1R,MMP2,MMP9	disease	1.Age.Related.Macular.Degeneration
DOID:0060231	Bruck syndrome	0.00154296	1	0.00545822	1.54747	2	9	COL1A2,SERPINF1	disease	1.Age.Related.Macular.Degeneration
C4656	intracranial meningiomas	0.00154296	1	0.00545822	1.54747	2	9	MMP9,TFRC	disease	1.Age.Related.Macular.Degeneration
DOID:2913	Acute pancreatitis	0.00154296	1	0.00545822	1.54747	2	9	IL18,SELP	disease	1.Age.Related.Macular.Degeneration
C3056	castleman&apos;s disease	0.00154296	1	0.00545822	1.54747	2	9	CR2,SELE	disease	1.Age.Related.Macular.Degeneration
C3066	foreign-body granulomas	0.00154296	1	0.00545822	1.54747	2	9	MMP9,NOS2	disease	1.Age.Related.Macular.Degeneration
C4582	bone marrow metastasis	0.00154296	1	0.00545822	1.54747	2	9	IL10,MMP9	disease	1.Age.Related.Macular.Degeneration
DOID:7633	Macular holes	0.00154296	1	0.00545822	1.54747	2	9	TGFB2,VEGFA	disease	1.Age.Related.Macular.Degeneration
DOID:13677	SAPHO syndrome	0.00154296	1	0.00545822	1.54747	2	9	TNF,TNFRSF1B	disease	1.Age.Related.Macular.Degeneration
C6433	endometrial polyps (eps)	0.00154296	1	0.00545822	1.54747	2	9	MMP2,MMP9	disease	1.Age.Related.Macular.Degeneration
C8946	prostate carcinoma metastatic	0.00159827	1	0.0056398	1.5925	4	75	IGF1R,MMP2,MMP9,THBS1	disease	1.Age.Related.Macular.Degeneration
C3158	leiomyosarcomas	0.00176135	1	0.00619978	1.49814	4	77	CYP1A2,STAT3,THBS1,VWF	disease	1.Age.Related.Macular.Degeneration
C3248	myelofibrosis	0.00191268	1	0.00671574	1.37398	3	37	MMP9,TIMP2,VWF	disease	1.Age.Related.Macular.Degeneration
DOID:8712	Neurofibromatosis	0.00191268	1	0.00671574	1.37398	3	37	CD34,MTOR,TP53	disease	1.Age.Related.Macular.Degeneration
C8411	metastatic colorectal cancers	0.00191268	1	0.00671574	1.37398	3	37	LGALS1,MMP9,TIMP2	disease	1.Age.Related.Macular.Degeneration
C4029	cervix adenocarcinoma	0.00191268	1	0.00671574	1.37398	3	37	CYP1A2,MMP9,TIMP2	disease	1.Age.Related.Macular.Degeneration
DOID:750	Peptic ulcer disease	0.00192027	1	0.00672571	1.33093	2	10	CYP2C19,IL1B	disease	1.Age.Related.Macular.Degeneration
C8181	squamous cell carcinoma of the oropharynx	0.00192027	1	0.00672571	1.33093	2	10	IL10,MMP9	disease	1.Age.Related.Macular.Degeneration
DOID:12259	Hemophilia B	0.00192027	1	0.00672571	1.33093	2	10	F3,VWF	disease	1.Age.Related.Macular.Degeneration
C41421	cystic lesions	0.00192027	1	0.00672571	1.33093	2	10	MMP9,TIMP2	disease	1.Age.Related.Macular.Degeneration
DOID:0090019	Sitosterolemia	0.00192027	1	0.00672571	1.33093	2	10	ABCA1,ABCG1	disease	1.Age.Related.Macular.Degeneration
C3461	large-cell immunoblastic lymphomas	0.00192027	1	0.00672571	1.33093	2	10	MMP9,TFRC	disease	1.Age.Related.Macular.Degeneration
DOID:3012	Li-Fraumeni syndrome	0.00192027	1	0.00672571	1.33093	2	10	MDM2,TP53	disease	1.Age.Related.Macular.Degeneration
C3801	hemangioblastoma	0.00192027	1	0.00672571	1.33093	2	10	PROM1,VWF	disease	1.Age.Related.Macular.Degeneration
C9327	malignant adrenocortical tumours	0.00192027	1	0.00672571	1.33093	2	10	IGF1R,MMP2	disease	1.Age.Related.Macular.Degeneration
C9309	seminomas	0.00193201	1	0.00675011	1.45185	5	132	ACE,CYP1A2,MMP2,NOS2,SOD2	disease	1.Age.Related.Macular.Degeneration
C3771	lobular carcinomas	0.00206656	1	0.00720241	1.29831	3	38	CD36,HIF1A,THBS1	disease	1.Age.Related.Macular.Degeneration
C3012	endometrial tumours	0.00206656	1	0.00720241	1.29831	3	38	HIF1A,MMP2,OGG1	disease	1.Age.Related.Macular.Degeneration
DOID:418	Systemic scleroderma	0.00206656	1	0.00720241	1.29831	3	38	COL1A2,EDN1,TGFBR1	disease	1.Age.Related.Macular.Degeneration
C3342	prolactinoma	0.00222792	1	0.00774572	1.22483	3	39	CYP1A2,MMP9,TIMP2	disease	1.Age.Related.Macular.Degeneration
C2895	benign tumors of the ovary	0.00222792	1	0.00774572	1.22483	3	39	MMP2,MMP9,NOS2	disease	1.Age.Related.Macular.Degeneration
C7629	common carcinomas	0.00222792	1	0.00774572	1.22483	3	39	DKK1,HIF1A,MMP9	disease	1.Age.Related.Macular.Degeneration
DOID:4449	Macular retinal edema	0.00233675	1	0.00810418	1.13686	2	11	ICAM1,VEGFA	disease	1.Age.Related.Macular.Degeneration
DOID:3132	Porphyria cutanea tarda	0.00233675	1	0.00810418	1.13686	2	11	CYP1A2,TF	disease	1.Age.Related.Macular.Degeneration
DOID:1679	Cystitis	0.00233675	1	0.00810418	1.13686	2	11	IL1B,TNF	disease	1.Age.Related.Macular.Degeneration
C8973	endometrial stromal sarcomas	0.00233675	1	0.00810418	1.13686	2	11	CCL2,MMP9	disease	1.Age.Related.Macular.Degeneration
C3471	aids-related lymphomas	0.00233675	1	0.00810418	1.13686	2	11	CR2,IL10	disease	1.Age.Related.Macular.Degeneration
x22323	tumour infiltrating lymphocytes (til)	0.00233675	1	0.00810418	1.13686	2	11	NOS2,TFRC	disease	1.Age.Related.Macular.Degeneration
DOID:5419	Schizophrenia	0.00256626	1	0.00887838	1.25999	7	276	APOE,APP,CRP,CYP1A2,IL1B,MBP,TNF	disease	1.Age.Related.Macular.Degeneration
C3077	tumors of the head and neck	0.0025736	1	0.00888207	1.084	3	41	NOS2,OGG1,XRCC1	disease	1.Age.Related.Macular.Degeneration
DOID:83	Cataract	0.00275815	1	0.00949583	1.01646	3	42	CRYAB,TGFB2,VEGFA	disease	1.Age.Related.Macular.Degeneration
DOID:0050854	Muckle-Wells syndrome	0.00279187	1	0.00958857	0.961135	2	12	IL1B,NLRP3	disease	1.Age.Related.Macular.Degeneration
DOID:718	Autoimmune hemolytic anemia	0.00279187	1	0.00958857	0.961135	2	12	C3,HP	disease	1.Age.Related.Macular.Degeneration
C8543	metastatic pancreatic cancers	0.00279187	1	0.00958857	0.961135	2	12	MMP2,TJP1	disease	1.Age.Related.Macular.Degeneration
DOID:12134	Factor VIII deficiency	0.00279187	1	0.00958857	0.961135	2	12	F3,VWF	disease	1.Age.Related.Macular.Degeneration
C4536	pituitary carcinomas	0.00279187	1	0.00958857	0.961135	2	12	HIF1A,MMP9	disease	1.Age.Related.Macular.Degeneration
C9166	gallbladder adenocarcinomas	0.00279187	1	0.00958857	0.961135	2	12	NOS2,THBS1	disease	1.Age.Related.Macular.Degeneration
C8026	salivary gland adenoid cystic carcinoma	0.00279187	1	0.00958857	0.961135	2	12	MMP2,MMP9	disease	1.Age.Related.Macular.Degeneration
C27004	spindle cell carcinomas	0.00279187	1	0.00958857	0.961135	2	12	IL10,MMP9	disease	1.Age.Related.Macular.Degeneration
C7399	villous adenomas	0.00279187	1	0.00958857	0.961135	2	12	MMP9,TIMP2	disease	1.Age.Related.Macular.Degeneration
DOID:10587	Krabbe disease	0.00279187	1	0.00958857	0.961135	2	12	GLB1,MBP	disease	1.Age.Related.Macular.Degeneration
C6450	thymic epithelial tumours	0.00279187	1	0.00958857	0.961135	2	12	MMP2,TIMP2	disease	1.Age.Related.Macular.Degeneration
C16936	oncoproteins	0.00293956	1	0.0100714	1.23178	10	529	AKT2,CASP8,COL1A2,HMOX1,MAPK1,NFE2L2,NOS2,NQO1,SERPINF1,TLR3	disease	1.Age.Related.Macular.Degeneration
C2898	biliary tract carcinomas	0.00295067	1	0.010085	0.950698	3	43	AGER,IGF1R,XRCC1	disease	1.Age.Related.Macular.Degeneration
C5541	high-grade prostatic intraepithelial neoplasias	0.00315125	1	0.0107446	0.886643	3	44	KDR,MMP2,NOS2	disease	1.Age.Related.Macular.Degeneration
C4630	low-grade cervical intraepithelial neoplasia	0.00328509	1	0.011174	0.800682	2	13	IL10,MMP2	disease	1.Age.Related.Macular.Degeneration
C6985	invasive moles	0.00328509	1	0.011174	0.800682	2	13	MMP2,MMP9	disease	1.Age.Related.Macular.Degeneration
DOID:1270	Hereditary hemorrhagic telangiectasia	0.00328509	1	0.011174	0.800682	2	13	TGFBR1,VEGFA	disease	1.Age.Related.Macular.Degeneration
DOID:3087	Gingivitis	0.00328509	1	0.011174	0.800682	2	13	IL1B,TNF	disease	1.Age.Related.Macular.Degeneration
C4225	nodular melanomas	0.00328509	1	0.011174	0.800682	2	13	HIF1A,MMP2	disease	1.Age.Related.Macular.Degeneration
C4455	pulmonary adenomas	0.00336001	1	0.0114015	0.824213	3	45	CYP1A2,KDR,OGG1	disease	1.Age.Related.Macular.Degeneration
C8998	typical medullary carcinomas	0.00336001	1	0.0114015	0.824213	3	45	MMP3,MMP9,NOS2	disease	1.Age.Related.Macular.Degeneration
C7173	who grade ii astrocytomas	0.00336001	1	0.0114015	0.824213	3	45	APOE,HIF1A,SOD2	disease	1.Age.Related.Macular.Degeneration
DOID:1920	Hyperuricemia	0.00336001	1	0.0114015	0.824213	3	45	CRP,IL1B,NLRP3	disease	1.Age.Related.Macular.Degeneration
x9822	aplasia	0.00357705	1	0.0121089	0.763335	3	46	IL10,NOS2,TFRC	disease	1.Age.Related.Macular.Degeneration
C35875	bronchogenic lung carcinomas	0.00357705	1	0.0121089	0.763335	3	46	CYP1A2,HP,IL10	disease	1.Age.Related.Macular.Degeneration
C2940	uterine cervix tumors	0.00357705	1	0.0121089	0.763335	3	46	CCL2,SOD2,XRCC1	disease	1.Age.Related.Macular.Degeneration
DOID:9719	Proliferative vitreoretinopathy	0.00381589	1	0.0128866	0.653133	2	14	TGFB2,VEGFA	disease	1.Age.Related.Macular.Degeneration
C3053	gynecologic tumors	0.00381589	1	0.0128866	0.653133	2	14	HP,OGG1	disease	1.Age.Related.Macular.Degeneration
x23234	tumor infiltrating lymphocytes(til)	0.00381589	1	0.0128866	0.653133	2	14	IL10,NOS2	disease	1.Age.Related.Macular.Degeneration
C35845	basal-cell hyperplasia (bch)	0.00381589	1	0.0128866	0.653133	2	14	MMP2,MMP9	disease	1.Age.Related.Macular.Degeneration
DOID:12177	Common variable immunodeficiency	0.00381589	1	0.0128866	0.653133	2	14	CR2,NFKB1	disease	1.Age.Related.Macular.Degeneration
C2977	phyllodes tumours	0.00381589	1	0.0128866	0.653133	2	14	HIF1A,NOS2	disease	1.Age.Related.Macular.Degeneration
DOID:10581	Metachromatic leukodystrophy	0.00381589	1	0.0128866	0.653133	2	14	GLB1,MBP	disease	1.Age.Related.Macular.Degeneration
C9110	blast phases	0.00392306	1	0.013217	0.724142	4	96	CR2,IL10,MAPK1,MMP2	disease	1.Age.Related.Macular.Degeneration
DOID:2237	Hepatitis	0.00403636	1	0.0135664	0.645967	3	48	CP,TLR3,TNFRSF1B	disease	1.Age.Related.Macular.Degeneration
C3878	undifferentiated thyroid carcinomas	0.00427884	1	0.0143473	0.589352	3	49	CRYAB,MAPK1,NFKB1	disease	1.Age.Related.Macular.Degeneration
C25765	secondary aml	0.00438377	1	0.0146644	0.516634	2	15	MAPK8,MMP2	disease	1.Age.Related.Macular.Degeneration
DOID:3385	Bacterial vaginosis	0.00438377	1	0.0146644	0.516634	2	15	IL1B,TLR2	disease	1.Age.Related.Macular.Degeneration
C3967	xp-d	0.00438377	1	0.0146644	0.516634	2	15	OGG1,XRCC1	disease	1.Age.Related.Macular.Degeneration
DOID:0050452	Mevalonic aciduria	0.00438377	1	0.0146644	0.516634	2	15	IL1B,NLRP3	disease	1.Age.Related.Macular.Degeneration
DOID:13922	Eosinophilic esophagitis	0.00438377	1	0.0146644	0.516634	2	15	CCL24,POSTN	disease	1.Age.Related.Macular.Degeneration
DOID:75	Lymphatic system disease	0.00438377	1	0.0146644	0.516634	2	15	ACE,CD34	disease	1.Age.Related.Macular.Degeneration
C6781	stromal tumour	0.00438377	1	0.0146644	0.516634	2	15	CCL2,MMP9	disease	1.Age.Related.Macular.Degeneration
C38733	mouse liver tumors	0.00438377	1	0.0146644	0.516634	2	15	HIF1A,MAPK1	disease	1.Age.Related.Macular.Degeneration
C4968	secondary malignant neoplasms	0.00438377	1	0.0146644	0.516634	2	15	IL10,NQO1	disease	1.Age.Related.Macular.Degeneration
C4293	partial moles	0.00438377	1	0.0146644	0.516634	2	15	MMP2,MMP9	disease	1.Age.Related.Macular.Degeneration
DOID:9637	Stomatitis	0.00438377	1	0.0146644	0.516634	2	15	IL1B,MTOR	disease	1.Age.Related.Macular.Degeneration
C4083	metaplastic polyps	0.00452997	1	0.0151177	0.534041	3	50	MMP2,MMP9,TIMP2	disease	1.Age.Related.Macular.Degeneration
C3915	small-cell neuroendocrine carcinoma	0.00453714	1	0.0151177	0.58442	4	100	MAPK1,MMP2,MMP9,TIMP2	disease	1.Age.Related.Macular.Degeneration
C9290	myeloproliferative neoplasms	0.0047002	1	0.0156122	0.550543	4	101	ADIPOQ,MMP9,NFKB1,VWF	disease	1.Age.Related.Macular.Degeneration
C4913	uterine cervical cancers	0.00478986	1	0.0158727	0.479982	3	51	HIF1A,MMP2,PARP1	disease	1.Age.Related.Macular.Degeneration
DOID:8778	Crohn's disease	0.00478986	1	0.0158727	0.479982	3	51	CRP,SELL,TNFRSF1B	disease	1.Age.Related.Macular.Degeneration
DOID:9965	Toxoplasmosis	0.00498821	1	0.0164914	0.389704	2	16	IL10,TNF	disease	1.Age.Related.Macular.Degeneration
C3768	acinic-cell carcinomas (acc)	0.00498821	1	0.0164914	0.389704	2	16	MMP2,MMP9	disease	1.Age.Related.Macular.Degeneration
C9295	mast cell tumors	0.00498821	1	0.0164914	0.389704	2	16	MMP2,MMP9	disease	1.Age.Related.Macular.Degeneration
C9244	aggressive non-hodgkin&apos;s lymphomas	0.00498821	1	0.0164914	0.389704	2	16	IL10,MMP9	disease	1.Age.Related.Macular.Degeneration
C7251	testis cancers	0.00498821	1	0.0164914	0.389704	2	16	SELL,TFRC	disease	1.Age.Related.Macular.Degeneration
DOID:8432	Polycythemia	0.00498821	1	0.0164914	0.389704	2	16	EPAS1,HIF1A	disease	1.Age.Related.Macular.Degeneration
C36309	colorectal liver metastasis	0.00498821	1	0.0164914	0.389704	2	16	THBS1,TIMP2	disease	1.Age.Related.Macular.Degeneration
DOID:626	Complement deficiency	0.00498821	1	0.0164914	0.389704	2	16	C3,C5	disease	1.Age.Related.Macular.Degeneration
DOID:12185	Otosclerosis	0.00498821	1	0.0164914	0.389704	2	16	COL1A2,TGFB1	disease	1.Age.Related.Macular.Degeneration
C4936	liver granulomas	0.00498821	1	0.0164914	0.389704	2	16	IL10,NOS2	disease	1.Age.Related.Macular.Degeneration
C9351	pleural mesotheliomas	0.00498821	1	0.0164914	0.389704	2	16	TFRC,VWF	disease	1.Age.Related.Macular.Degeneration
C9324	adrenal carcinomas	0.00498821	1	0.0164914	0.389704	2	16	CYP1A2,VWF	disease	1.Age.Related.Macular.Degeneration
C7569	thymic carcinomas	0.00498821	1	0.0164914	0.389704	2	16	MMP2,MMP9	disease	1.Age.Related.Macular.Degeneration
DOID:0110849	Xeroderma pigmentosum group G	0.00498821	1	0.0164914	0.389704	2	16	OGG1,XRCC1	disease	1.Age.Related.Macular.Degeneration
C3175	chronic phase cml	0.00498821	1	0.0164914	0.389704	2	16	IL10,SQSTM1	disease	1.Age.Related.Macular.Degeneration
C3184	human t-cell leukemia-lymphoma	0.00505858	1	0.0166851	0.427123	3	52	IL10,TFRC,TNFRSF1B	disease	1.Age.Related.Macular.Degeneration
C7059	renal mesenchymal tumors	0.00562287	1	0.0185032	0.324827	3	54	MMP2,MMP3,MMP9	disease	1.Age.Related.Macular.Degeneration
DOID:9588	Encephalitis	0.00562287	1	0.0185032	0.324827	3	54	CCL2,IL17A,TLR3	disease	1.Age.Related.Macular.Degeneration
C3468	ptcl	0.00562287	1	0.0185032	0.324827	3	54	CCL2,IL10,TFRC	disease	1.Age.Related.Macular.Degeneration
C4665	plasmacytic tumor	0.0056287	1	0.0185032	0.271144	2	17	IL10,MMP2	disease	1.Age.Related.Macular.Degeneration
DOID:321	Tropical spastic paraparesis	0.0056287	1	0.0185032	0.271144	2	17	IL10,TNF	disease	1.Age.Related.Macular.Degeneration
DOID:8869	Neuromyelitis optica	0.0056287	1	0.0185032	0.271144	2	17	IL17A,MBP	disease	1.Age.Related.Macular.Degeneration
C8562	ocular melanomas	0.0056287	1	0.0185032	0.271144	2	17	KDR,SERPINF1	disease	1.Age.Related.Macular.Degeneration
C6928	intracutaneous cornifying epitheliomas (ice)	0.0056287	1	0.0185032	0.271144	2	17	CYP1A2,MAPK8	disease	1.Age.Related.Macular.Degeneration
C6916	anaplastic lymphomas	0.0056287	1	0.0185032	0.271144	2	17	IL10,STAT3	disease	1.Age.Related.Macular.Degeneration
DOID:9201	Lichen planus	0.0056287	1	0.0185032	0.271144	2	17	ICAM1,TNF	disease	1.Age.Related.Macular.Degeneration
C3146	keratoacanthoma	0.0056287	1	0.0185032	0.271144	2	17	CXCL1,MMP9	disease	1.Age.Related.Macular.Degeneration
DOID:2962	Cockayne syndrome	0.00591859	1	0.0193861	0.275304	3	55	OGG1,RAD51,TP53	disease	1.Age.Related.Macular.Degeneration
DOID:302	Substance abuse	0.00622347	1	0.0203377	0.226811	3	56	ACE,TF,TLR4	disease	1.Age.Related.Macular.Degeneration
C27823	large-cell lymphomas	0.00622347	1	0.0203377	0.226811	3	56	IL10,SELL,TFRC	disease	1.Age.Related.Macular.Degeneration
DOID:2275	Pharyngitis	0.00630474	1	0.0205558	0.159963	2	18	CRP,NLRP3	disease	1.Age.Related.Macular.Degeneration
DOID:11573	Listeriosis	0.00630474	1	0.0205558	0.159963	2	18	IL10,TNF	disease	1.Age.Related.Macular.Degeneration
DOID:3326	Purpura	0.00630474	1	0.0205558	0.159963	2	18	F3,VWF	disease	1.Age.Related.Macular.Degeneration
DOID:3315	Lipoma	0.00630474	1	0.0205558	0.159963	2	18	CD34,MDM2	disease	1.Age.Related.Macular.Degeneration
C2854	warthins tumor	0.00630474	1	0.0205558	0.159963	2	18	NOS2,SOD2	disease	1.Age.Related.Macular.Degeneration
DOID:2508	Takayasu's arteritis	0.00630474	1	0.0205558	0.159963	2	18	CRP,TNF	disease	1.Age.Related.Macular.Degeneration
C6960	oligodendroglial tumours	0.00630474	1	0.0205558	0.159963	2	18	MMP9,NOS2	disease	1.Age.Related.Macular.Degeneration
C3811	salivary gland cancers	0.00630474	1	0.0205558	0.159963	2	18	MMP2,MMP9	disease	1.Age.Related.Macular.Degeneration
C3181	prolymphocytic leukemias (pll)	0.00630474	1	0.0205558	0.159963	2	18	CR2,SELL	disease	1.Age.Related.Macular.Degeneration
C7511	metastatic human breast cancer	0.00653756	1	0.0212659	0.179311	3	57	AKT2,HIF1A,IGF1R	disease	1.Age.Related.Macular.Degeneration
C27906	moderately differentiated prostate adenocarcinoma	0.0066708	1	0.0216495	0.067949	1	1	NOS2	disease	1.Age.Related.Macular.Degeneration
C6640	stage iii neuroblastoma	0.0066708	1	0.0216495	0.067949	1	1	KDR	disease	1.Age.Related.Macular.Degeneration
DOID:9720	Vitreous disease	0.0066708	1	0.0216495	0.067949	1	1	TJP1	disease	1.Age.Related.Macular.Degeneration
C35781	mixed cell uveal melanomas	0.0066708	1	0.0216495	0.067949	1	1	MMP9	disease	1.Age.Related.Macular.Degeneration
C27925	asbestos-related lung cancers	0.0066708	1	0.0216495	0.067949	1	1	NFKB1	disease	1.Age.Related.Macular.Degeneration
C3588	aml in remission	0.0066708	1	0.0216495	0.067949	1	1	MMP2	disease	1.Age.Related.Macular.Degeneration
C7916	stage i melanoma	0.0066708	1	0.0216495	0.067949	1	1	IL10	disease	1.Age.Related.Macular.Degeneration
x29919	granular cell brain tumors (gcbt)	0.0066708	1	0.0216495	0.067949	1	1	MBP	disease	1.Age.Related.Macular.Degeneration
x28831	nasal polyp disease	0.0066708	1	0.0216495	0.067949	1	1	NOS2	disease	1.Age.Related.Macular.Degeneration
C5712	serous cystadenoma of the pancreas	0.0066708	1	0.0216495	0.067949	1	1	HIF1A	disease	1.Age.Related.Macular.Degeneration
x39518	apical cysts	0.0066708	1	0.0216495	0.067949	1	1	NOS2	disease	1.Age.Related.Macular.Degeneration
x15556	primary acquired melanosis	0.0066708	1	0.0216495	0.067949	1	1	NQO1	disease	1.Age.Related.Macular.Degeneration
DOID:14271	Acute cholangitis	0.0066708	1	0.0216495	0.067949	1	1	CRP	disease	1.Age.Related.Macular.Degeneration
643	Epilepsy [Glucose transporter type 1 deficiency syndrome]	0.0066708	1	0.0216495	0.067949	1	1	SLC2A1	disease	1.Age.Related.Macular.Degeneration
644	Dystonia [Glucose transporter type 1 deficiency syndrome]	0.0066708	1	0.0216495	0.067949	1	1	SLC2A1	disease	1.Age.Related.Macular.Degeneration
645	Ataxia [Glucose transporter type 1 deficiency syndrome]	0.0066708	1	0.0216495	0.067949	1	1	SLC2A1	disease	1.Age.Related.Macular.Degeneration
646	Chorea [Glucose transporter type 1 deficiency syndrome]	0.0066708	1	0.0216495	0.067949	1	1	SLC2A1	disease	1.Age.Related.Macular.Degeneration
x32070	cell carcinoma (cc)	0.0066708	1	0.0216495	0.067949	1	1	OGG1	disease	1.Age.Related.Macular.Degeneration
430	Hemimegalencephaly	0.0066708	1	0.0216495	0.067949	1	1	MTOR	disease	1.Age.Related.Macular.Degeneration
C8174	oral verrucous carcinoma	0.0066708	1	0.0216495	0.067949	1	1	NOS2	disease	1.Age.Related.Macular.Degeneration
x12654	late-stage breast cancers	0.0066708	1	0.0216495	0.067949	1	1	AKT2	disease	1.Age.Related.Macular.Degeneration
C4813	recurrent malignant tumour	0.0066708	1	0.0216495	0.067949	1	1	MMP9	disease	1.Age.Related.Macular.Degeneration
691	Focal cortical dysplasia [PTEN-hamartoma tumor syndrome]	0.0066708	1	0.0216495	0.067949	1	1	PTEN	disease	1.Age.Related.Macular.Degeneration
x12437	hamster cheek pouch carcinoma	0.0066708	1	0.0216495	0.067949	1	1	NOS2	disease	1.Age.Related.Macular.Degeneration
x42076	mediated tumor cytotoxicity	0.0066708	1	0.0216495	0.067949	1	1	NOS2	disease	1.Age.Related.Macular.Degeneration
163729	NITRIC OXIDE SYNTHASE 3; NOS3	0.0066708	1	0.0216495	0.067949	1	1	NOS3	disease	1.Age.Related.Macular.Degeneration
C9475	cerebellar astrocytoma	0.0066708	1	0.0216495	0.067949	1	1	TFRC	disease	1.Age.Related.Macular.Degeneration
DOID:0110793	Hereditary spastic paraplegia 41	0.0066708	1	0.0216495	0.067949	1	1	CR2	disease	1.Age.Related.Macular.Degeneration
C9208	ii endometrial cancer	0.0066708	1	0.0216495	0.067949	1	1	TIMP2	disease	1.Age.Related.Macular.Degeneration
DOID:3611	Acute retinal necrosis syndrome	0.0066708	1	0.0216495	0.067949	1	1	ARNT	disease	1.Age.Related.Macular.Degeneration
DOID:13097	Intracranial arteriosclerosis	0.0066708	1	0.0216495	0.067949	1	1	SELP	disease	1.Age.Related.Macular.Degeneration
x2756	germinal center hyperplasia	0.0066708	1	0.0216495	0.067949	1	1	TLR4	disease	1.Age.Related.Macular.Degeneration
C7691	resectable hepatocellular carcinoma	0.0066708	1	0.0216495	0.067949	1	1	IL10	disease	1.Age.Related.Macular.Degeneration
x4784	tumour node metastasis	0.0066708	1	0.0216495	0.067949	1	1	MMP9	disease	1.Age.Related.Macular.Degeneration
x24193	bile duct cyst	0.0066708	1	0.0216495	0.067949	1	1	CYP1A2	disease	1.Age.Related.Macular.Degeneration
C27774	asbestos-related cancers	0.0066708	1	0.0216495	0.067949	1	1	CYP1A2	disease	1.Age.Related.Macular.Degeneration
DOID:0060413	Chromosome 22q11.2 deletion syndrome, distal	0.0066708	1	0.0216495	0.067949	1	1	MAPK1	disease	1.Age.Related.Macular.Degeneration
DOID:74	Hematopoietic system disease	0.0066708	1	0.0216495	0.067949	1	1	SELE	disease	1.Age.Related.Macular.Degeneration
C5617	granular cell tumors of the skin	0.0066708	1	0.0216495	0.067949	1	1	MBP	disease	1.Age.Related.Macular.Degeneration
DOID:6524	Malignant ciliary body melanoma	0.0066708	1	0.0216495	0.067949	1	1	TYR	disease	1.Age.Related.Macular.Degeneration
x55096	granuloma of skin	0.0066708	1	0.0216495	0.067949	1	1	NOS2	disease	1.Age.Related.Macular.Degeneration
C4734	non-secretory myeloma	0.0066708	1	0.0216495	0.067949	1	1	VWF	disease	1.Age.Related.Macular.Degeneration
536	Megalencephaly [PTEN-hamartoma tumor syndrome]	0.0066708	1	0.0216495	0.067949	1	1	PTEN	disease	1.Age.Related.Macular.Degeneration
537	Autism [Macrocephaly-autism syndrome]	0.0066708	1	0.0216495	0.067949	1	1	PTEN	disease	1.Age.Related.Macular.Degeneration
538	Megalencephaly [Macrocephaly-autism syndrome]	0.0066708	1	0.0216495	0.067949	1	1	PTEN	disease	1.Age.Related.Macular.Degeneration
x46356	glasgow comas	0.0066708	1	0.0216495	0.067949	1	1	APOE	disease	1.Age.Related.Macular.Degeneration
x39817	neuroendocrine cell dysplasia	0.0066708	1	0.0216495	0.067949	1	1	MBP	disease	1.Age.Related.Macular.Degeneration
x10180	large intestinal cancer	0.0066708	1	0.0216495	0.067949	1	1	SOD2	disease	1.Age.Related.Macular.Degeneration
x44126	splenic cyst	0.0066708	1	0.0216495	0.067949	1	1	IL10	disease	1.Age.Related.Macular.Degeneration
124060	CYTOCHROME P450, SUBFAMILY I, POLYPEPTIDE 2; CYP1A2	0.0066708	1	0.0216495	0.067949	1	1	CYP1A2	disease	1.Age.Related.Macular.Degeneration
DOID:10742	Cerebral lipidosis	0.0066708	1	0.0216495	0.067949	1	1	GLB1	disease	1.Age.Related.Macular.Degeneration
C27691	ebv-related lymphomas	0.0066708	1	0.0216495	0.067949	1	1	IL10	disease	1.Age.Related.Macular.Degeneration
C9112	classic kaposi&apos;s sarcoma	0.0066708	1	0.0216495	0.067949	1	1	VWF	disease	1.Age.Related.Macular.Degeneration
C9334	urothelial bladder cancer	0.0066708	1	0.0216495	0.067949	1	1	NQO1	disease	1.Age.Related.Macular.Degeneration
x20309	intra-abdominal cancers	0.0066708	1	0.0216495	0.067949	1	1	IL10	disease	1.Age.Related.Macular.Degeneration
C7339	heavy chain deposition disease	0.0066708	1	0.0216495	0.067949	1	1	APOE	disease	1.Age.Related.Macular.Degeneration
DOID:9483	Ulcerative blepharitis	0.0066708	1	0.0216495	0.067949	1	1	CP	disease	1.Age.Related.Macular.Degeneration
C7347	cervical squamous cell carcinoma in situ	0.0066708	1	0.0216495	0.067949	1	1	CCL2	disease	1.Age.Related.Macular.Degeneration
x5301	alveolar hydatid cyst (ahc)	0.0066708	1	0.0216495	0.067949	1	1	HMOX1	disease	1.Age.Related.Macular.Degeneration
DOID:10326	Caplan's syndrome	0.0066708	1	0.0216495	0.067949	1	1	CFB	disease	1.Age.Related.Macular.Degeneration
C35259	chondromatosis	0.0066708	1	0.0216495	0.067949	1	1	VWF	disease	1.Age.Related.Macular.Degeneration
x29776	intestinal angiodysplasia	0.0066708	1	0.0216495	0.067949	1	1	VWF	disease	1.Age.Related.Macular.Degeneration
C6645	infantile hemangioendothelioma	0.0066708	1	0.0216495	0.067949	1	1	VWF	disease	1.Age.Related.Macular.Degeneration
C6887	lymphocyte-rich thymoma	0.0066708	1	0.0216495	0.067949	1	1	APP	disease	1.Age.Related.Macular.Degeneration
x53618	cell tumor of bone	0.0066708	1	0.0216495	0.067949	1	1	MMP9	disease	1.Age.Related.Macular.Degeneration
C7986	spindle cell uveal melanoma	0.0066708	1	0.0216495	0.067949	1	1	MMP9	disease	1.Age.Related.Macular.Degeneration
C7751	angiokeratoma circumscriptum	0.0066708	1	0.0216495	0.067949	1	1	MMP9	disease	1.Age.Related.Macular.Degeneration
C8355	complex atypical hyperplasias	0.00686094	1	0.0222156	0.132768	3	58	MMP2,MMP9,TIMP2	disease	1.Age.Related.Macular.Degeneration
C4683	dfsp	0.00701584	1	0.0226653	0.0553403	2	19	MMP2,MMP9	disease	1.Age.Related.Macular.Degeneration
DOID:3192	Neurilemmoma	0.00701584	1	0.0226653	0.0553403	2	19	CD34,TP53	disease	1.Age.Related.Macular.Degeneration
DOID:11963	Esophagitis	0.00701584	1	0.0226653	0.0553403	2	19	CYP2C19,IL1B	disease	1.Age.Related.Macular.Degeneration
C27263	spindle-cell tumour	0.00701584	1	0.0226653	0.0553403	2	19	MBP,MMP3	disease	1.Age.Related.Macular.Degeneration
C9302	primary cns lymphomas	0.00701584	1	0.0226653	0.0553403	2	19	CXCR5,IL10	disease	1.Age.Related.Macular.Degeneration
C3708	nonseminomatous germ-cell tumors	0.00763636	1	0.0246138	0.0868381	4	116	ACE,NOS2,PARP1,THBS1	disease	1.Age.Related.Macular.Degeneration
DOID:1116	Pertussis	0.0077615	1	0.0249603	-0.0434169	2	20	PARP1,TLR4	disease	1.Age.Related.Macular.Degeneration
C4783	ovarian borderline tumors	0.0077615	1	0.0249603	-0.0434169	2	20	MMP9,THBS1	disease	1.Age.Related.Macular.Degeneration
DOID:11260	Rabies	0.0077615	1	0.0249603	-0.0434169	2	20	MBP,TLR3	disease	1.Age.Related.Macular.Degeneration
DOID:5425	Ovarian hyperstimulation syndrome	0.0077615	1	0.0249603	-0.0434169	2	20	KDR,VEGFA	disease	1.Age.Related.Macular.Degeneration
DOID:1080	Filariasis	0.0077615	1	0.0249603	-0.0434169	2	20	IL10,TLR2	disease	1.Age.Related.Macular.Degeneration
C35211	crohns colitis	0.0077615	1	0.0249603	-0.0434169	2	20	IL10,SELE	disease	1.Age.Related.Macular.Degeneration
DOID:2615	Papilloma	0.0077615	1	0.0249603	-0.0434169	2	20	PTEN,TP53	disease	1.Age.Related.Macular.Degeneration
C35654	ehrlich tumour	0.00824868	1	0.0264668	-0.0444672	3	62	MMP2,MMP9,NOS2	disease	1.Age.Related.Macular.Degeneration
DOID:3852	Peutz-Jeghers syndrome	0.00854124	1	0.0273436	-0.136897	2	21	PTEN,TP53	disease	1.Age.Related.Macular.Degeneration
C3041	peripheral ossifying fibromas	0.00854124	1	0.0273436	-0.136897	2	21	CCL2,IL10	disease	1.Age.Related.Macular.Degeneration
C6975	papillary renal cell carcinomas	0.00854124	1	0.0273436	-0.136897	2	21	HIF1A,MMP9	disease	1.Age.Related.Macular.Degeneration
C3738	giant cell tumours of bone	0.00935458	1	0.0298798	-0.225603	2	22	CCL2,MMP9	disease	1.Age.Related.Macular.Degeneration
C35862	adrenal pheochromocytomas	0.00935458	1	0.0298798	-0.225603	2	22	MAPK1,NFE2L2	disease	1.Age.Related.Macular.Degeneration
DOID:0110848	Xeroderma pigmentosum group F	0.00935458	1	0.0298798	-0.225603	2	22	OGG1,XRCC1	disease	1.Age.Related.Macular.Degeneration
DOID:8466	Retinal degeneration	0.0097899	1	0.0311998	-0.208763	3	66	ATXN7,PROM1,TNF	disease	1.Age.Related.Macular.Degeneration
C3482	metastatic carcinomas	0.0097899	1	0.0311998	-0.208763	3	66	MMP3,MMP9,THBS1	disease	1.Age.Related.Macular.Degeneration
C9063	testicular germ cell carcinoma	0.0101996	1	0.0324323	-0.248002	3	67	CYP1A2,MAPK8,NOS2	disease	1.Age.Related.Macular.Degeneration
DOID:4483	Rhinitis	0.010201	1	0.0324323	-0.309971	2	23	IL1B,TLR4	disease	1.Age.Related.Macular.Degeneration
C2882	arteriovenous malformations	0.010201	1	0.0324323	-0.309971	2	23	APOE,MMP9	disease	1.Age.Related.Macular.Degeneration
DOID:0050466	Loeys-Dietz syndrome	0.010201	1	0.0324323	-0.309971	2	23	TGFB2,TGFBR1	disease	1.Age.Related.Macular.Degeneration
C4381	ovarian epithelial tumours	0.010201	1	0.0324323	-0.309971	2	23	IL10,MMP9	disease	1.Age.Related.Macular.Degeneration
DOID:8534	Gastroesophageal reflux disease	0.010201	1	0.0324323	-0.309971	2	23	AGER,CYP2C19	disease	1.Age.Related.Macular.Degeneration
C21993	scrapie-infected mouse neuroblastoma	0.0109912	1	0.0347933	-0.258352	4	129	AHR,APOE,PARP1,SOD1	disease	1.Age.Related.Macular.Degeneration
DOID:5327	Retinal detachment	0.0110802	1	0.0349965	-0.390378	2	24	TGFB2,VEGFA	disease	1.Age.Related.Macular.Degeneration
DOID:7400	Nijmegen breakage syndrome	0.0110802	1	0.0349965	-0.390378	2	24	RAD51,TP53	disease	1.Age.Related.Macular.Degeneration
DOID:633	Myositis	0.0110802	1	0.0349965	-0.390378	2	24	CCL2,TNFRSF1B	disease	1.Age.Related.Macular.Degeneration
DOID:607	Paraplegia	0.0119371	1	0.0376191	-0.398266	3	71	MBP,SNAI1,TJP1	disease	1.Age.Related.Macular.Degeneration
C3049	ganglioneuroma	0.0119915	1	0.0377065	-0.467155	2	25	CASP8,SERPINF1	disease	1.Age.Related.Macular.Degeneration
DOID:8577	Ulcerative colitis	0.0119915	1	0.0377065	-0.467155	2	25	CRP,TP53	disease	1.Age.Related.Macular.Degeneration
C3350	tumors of the rectum	0.0129345	1	0.0405815	-0.540592	2	26	MMP2,MMP9	disease	1.Age.Related.Macular.Degeneration
C6577	myxomas	0.0129345	1	0.0405815	-0.540592	2	26	CCL2,VWF	disease	1.Age.Related.Macular.Degeneration
C7716	transitional cell carcinoma of the renal pelvis and ureter	0.0133041	1	0.0416489	-0.619059	1	2	MMP9	disease	1.Age.Related.Macular.Degeneration
DOID:11387	Epidural abscess	0.0133041	1	0.0416489	-0.619059	1	2	CRP	disease	1.Age.Related.Macular.Degeneration
C3998	recurrent colon cancers	0.0133041	1	0.0416489	-0.619059	1	2	SELE	disease	1.Age.Related.Macular.Degeneration
C3712	squamous papillomas	0.0133041	1	0.0416489	-0.619059	1	2	MMP9	disease	1.Age.Related.Macular.Degeneration
C3726	adenomyoma	0.0133041	1	0.0416489	-0.619059	1	2	NOS2	disease	1.Age.Related.Macular.Degeneration
C40560	polypoid lesions	0.0133041	1	0.0416489	-0.619059	1	2	MMP2	disease	1.Age.Related.Macular.Degeneration
C5060	primary fibrosarcoma	0.0133041	1	0.0416489	-0.619059	1	2	MMP9	disease	1.Age.Related.Macular.Degeneration
DOID:2973	Kidney cortex necrosis	0.0133041	1	0.0416489	-0.619059	1	2	TYR	disease	1.Age.Related.Macular.Degeneration
DOID:1629	Breast myofibroblastoma	0.0133041	1	0.0416489	-0.619059	1	2	CD34	disease	1.Age.Related.Macular.Degeneration
DOID:8020	Glomangiomyoma	0.0133041	1	0.0416489	-0.619059	1	2	CD34	disease	1.Age.Related.Macular.Degeneration
C8524	loc	0.0133041	1	0.0416489	-0.619059	1	2	NOS3	disease	1.Age.Related.Macular.Degeneration
C48458	nonfunctioning adrenocortical adenomas	0.0133041	1	0.0416489	-0.619059	1	2	CYP1A2	disease	1.Age.Related.Macular.Degeneration
C27789	ein	0.0133041	1	0.0416489	-0.619059	1	2	CYP2C19	disease	1.Age.Related.Macular.Degeneration
C6316	stage ib cervical cancer	0.0133041	1	0.0416489	-0.619059	1	2	TIMP2	disease	1.Age.Related.Macular.Degeneration
C8953	recurrent lung cancer	0.0133041	1	0.0416489	-0.619059	1	2	MMP9	disease	1.Age.Related.Macular.Degeneration
C4361	corneal tumours	0.0133041	1	0.0416489	-0.619059	1	2	VWF	disease	1.Age.Related.Macular.Degeneration
C45691	pyothorax-associated lymphoma	0.0133041	1	0.0416489	-0.619059	1	2	IL10	disease	1.Age.Related.Macular.Degeneration
DOID:223	Basilar artery insufficiency	0.0133041	1	0.0416489	-0.619059	1	2	CETP	disease	1.Age.Related.Macular.Degeneration
x14129	non-endometrioid carcinomas	0.0133041	1	0.0416489	-0.619059	1	2	MMP9	disease	1.Age.Related.Macular.Degeneration
DOID:11282	Solar retinopathy	0.0133041	1	0.0416489	-0.619059	1	2	ATXN7	disease	1.Age.Related.Macular.Degeneration
C3459	intermediate-grade lymphomas	0.0133041	1	0.0416489	-0.619059	1	2	TFRC	disease	1.Age.Related.Macular.Degeneration
C7829	i epithelial ovarian cancers	0.0133041	1	0.0416489	-0.619059	1	2	THBS1	disease	1.Age.Related.Macular.Degeneration
C4558	ciliary body melanomas	0.0133041	1	0.0416489	-0.619059	1	2	MMP9	disease	1.Age.Related.Macular.Degeneration
C4561	malignant melanomas of the choroid	0.0133041	1	0.0416489	-0.619059	1	2	HP	disease	1.Age.Related.Macular.Degeneration
DOID:12556	Acute kidney tubular necrosis	0.0133041	1	0.0416489	-0.619059	1	2	TYR	disease	1.Age.Related.Macular.Degeneration
C4770	benign parotid tumor	0.0133041	1	0.0416489	-0.619059	1	2	MMP2	disease	1.Age.Related.Macular.Degeneration
170998	PEROXISOME PROLIFERATOR-ACTIVATED RECEPTOR-ALPHA; PPARA	0.0133041	1	0.0416489	-0.619059	1	2	PPARA	disease	1.Age.Related.Macular.Degeneration
C6926	stromal sarcomas	0.0133041	1	0.0416489	-0.619059	1	2	MMP9	disease	1.Age.Related.Macular.Degeneration
DOID:0060141	Finger agnosia	0.0133041	1	0.0416489	-0.619059	1	2	MBP	disease	1.Age.Related.Macular.Degeneration
DOID:2351	Iron metabolism disease	0.0133041	1	0.0416489	-0.619059	1	2	TFRC	disease	1.Age.Related.Macular.Degeneration
x12335	progressor tumors	0.0133041	1	0.0416489	-0.619059	1	2	IL10	disease	1.Age.Related.Macular.Degeneration
C3406	thoracic tumors	0.0133041	1	0.0416489	-0.619059	1	2	SOD2	disease	1.Age.Related.Macular.Degeneration
C4945	supraglottic squamous cell carcinoma (sgscc)	0.0133041	1	0.0416489	-0.619059	1	2	NOS2	disease	1.Age.Related.Macular.Degeneration
C34519	cystic endometrial hyperplasia	0.0133041	1	0.0416489	-0.619059	1	2	MMP2	disease	1.Age.Related.Macular.Degeneration
C4934	benign gynecologic tumors	0.0133041	1	0.0416489	-0.619059	1	2	HP	disease	1.Age.Related.Macular.Degeneration
C3812	carcinomas of unknown primary	0.0133041	1	0.0416489	-0.619059	1	2	MMP9	disease	1.Age.Related.Macular.Degeneration
DOID:888	Fasciolopsiasis	0.0133041	1	0.0416489	-0.619059	1	2	SNAI1	disease	1.Age.Related.Macular.Degeneration
C2922	metatypical carcinomas	0.0133041	1	0.0416489	-0.619059	1	2	MMP9	disease	1.Age.Related.Macular.Degeneration
x18051	purpura pigmentosa chronica	0.0133041	1	0.0416489	-0.619059	1	2	CR2	disease	1.Age.Related.Macular.Degeneration
C4068	trabecular carcinomas	0.0133041	1	0.0416489	-0.619059	1	2	MMP2	disease	1.Age.Related.Macular.Degeneration
C7549	renal metastases	0.0133041	1	0.0416489	-0.619059	1	2	MMP9	disease	1.Age.Related.Macular.Degeneration
C4040	squamous cell carcinoma of the buccal mucosa	0.0133041	1	0.0416489	-0.619059	1	2	NOS2	disease	1.Age.Related.Macular.Degeneration
C7551	stage t3 prostate cancer	0.0133041	1	0.0416489	-0.619059	1	2	THBS1	disease	1.Age.Related.Macular.Degeneration
C7526	dabska tumours	0.0133041	1	0.0416489	-0.619059	1	2	VWF	disease	1.Age.Related.Macular.Degeneration
C3382	spinal tumours	0.0133041	1	0.0416489	-0.619059	1	2	MMP9	disease	1.Age.Related.Macular.Degeneration
C4240	malignant blue nevus	0.0133041	1	0.0416489	-0.619059	1	2	OGG1	disease	1.Age.Related.Macular.Degeneration
C3313	tumors of the parathyroid gland	0.0139088	1	0.0434457	-0.610948	2	27	MMP2,RAD51	disease	1.Age.Related.Macular.Degeneration
C3727	adenosquamous cell carcinomas	0.0139088	1	0.0434457	-0.610948	2	27	IL10,XRCC1	disease	1.Age.Related.Macular.Degeneration
C3906	adrenal adenomas	0.0139088	1	0.0434457	-0.610948	2	27	ADIPOQ,CYP1A2	disease	1.Age.Related.Macular.Degeneration
C3042	juvenile hyaline fibromatosis (jhf)	0.0139088	1	0.0434457	-0.610948	2	27	MMP2,TIMP2	disease	1.Age.Related.Macular.Degeneration
C4989	childhood leukemias	0.0139088	1	0.0434457	-0.610948	2	27	NQO1,XRCC1	disease	1.Age.Related.Macular.Degeneration
C9154	adult aml	0.0139088	1	0.0434457	-0.610948	2	27	MAPK8,NQO1	disease	1.Age.Related.Macular.Degeneration
DOID:0050127	Sinusitis	0.0139088	1	0.0434457	-0.610948	2	27	CRP,TNF	disease	1.Age.Related.Macular.Degeneration
C4051	malignant meningiomas	0.0139088	1	0.0434457	-0.610948	2	27	MMP2,MMP9	disease	1.Age.Related.Macular.Degeneration
DOID:12858	Huntington's disease	0.014334	1	0.0446754	-0.57241	3	76	PPARGC1A,SIRT1,SOD1	disease	1.Age.Related.Macular.Degeneration
C2862	primary myelofibrosis (pmf)	0.0149138	1	0.0463804	-0.67845	2	28	NFKB1,VWF	disease	1.Age.Related.Macular.Degeneration
DOID:3770	Pulmonary fibrosis	0.0149138	1	0.0463804	-0.67845	2	28	SNAI1,TGFBR1	disease	1.Age.Related.Macular.Degeneration
C4126	intestinal-type carcinomas	0.0149138	1	0.0463804	-0.67845	2	28	CXCL1,MMP9	disease	1.Age.Related.Macular.Degeneration
C7550	serous ovarian cancer	0.0149138	1	0.0463804	-0.67845	2	28	APOE,NOS2	disease	1.Age.Related.Macular.Degeneration
C3366	sezary syndromes	0.0159493	1	0.0494918	-0.743303	2	29	IL10,SELL	disease	1.Age.Related.Macular.Degeneration
C3341	premalignant states	0.0159493	1	0.0494918	-0.743303	2	29	CYP1A2,RAD51	disease	1.Age.Related.Macular.Degeneration
DOID:2452	Thrombophilia	0.0159493	1	0.0494918	-0.743303	2	29	CRP,SELP	disease	1.Age.Related.Macular.Degeneration
DOID:12347	Osteogenesis imperfecta	0.0159493	1	0.0494918	-0.743303	2	29	COL1A2,SERPINF1	disease	1.Age.Related.Macular.Degeneration
DOID:14250	Down syndrome	0.0169844	1	0.0525884	-0.733178	3	81	APOE,APP,SOD1	disease	1.Age.Related.Macular.Degeneration
C9481	primary carcinomas	0.0169844	1	0.0525884	-0.733178	3	81	HP,MMP2,TIMP2	disease	1.Age.Related.Macular.Degeneration
DOID:13148	Acute cystitis	0.0170147	1	0.0525884	-0.805689	2	30	CRP,TLR4	disease	1.Age.Related.Macular.Degeneration
DOID:10608	Celiac disease	0.0170147	1	0.0525884	-0.805689	2	30	HP,TJP1	disease	1.Age.Related.Macular.Degeneration
DOID:5688	Werner syndrome	0.0170147	1	0.0525884	-0.805689	2	30	RAD51,TP53	disease	1.Age.Related.Macular.Degeneration
DOID:898	Autosomal dominant polycystic kidney disease	0.0170147	1	0.0525884	-0.805689	2	30	ACE,MTOR	disease	1.Age.Related.Macular.Degeneration
DOID:1389	Polyneuropathy	0.0181095	1	0.0558278	-0.865774	2	31	TNF,VEGFA	disease	1.Age.Related.Macular.Degeneration
DOID:1498	Cholera	0.0181095	1	0.0558278	-0.865774	2	31	PARP1,RAD51	disease	1.Age.Related.Macular.Degeneration
C2970	cystic carcinomas	0.0181095	1	0.0558278	-0.865774	2	31	MMP2,NOS2	disease	1.Age.Related.Macular.Degeneration
C3186	leukoplakias	0.0181095	1	0.0558278	-0.865774	2	31	NOS2,XRCC1	disease	1.Age.Related.Macular.Degeneration
DOID:1432	Blindness	0.018116	1	0.0558278	-0.794114	3	83	ATXN7,CFH,VEGFA	disease	1.Age.Related.Macular.Degeneration
C7359	ishikawa endometrial adenocarcinoma	0.0186973	1	0.0573897	-0.823906	3	84	HIF1A,NOS2,TLR3	disease	1.Age.Related.Macular.Degeneration
C34448	walker carcinosarcoma 256	0.0192334	1	0.0589076	-0.923706	2	32	MAPK8,NOS2	disease	1.Age.Related.Macular.Degeneration
DOID:3165	Skin benign neoplasm	0.0198884	1	0.0607822	-1.01779	1	3	TP53	disease	1.Age.Related.Macular.Degeneration
C3127	hypopharyngeal tumors	0.0198884	1	0.0607822	-1.01779	1	3	MMP2	disease	1.Age.Related.Macular.Degeneration
125860	NAD(P)H DEHYDROGENASE, QUINONE 1; NQO1	0.0198884	1	0.0607822	-1.01779	1	3	NQO1	disease	1.Age.Related.Macular.Degeneration
C4670	sarcomas of the breast	0.0198884	1	0.0607822	-1.01779	1	3	TFRC	disease	1.Age.Related.Macular.Degeneration
C4438	liver angiosarcoma	0.0198884	1	0.0607822	-1.01779	1	3	VWF	disease	1.Age.Related.Macular.Degeneration
C4642	brain glioblastomas	0.0198884	1	0.0607822	-1.01779	1	3	APP	disease	1.Age.Related.Macular.Degeneration
x14455	androgeninsensitive prostate cancer	0.0198884	1	0.0607822	-1.01779	1	3	MAPK1	disease	1.Age.Related.Macular.Degeneration
C4600	benign tumors of the salivary gland	0.0198884	1	0.0607822	-1.01779	1	3	MMP9	disease	1.Age.Related.Macular.Degeneration
C9061	penile carcinomas	0.0198884	1	0.0607822	-1.01779	1	3	MMP9	disease	1.Age.Related.Macular.Degeneration
DOID:749	Active peptic ulcer disease	0.0198884	1	0.0607822	-1.01779	1	3	VWF	disease	1.Age.Related.Macular.Degeneration
C3747	vascular leiomyoma	0.0198884	1	0.0607822	-1.01779	1	3	CR2	disease	1.Age.Related.Macular.Degeneration
C9237	recurrent gastric cancer	0.0198884	1	0.0607822	-1.01779	1	3	MMP9	disease	1.Age.Related.Macular.Degeneration
DOID:4637	Cervical adenitis	0.0198884	1	0.0607822	-1.01779	1	3	CRP	disease	1.Age.Related.Macular.Degeneration
x45504	cholangioma	0.0198884	1	0.0607822	-1.01779	1	3	CYP1A2	disease	1.Age.Related.Macular.Degeneration
x42680	metastastic disease	0.0198884	1	0.0607822	-1.01779	1	3	IGF1R	disease	1.Age.Related.Macular.Degeneration
C8762	metastatic lung adenocarcinomas	0.0198884	1	0.0607822	-1.01779	1	3	MMP2	disease	1.Age.Related.Macular.Degeneration
DOID:6239	non-invasive bladder papillary urothelial neoplasm	0.0198884	1	0.0607822	-1.01779	1	3	HTATIP2	disease	1.Age.Related.Macular.Degeneration
C4342	intravascular lymphoma	0.0198884	1	0.0607822	-1.01779	1	3	CD36	disease	1.Age.Related.Macular.Degeneration
C5665	atypical alveolar cell hyperplasia (aah)	0.0198884	1	0.0607822	-1.01779	1	3	TIMP2	disease	1.Age.Related.Macular.Degeneration
x14369	glasgow osteosarcoma	0.0198884	1	0.0607822	-1.01779	1	3	MAPK1	disease	1.Age.Related.Macular.Degeneration
x21900	tumorinfiltrating leukocytes (til)	0.0198884	1	0.0607822	-1.01779	1	3	IL10	disease	1.Age.Related.Macular.Degeneration
C4778	benign renal tumor	0.0198884	1	0.0607822	-1.01779	1	3	OGG1	disease	1.Age.Related.Macular.Degeneration
DOID:2388	Renal artery disease	0.0198884	1	0.0607822	-1.01779	1	3	ACE	disease	1.Age.Related.Macular.Degeneration
DOID:5679	Retinal disease	0.0198884	1	0.0607822	-1.01779	1	3	IL10	disease	1.Age.Related.Macular.Degeneration
C3629	benign adrenal tumors	0.0198884	1	0.0607822	-1.01779	1	3	CYP1A2	disease	1.Age.Related.Macular.Degeneration
x45684	melanosis	0.0198884	1	0.0607822	-1.01779	1	3	OGG1	disease	1.Age.Related.Macular.Degeneration
C9150	botryoid sarcoma	0.0198884	1	0.0607822	-1.01779	1	3	MMP9	disease	1.Age.Related.Macular.Degeneration
x14971	regressor tumors	0.0198884	1	0.0607822	-1.01779	1	3	IL10	disease	1.Age.Related.Macular.Degeneration
x32154	tumor necrosis factor receptor-associated periodic syndrome (traps)	0.0198884	1	0.0607822	-1.01779	1	3	NLRP3	disease	1.Age.Related.Macular.Degeneration
C27469	disseminated carcinoma	0.0198884	1	0.0607822	-1.01779	1	3	HP	disease	1.Age.Related.Macular.Degeneration
C3800	epithelioid hemangioendothelioma	0.0198884	1	0.0607822	-1.01779	1	3	VWF	disease	1.Age.Related.Macular.Degeneration
DOID:2861	Congenital nonspherocytic hemolytic anemia	0.0198884	1	0.0607822	-1.01779	1	3	IER3	disease	1.Age.Related.Macular.Degeneration
DOID:9427	Hypertensive encephalopathy	0.0198884	1	0.0607822	-1.01779	1	3	ACE	disease	1.Age.Related.Macular.Degeneration
C7978	ovarian serous cystadenocarcinomas	0.0198884	1	0.0607822	-1.01779	1	3	MMP2	disease	1.Age.Related.Macular.Degeneration
C4231	junctional nevus	0.0198884	1	0.0607822	-1.01779	1	3	MMP2	disease	1.Age.Related.Macular.Degeneration
C4241	cellular blue nevi	0.0198884	1	0.0607822	-1.01779	1	3	MMP9	disease	1.Age.Related.Macular.Degeneration
C8493	hereditary breast-ovarian cancer syndrome	0.0198906	1	0.0607822	-0.882194	3	86	AKT2,MAPK1,XRCC1	disease	1.Age.Related.Macular.Degeneration
C4967	adult all	0.0203859	1	0.0620346	-0.979619	2	33	MMP2,MMP9	disease	1.Age.Related.Macular.Degeneration
DOID:3829	Pituitary adenoma	0.0215666	1	0.0654867	-1.03364	2	34	NR3C1,TP53	disease	1.Age.Related.Macular.Degeneration
C2972	cystadenomas	0.0215666	1	0.0654867	-1.03364	2	34	MMP2,MMP9	disease	1.Age.Related.Macular.Degeneration
C7153	well-differentiated thyroid carcinomas	0.0215666	1	0.0654867	-1.03364	2	34	SOD2,THBS1	disease	1.Age.Related.Macular.Degeneration
C9304	mastocytosis	0.0215666	1	0.0654867	-1.03364	2	34	IL10,NOS2	disease	1.Age.Related.Macular.Degeneration
DOID:8398	Osteoarthritis	0.0217577	1	0.0659253	-0.96653	3	89	CRP,TGFBR1,TNF	disease	1.Age.Related.Macular.Degeneration
C8591	testicular germ-cell tumours	0.0224006	1	0.0677285	-0.993854	3	90	ACE,CASP8,MAPK1	disease	1.Age.Related.Macular.Degeneration
C7164	classical hodgkin&apos;s lymphomas	0.0227751	1	0.0687138	-1.08587	2	35	IL10,MMP2	disease	1.Age.Related.Macular.Degeneration
C9343	tumors of bone	0.0227751	1	0.0687138	-1.08587	2	35	MMP2,MMP9	disease	1.Age.Related.Macular.Degeneration
C3879	thyroid medullary carcinomas	0.0237175	1	0.0714048	-1.04737	3	92	CST3,MAPK8,NOS2	disease	1.Age.Related.Macular.Degeneration
DOID:10112	Sleeping sickness	0.0240109	1	0.0721347	-1.13642	2	36	HP,IL10	disease	1.Age.Related.Macular.Degeneration
C3995	stage iv breast cancer	0.0250755	1	0.0751735	-1.09944	3	94	MAPK8,MMP2,MMP9	disease	1.Age.Related.Macular.Degeneration
C4699	gtt	0.0252737	1	0.0756073	-1.18538	2	37	MMP2,MMP9	disease	1.Age.Related.Macular.Degeneration
158105	CHEMOKINE, CC MOTIF, LIGAND 2; CCL2	0.0264299	1	0.0788994	-1.29881	1	4	CCL2	disease	1.Age.Related.Macular.Degeneration
DOID:5113	Nutritional deficiency disease	0.0264299	1	0.0788994	-1.29881	1	4	TFRC	disease	1.Age.Related.Macular.Degeneration
C7918	stage iii melanoma	0.0264299	1	0.0788994	-1.29881	1	4	NOS2	disease	1.Age.Related.Macular.Degeneration
C3797	plexiform neurofibroma	0.0264299	1	0.0788994	-1.29881	1	4	MMP3	disease	1.Age.Related.Macular.Degeneration
x38420	kirsten sarcoma	0.0264299	1	0.0788994	-1.29881	1	4	VWF	disease	1.Age.Related.Macular.Degeneration
600046	ATP-BINDING CASSETTE, SUBFAMILY A, MEMBER 1; ABCA1	0.0264299	1	0.0788994	-1.29881	1	4	ABCA1	disease	1.Age.Related.Macular.Degeneration
C3548	cardiac carcinoma	0.0264299	1	0.0788994	-1.29881	1	4	NQO1	disease	1.Age.Related.Macular.Degeneration
DOID:2235	Prothrombin deficiency	0.0264299	1	0.0788994	-1.29881	1	4	F3	disease	1.Age.Related.Macular.Degeneration
DOID:1166	Palindromic rheumatism	0.0264299	1	0.0788994	-1.29881	1	4	TNFRSF10A	disease	1.Age.Related.Macular.Degeneration
DOID:14000	Rubeosis iridis	0.0264299	1	0.0788994	-1.29881	1	4	VEGFA	disease	1.Age.Related.Macular.Degeneration
DOID:14004	Thoracic aortic aneurysm	0.0264299	1	0.0788994	-1.29881	1	4	MMP9	disease	1.Age.Related.Macular.Degeneration
x11150	red cell aplasia	0.0264299	1	0.0788994	-1.29881	1	4	TFRC	disease	1.Age.Related.Macular.Degeneration
DOID:2673	Cystic nephroma	0.0264299	1	0.0788994	-1.29881	1	4	DICER1	disease	1.Age.Related.Macular.Degeneration
C3724	cystic hygroma	0.0264299	1	0.0788994	-1.29881	1	4	THBS1	disease	1.Age.Related.Macular.Degeneration
DOID:519	Aortitis	0.0264299	1	0.0788994	-1.29881	1	4	CRP	disease	1.Age.Related.Macular.Degeneration
601728	PHOSPHATASE AND TENSIN HOMOLOG; PTEN	0.0264299	1	0.0788994	-1.29881	1	4	PTEN	disease	1.Age.Related.Macular.Degeneration
x21712	epidermodysplasia verruciformis (ev)	0.0264299	1	0.0788994	-1.29881	1	4	IL10	disease	1.Age.Related.Macular.Degeneration
C7688	invasive ductal and lobular carcinomas	0.0264299	1	0.0788994	-1.29881	1	4	MMP2	disease	1.Age.Related.Macular.Degeneration
x39471	multicellular tumor spheroids	0.0264299	1	0.0788994	-1.29881	1	4	HIF1A	disease	1.Age.Related.Macular.Degeneration
C4595	ain	0.0264299	1	0.0788994	-1.29881	1	4	CCL2	disease	1.Age.Related.Macular.Degeneration
131240	ENDOTHELIN 1; EDN1	0.0264299	1	0.0788994	-1.29881	1	4	EDN1	disease	1.Age.Related.Macular.Degeneration
C7832	stage iv ovarian cancer	0.0264299	1	0.0788994	-1.29881	1	4	MMP2	disease	1.Age.Related.Macular.Degeneration
C6968	supratentorial primitive neuroectodermal tumours	0.0264299	1	0.0788994	-1.29881	1	4	CASP8	disease	1.Age.Related.Macular.Degeneration
C3465	follicular small-cleaved-cell lymphomas	0.0264299	1	0.0788994	-1.29881	1	4	TFRC	disease	1.Age.Related.Macular.Degeneration
C6940	proliferative breast disease	0.0264299	1	0.0788994	-1.29881	1	4	MMP3	disease	1.Age.Related.Macular.Degeneration
C27824	reticulum-cell sarcoma	0.0264299	1	0.0788994	-1.29881	1	4	NOS2	disease	1.Age.Related.Macular.Degeneration
DOID:11234	Orbital cellulitis	0.0264299	1	0.0788994	-1.29881	1	4	CRP	disease	1.Age.Related.Macular.Degeneration
C6932	solitary plasmacytomas	0.0264299	1	0.0788994	-1.29881	1	4	IL10	disease	1.Age.Related.Macular.Degeneration
DOID:864	Phlebitis	0.0264299	1	0.0788994	-1.29881	1	4	F3	disease	1.Age.Related.Macular.Degeneration
DOID:0110052	Amelogenesis imperfecta type 1B	0.0264299	1	0.0788994	-1.29881	1	4	CYP1A2	disease	1.Age.Related.Macular.Degeneration
C3819	primary localized cutaneous amyloidosis	0.0264299	1	0.0788994	-1.29881	1	4	APOE	disease	1.Age.Related.Macular.Degeneration
C4916	focal nodular hyperplasia of the liver	0.0264299	1	0.0788994	-1.29881	1	4	ACE	disease	1.Age.Related.Macular.Degeneration
x12739	largest tumor	0.0264299	1	0.0788994	-1.29881	1	4	IL10	disease	1.Age.Related.Macular.Degeneration
168820	PARAOXONASE 1; PON1	0.0264299	1	0.0788994	-1.29881	1	4	PON1	disease	1.Age.Related.Macular.Degeneration
DOID:9270	Alkaptonuria	0.0264299	1	0.0788994	-1.29881	1	4	GSTZ1	disease	1.Age.Related.Macular.Degeneration
C4063	muscle tumors	0.0264299	1	0.0788994	-1.29881	1	4	MAPK1	disease	1.Age.Related.Macular.Degeneration
DOID:11406	Choroiditis	0.0264299	1	0.0788994	-1.29881	1	4	ACE	disease	1.Age.Related.Macular.Degeneration
C3758	liver cell adenomas	0.026563	1	0.0791296	-1.23284	2	38	CYP1A2,PPARA	disease	1.Age.Related.Macular.Degeneration
DOID:13189	Gout	0.026563	1	0.0791296	-1.23284	2	38	CRP,TNF	disease	1.Age.Related.Macular.Degeneration
C7074	serous neoplasms	0.026563	1	0.0791296	-1.23284	2	38	CCL2,NOS2	disease	1.Age.Related.Macular.Degeneration
DOID:11405	Diphtheria	0.026563	1	0.0791296	-1.23284	2	38	PARP1,TF	disease	1.Age.Related.Macular.Degeneration
DOID:13359	Ehlers-Danlos syndrome	0.0278784	1	0.0828737	-1.27887	2	39	COL1A2,TGFBR1	disease	1.Age.Related.Macular.Degeneration
DOID:0050427	Xeroderma pigmentosum	0.0292195	1	0.0866783	-1.32356	2	40	RAD51,TP53	disease	1.Age.Related.Macular.Degeneration
DOID:9255	Frontotemporal dementia	0.0292195	1	0.0866783	-1.32356	2	40	SOD1,SQSTM1	disease	1.Age.Related.Macular.Degeneration
DOID:0060145	Pain agnosia	0.031695	1	0.093825	-1.31736	3	103	CRP,GSTM1,IL1B	disease	1.Age.Related.Macular.Degeneration
C21602	mouse lymphomas	0.0319773	1	0.0944633	-1.40914	2	42	IL10,PARP1	disease	1.Age.Related.Macular.Degeneration
C2906	bowens disease	0.0319773	1	0.0944633	-1.40914	2	42	MMP9,NOS2	disease	1.Age.Related.Macular.Degeneration
C7710	adult brain tumours	0.0329282	1	0.0970695	-1.51531	1	5	NQO1	disease	1.Age.Related.Macular.Degeneration
DOID:4257	Caffey disease	0.0329282	1	0.0970695	-1.51531	1	5	COL1A2	disease	1.Age.Related.Macular.Degeneration
x22051	carcinoma metastasis	0.0329282	1	0.0970695	-1.51531	1	5	IGF1R	disease	1.Age.Related.Macular.Degeneration
DOID:11121	Pulpitis	0.0329282	1	0.0970695	-1.51531	1	5	IL1B	disease	1.Age.Related.Macular.Degeneration
C3781	verrucous squamous cell carcinoma	0.0329282	1	0.0970695	-1.51531	1	5	MAPK1	disease	1.Age.Related.Macular.Degeneration
C3992	aids-related kaposi&apos;s sarcoma	0.0329282	1	0.0970695	-1.51531	1	5	VWF	disease	1.Age.Related.Macular.Degeneration
DOID:2222	Factor X deficiency	0.0329282	1	0.0970695	-1.51531	1	5	F3	disease	1.Age.Related.Macular.Degeneration
C3722	oral hairy leukoplakia	0.0329282	1	0.0970695	-1.51531	1	5	CR2	disease	1.Age.Related.Macular.Degeneration
DOID:2451	Protein S deficiency	0.0329282	1	0.0970695	-1.51531	1	5	F3	disease	1.Age.Related.Macular.Degeneration
DOID:2997	Sertoli-Leydig cell tumor	0.0329282	1	0.0970695	-1.51531	1	5	DICER1	disease	1.Age.Related.Macular.Degeneration
C9470	systemic anaplastic large cell lymphomas	0.0329282	1	0.0970695	-1.51531	1	5	STAT3	disease	1.Age.Related.Macular.Degeneration
C3901	compound nevus	0.0329282	1	0.0970695	-1.51531	1	5	MBP	disease	1.Age.Related.Macular.Degeneration
C7492	ameloblastic carcinomas	0.0329282	1	0.0970695	-1.51531	1	5	AIFM1	disease	1.Age.Related.Macular.Degeneration
C5051	aids-related non-hodgkin&apos;s lymphomas	0.0329282	1	0.0970695	-1.51531	1	5	IL10	disease	1.Age.Related.Macular.Degeneration
x17223	gastric cardiac adenocarcinoma (gca)	0.0329282	1	0.0970695	-1.51531	1	5	IL10	disease	1.Age.Related.Macular.Degeneration
DOID:0090002	Tietz syndrome	0.0329282	1	0.0970695	-1.51531	1	5	TYR	disease	1.Age.Related.Macular.Degeneration
DOID:11994	Atrophy of testis	0.0329282	1	0.0970695	-1.51531	1	5	NQO1	disease	1.Age.Related.Macular.Degeneration
C5440	cns leukemia	0.0329282	1	0.0970695	-1.51531	1	5	CCL2	disease	1.Age.Related.Macular.Degeneration
DOID:12119	Hemosiderosis	0.0329282	1	0.0970695	-1.51531	1	5	TF	disease	1.Age.Related.Macular.Degeneration
C3221	mediastinal tumour	0.0329282	1	0.0970695	-1.51531	1	5	SOD2	disease	1.Age.Related.Macular.Degeneration
DOID:3261	Job's syndrome	0.0329282	1	0.0970695	-1.51531	1	5	STAT3	disease	1.Age.Related.Macular.Degeneration
DOID:13401	Angioid streaks	0.0329282	1	0.0970695	-1.51531	1	5	VEGFA	disease	1.Age.Related.Macular.Degeneration
DOID:853	Polymyalgia rheumatica	0.0329282	1	0.0970695	-1.51531	1	5	TNFRSF10A	disease	1.Age.Related.Macular.Degeneration
C3888	renal angiomyolipoma	0.0329282	1	0.0970695	-1.51531	1	5	IL10	disease	1.Age.Related.Macular.Degeneration
C3402	tenosynovial giant cell tumors	0.0329282	1	0.0970695	-1.51531	1	5	CST3	disease	1.Age.Related.Macular.Degeneration
C3818	secondary amyloidosis	0.0329282	1	0.0970695	-1.51531	1	5	APOE	disease	1.Age.Related.Macular.Degeneration
x8480	systemic metastasis	0.0329282	1	0.0970695	-1.51531	1	5	IL10	disease	1.Age.Related.Macular.Degeneration
DOID:11823	Hepatorenal syndrome	0.0329282	1	0.0970695	-1.51531	1	5	TYR	disease	1.Age.Related.Macular.Degeneration
x14945	lung tumor susceptibility (lts)	0.0329282	1	0.0970695	-1.51531	1	5	IL10	disease	1.Age.Related.Macular.Degeneration
C4092	benign epithelial tumours	0.0329282	1	0.0970695	-1.51531	1	5	IL10	disease	1.Age.Related.Macular.Degeneration
C8436	adh	0.0329282	1	0.0970695	-1.51531	1	5	DKK1	disease	1.Age.Related.Macular.Degeneration
DOID:9663	Aphthous stomatitis	0.0329282	1	0.0970695	-1.51531	1	5	NLRP3	disease	1.Age.Related.Macular.Degeneration
DOID:0110844	Xeroderma pigmentosum group C	0.0329282	1	0.0970695	-1.51531	1	5	XRCC1	disease	1.Age.Related.Macular.Degeneration
C7575	phyllodes tumor of the breast	0.0329282	1	0.0970695	-1.51531	1	5	HIF1A	disease	1.Age.Related.Macular.Degeneration
x18871	fibrosarcoma tumors	0.0329282	1	0.0970695	-1.51531	1	5	THBS1	disease	1.Age.Related.Macular.Degeneration
x5993	tumor thrombus	0.0329282	1	0.0970695	-1.51531	1	5	NOS2	disease	1.Age.Related.Macular.Degeneration
106180	ANGIOTENSIN I-CONVERTING ENZYME; ACE	0.0329282	1	0.0970695	-1.51531	1	5	ACE	disease	1.Age.Related.Macular.Degeneration
C4236	epithelioid melanomas	0.0329282	1	0.0970695	-1.51531	1	5	MMP9	disease	1.Age.Related.Macular.Degeneration
DOID:4188	Echolalia	0.0329282	1	0.0970695	-1.51531	1	5	LGALS1	disease	1.Age.Related.Macular.Degeneration
C3772	mucoepidermoid carcinomas (mecs)	0.0333933	1	0.0982359	-1.45015	2	43	MAPK1,MMP2	disease	1.Age.Related.Macular.Degeneration
DOID:2055	post-traumatic stress disorder	0.0348333	1	0.10226	-1.49006	2	44	CRP,NR3C1	disease	1.Age.Related.Macular.Degeneration
C6283	pediatric tumors	0.0362972	1	0.106337	-1.52891	2	45	CASP8,IGF1R	disease	1.Age.Related.Macular.Degeneration
DOID:3310	Atopic dermatitis	0.0392948	1	0.11488	-1.60363	2	47	CCL24,POSTN	disease	1.Age.Related.Macular.Degeneration
DOID:4250	Conjunctivochalasis	0.0393834	1	0.114902	-1.69098	1	6	MMP3	disease	1.Age.Related.Macular.Degeneration
C4432	tumors of the small intestine	0.0393834	1	0.114902	-1.69098	1	6	NOS2	disease	1.Age.Related.Macular.Degeneration
DOID:0060225	3MC syndrome	0.0393834	1	0.114902	-1.69098	1	6	MBL2	disease	1.Age.Related.Macular.Degeneration
DOID:2272	Vulvovaginal candidiasis	0.0393834	1	0.114902	-1.69098	1	6	MBL2	disease	1.Age.Related.Macular.Degeneration
C4657	brain cysts	0.0393834	1	0.114902	-1.69098	1	6	IL10	disease	1.Age.Related.Macular.Degeneration
DOID:14039	POEMS syndrome	0.0393834	1	0.114902	-1.69098	1	6	VEGFA	disease	1.Age.Related.Macular.Degeneration
DOID:2494	Angiodysplasia	0.0393834	1	0.114902	-1.69098	1	6	VWF	disease	1.Age.Related.Macular.Degeneration
C5908	salivary gland mucoepidermoid carcinoma	0.0393834	1	0.114902	-1.69098	1	6	MAPK1	disease	1.Age.Related.Macular.Degeneration
DOID:2215	Factor VII deficiency	0.0393834	1	0.114902	-1.69098	1	6	F3	disease	1.Age.Related.Macular.Degeneration
C7071	myoepithelioma	0.0393834	1	0.114902	-1.69098	1	6	THBS1	disease	1.Age.Related.Macular.Degeneration
DOID:1439	Pyuria	0.0393834	1	0.114902	-1.69098	1	6	CRP	disease	1.Age.Related.Macular.Degeneration
C3081	cardiac tumors	0.0393834	1	0.114902	-1.69098	1	6	NQO1	disease	1.Age.Related.Macular.Degeneration
DOID:0050698	Funisitis	0.0393834	1	0.114902	-1.69098	1	6	CRP	disease	1.Age.Related.Macular.Degeneration
C4127	diffuse type carcinomas	0.0393834	1	0.114902	-1.69098	1	6	NOS2	disease	1.Age.Related.Macular.Degeneration
C3040	myositis ossificans progressiva	0.0393834	1	0.114902	-1.69098	1	6	NFKB1	disease	1.Age.Related.Macular.Degeneration
DOID:6498	Seborrheic keratosis	0.0393834	1	0.114902	-1.69098	1	6	MTOR	disease	1.Age.Related.Macular.Degeneration
DOID:0060315	Oral hairy leukoplakia	0.0393834	1	0.114902	-1.69098	1	6	CR2	disease	1.Age.Related.Macular.Degeneration
DOID:0060322	Mastoiditis	0.0393834	1	0.114902	-1.69098	1	6	CRP	disease	1.Age.Related.Macular.Degeneration
C38936	who grade i meningiomas	0.0393834	1	0.114902	-1.69098	1	6	MMP9	disease	1.Age.Related.Macular.Degeneration
C4550	melanoma of the conjunctiva	0.0393834	1	0.114902	-1.69098	1	6	NQO1	disease	1.Age.Related.Macular.Degeneration
DOID:11213	Acute contagious conjunctivitis	0.0393834	1	0.114902	-1.69098	1	6	TYR	disease	1.Age.Related.Macular.Degeneration
C9184	primary intraocular lymphoma	0.0393834	1	0.114902	-1.69098	1	6	CXCR5	disease	1.Age.Related.Macular.Degeneration
x9342	choledochal cysts	0.0393834	1	0.114902	-1.69098	1	6	NOS2	disease	1.Age.Related.Macular.Degeneration
DOID:13482	Proteus syndrome	0.0393834	1	0.114902	-1.69098	1	6	PTEN	disease	1.Age.Related.Macular.Degeneration
C8267	ovarian sarcoma	0.0393834	1	0.114902	-1.69098	1	6	NOS2	disease	1.Age.Related.Macular.Degeneration
DOID:0050156	Idiopathic pulmonary fibrosis	0.0393834	1	0.114902	-1.69098	1	6	TGFBR1	disease	1.Age.Related.Macular.Degeneration
DOID:819	Mediastinitis	0.0393834	1	0.114902	-1.69098	1	6	CRP	disease	1.Age.Related.Macular.Degeneration
DOID:14040	Autoimmune polyendocrine syndrome	0.0393834	1	0.114902	-1.69098	1	6	CYP1A2	disease	1.Age.Related.Macular.Degeneration
C7784	relapsed childhood all	0.0393834	1	0.114902	-1.69098	1	6	IL10	disease	1.Age.Related.Macular.Degeneration
DOID:10320	Asbestosis	0.0393834	1	0.114902	-1.69098	1	6	OGG1	disease	1.Age.Related.Macular.Degeneration
DOID:1949	Cholecystitis	0.0393834	1	0.114902	-1.69098	1	6	CRP	disease	1.Age.Related.Macular.Degeneration
DOID:0050787	Juvenile polyposis syndrome	0.0393834	1	0.114902	-1.69098	1	6	PTEN	disease	1.Age.Related.Macular.Degeneration
C4228	regressing melanomas	0.0393834	1	0.114902	-1.69098	1	6	IL10	disease	1.Age.Related.Macular.Degeneration
C7950	invasive lobular carcinomas (ilc)	0.0408278	1	0.118871	-1.63958	2	48	CD36,THBS1	disease	1.Age.Related.Macular.Degeneration
C36031	papillary tumours	0.0408278	1	0.118871	-1.63958	2	48	HP,NOS2	disease	1.Age.Related.Macular.Degeneration
C7066	megakaryocytic tumor	0.0439602	1	0.127728	-1.70885	2	50	CD36,VWF	disease	1.Age.Related.Macular.Degeneration
C26712	pure mucinous carcinoma	0.045559	1	0.132103	-1.74224	2	51	CCL2,MMP9	disease	1.Age.Related.Macular.Degeneration
DOID:11389	Subdural empyema	0.0457959	1	0.132518	-1.83848	1	7	CRP	disease	1.Age.Related.Macular.Degeneration
C5542	pin-1	0.0457959	1	0.132518	-1.83848	1	7	NOS2	disease	1.Age.Related.Macular.Degeneration
DOID:0060002	C1 inhibitor deficiency	0.0457959	1	0.132518	-1.83848	1	7	ACE	disease	1.Age.Related.Macular.Degeneration
DOID:14482	Herpes gestationis	0.0457959	1	0.132518	-1.83848	1	7	TNFRSF10A	disease	1.Age.Related.Macular.Degeneration
DOID:2216	Factor V deficiency	0.0457959	1	0.132518	-1.83848	1	7	F3	disease	1.Age.Related.Macular.Degeneration
DOID:1412	Bacteriuria	0.0457959	1	0.132518	-1.83848	1	7	CRP	disease	1.Age.Related.Macular.Degeneration
C3086	cavernous hemangiomas	0.0457959	1	0.132518	-1.83848	1	7	VWF	disease	1.Age.Related.Macular.Degeneration
C5028	wart	0.0457959	1	0.132518	-1.83848	1	7	IL10	disease	1.Age.Related.Macular.Degeneration
C6340	uterine leiomyosarcoma	0.0457959	1	0.132518	-1.83848	1	7	LGALS1	disease	1.Age.Related.Macular.Degeneration
DOID:8411	Kidney angiomyolipoma	0.0457959	1	0.132518	-1.83848	1	7	MTOR	disease	1.Age.Related.Macular.Degeneration
DOID:0050645	Arterial tortuosity syndrome	0.0457959	1	0.132518	-1.83848	1	7	TGFBR1	disease	1.Age.Related.Macular.Degeneration
DOID:0090061	Familial cold autoinflammatory syndrome	0.0457959	1	0.132518	-1.83848	1	7	NLRP3	disease	1.Age.Related.Macular.Degeneration
DOID:11042	Felty's syndrome	0.0457959	1	0.132518	-1.83848	1	7	TNFRSF10A	disease	1.Age.Related.Macular.Degeneration
DOID:11459	Pseudotumor cerebri	0.0457959	1	0.132518	-1.83848	1	7	OGG1	disease	1.Age.Related.Macular.Degeneration
DOID:4347	Lymphocele	0.0457959	1	0.132518	-1.83848	1	7	MTOR	disease	1.Age.Related.Macular.Degeneration
DOID:611	leukocyte-adhesion deficiency syndrome	0.0457959	1	0.132518	-1.83848	1	7	SELE	disease	1.Age.Related.Macular.Degeneration
DOID:0060165	Kleine-Levin syndrome	0.0457959	1	0.132518	-1.83848	1	7	HLA-DQB1	disease	1.Age.Related.Macular.Degeneration
C34974	pure red-cell aplasia	0.0457959	1	0.132518	-1.83848	1	7	TFRC	disease	1.Age.Related.Macular.Degeneration
DOID:1475	Lymphangioma	0.0457959	1	0.132518	-1.83848	1	7	CD34	disease	1.Age.Related.Macular.Degeneration
DOID:1556	Arthus reaction	0.0457959	1	0.132518	-1.83848	1	7	SELP	disease	1.Age.Related.Macular.Degeneration
DOID:0050148	Laryngotracheitis	0.0457959	1	0.132518	-1.83848	1	7	GLB1	disease	1.Age.Related.Macular.Degeneration
C4074	diffuse centroblastic lymphoma	0.0457959	1	0.132518	-1.83848	1	7	CR2	disease	1.Age.Related.Macular.Degeneration
C8431	serous tumors of the ovary	0.0457959	1	0.132518	-1.83848	1	7	MMP2	disease	1.Age.Related.Macular.Degeneration
C7346	squamous intraepithelial lesions of the cervix	0.0457959	1	0.132518	-1.83848	1	7	IL10	disease	1.Age.Related.Macular.Degeneration
DOID:1727	Retinal vein occlusion	0.0457959	1	0.132518	-1.83848	1	7	VEGFA	disease	1.Age.Related.Macular.Degeneration
DOID:9402	Epididymitis	0.0457959	1	0.132518	-1.83848	1	7	CRP	disease	1.Age.Related.Macular.Degeneration
C4341	mzl	0.047179	1	0.136242	-1.77485	2	52	CASP8,CR2	disease	1.Age.Related.Macular.Degeneration
C4337	mcl	0.0483546	1	0.139352	-1.70474	3	122	IL10,NFKB1,STAT3	disease	1.Age.Related.Macular.Degeneration
C9325	aldosterone-producing adrenocortical carcinomas	0.052163	1	0.150021	-1.86825	2	55	AHR,THBS1	disease	1.Age.Related.Macular.Degeneration
DOID:0060689	Atrichia with papular lesions	0.052166	1	0.150021	-1.96536	1	8	PKM	disease	1.Age.Related.Macular.Degeneration
C4646	gestational choriocarcinomas	0.052166	1	0.150021	-1.96536	1	8	MMP9	disease	1.Age.Related.Macular.Degeneration
x4380	organ metastasis	0.052166	1	0.150021	-1.96536	1	8	THBS1	disease	1.Age.Related.Macular.Degeneration
C4650	pleomorphic adenoma of the parotid gland	0.052166	1	0.150021	-1.96536	1	8	HMOX1	disease	1.Age.Related.Macular.Degeneration
DOID:118	Pericardial effusion	0.052166	1	0.150021	-1.96536	1	8	CRP	disease	1.Age.Related.Macular.Degeneration
C6801	dermatofibroma	0.052166	1	0.150021	-1.96536	1	8	MMP2	disease	1.Age.Related.Macular.Degeneration
DOID:3798	Pleural empyema	0.052166	1	0.150021	-1.96536	1	8	CRP	disease	1.Age.Related.Macular.Degeneration
C3737	mesenchymal chondrosarcomas	0.052166	1	0.150021	-1.96536	1	8	MMP2	disease	1.Age.Related.Macular.Degeneration
C9298	stem cell leukemia (scl)	0.052166	1	0.150021	-1.96536	1	8	KDR	disease	1.Age.Related.Macular.Degeneration
DOID:3767	Vaginal discharge	0.052166	1	0.150021	-1.96536	1	8	HP	disease	1.Age.Related.Macular.Degeneration
C9272	salivary-gland carcinomas	0.052166	1	0.150021	-1.96536	1	8	TIMP2	disease	1.Age.Related.Macular.Degeneration
DOID:12895	Keratoconjunctivitis sicca	0.052166	1	0.150021	-1.96536	1	8	TLR4	disease	1.Age.Related.Macular.Degeneration
DOID:0050678	Blau syndrome	0.052166	1	0.150021	-1.96536	1	8	NLRP3	disease	1.Age.Related.Macular.Degeneration
DOID:0050657	Bannayan-Riley-Ruvalcaba syndrome	0.052166	1	0.150021	-1.96536	1	8	PTEN	disease	1.Age.Related.Macular.Degeneration
DOID:4071	Duodenogastric reflux	0.052166	1	0.150021	-1.96536	1	8	AGER	disease	1.Age.Related.Macular.Degeneration
DOID:0050649	Atransferrinemia	0.052166	1	0.150021	-1.96536	1	8	TF	disease	1.Age.Related.Macular.Degeneration
DOID:4123	Nail disease	0.052166	1	0.150021	-1.96536	1	8	TNFRSF1B	disease	1.Age.Related.Macular.Degeneration
C3227	multiple endocrine neoplasia type 2b	0.052166	1	0.150021	-1.96536	1	8	MAPK8	disease	1.Age.Related.Macular.Degeneration
C3687	papillary adenomas	0.052166	1	0.150021	-1.96536	1	8	OGG1	disease	1.Age.Related.Macular.Degeneration
C9151	lentigo malignant melanomas (lmm)	0.052166	1	0.150021	-1.96536	1	8	MMP9	disease	1.Age.Related.Macular.Degeneration
C7171	acute monoblastic leukemia (aml)	0.052166	1	0.150021	-1.96536	1	8	CD36	disease	1.Age.Related.Macular.Degeneration
C2904	unicameral bone cyst	0.052166	1	0.150021	-1.96536	1	8	MMP9	disease	1.Age.Related.Macular.Degeneration
DOID:0060746	Basal laminar drusen	0.052166	1	0.150021	-1.96536	1	8	CFH	disease	1.Age.Related.Macular.Degeneration
DOID:5077	Subependymal giant cell astrocytoma	0.052166	1	0.150021	-1.96536	1	8	MTOR	disease	1.Age.Related.Macular.Degeneration
C7548	malignant renal tumors	0.052166	1	0.150021	-1.96536	1	8	ANGPTL4	disease	1.Age.Related.Macular.Degeneration
C3212	waldenstrom&apos;s macroglobulinemia	0.0538644	1	0.154288	-1.898	2	56	MBP,VWF	disease	1.Age.Related.Macular.Degeneration
DOID:3312	Bipolar disorder	0.0543496	1	0.155363	-1.8104	3	128	CRP,NR3C1,TNF	disease	1.Age.Related.Macular.Degeneration
DOID:9074	Systemic lupus erythematosus	0.0555854	1	0.158575	-1.92711	2	57	C3,MBL2	disease	1.Age.Related.Macular.Degeneration
DOID:0060704	Lymphoproliferative syndrome	0.0573255	1	0.163211	-1.95558	2	58	CD34,CR2	disease	1.Age.Related.Macular.Degeneration
C7540	small-lymphocytic lymphomas	0.0573255	1	0.163211	-1.95558	2	58	SELL,VWF	disease	1.Age.Related.Macular.Degeneration
DOID:4252	Alexander disease	0.0584938	1	0.166202	-2.0765	1	9	CRYAB	disease	1.Age.Related.Macular.Degeneration
DOID:8616	Peyronie's disease	0.0584938	1	0.166202	-2.0765	1	9	TGFB1	disease	1.Age.Related.Macular.Degeneration
DOID:6688	Autoimmune lymphoproliferative syndrome	0.0584938	1	0.166202	-2.0765	1	9	CASP8	disease	1.Age.Related.Macular.Degeneration
x37122	lymphoblastoma	0.0584938	1	0.166202	-2.0765	1	9	CYP1A2	disease	1.Age.Related.Macular.Degeneration
C4654	atypical hyperplasia of endometrium	0.0584938	1	0.166202	-2.0765	1	9	PARP1	disease	1.Age.Related.Macular.Degeneration
DOID:2231	Factor XII deficiency	0.0584938	1	0.166202	-2.0765	1	9	F3	disease	1.Age.Related.Macular.Degeneration
DOID:3343	Glycoproteinosis	0.0584938	1	0.166202	-2.0765	1	9	GLB1	disease	1.Age.Related.Macular.Degeneration
DOID:12287	Crimean-Congo hemorrhagic fever	0.0584938	1	0.166202	-2.0765	1	9	F3	disease	1.Age.Related.Macular.Degeneration
C6194	collecting duct carcinomas (cdc)	0.0584938	1	0.166202	-2.0765	1	9	MMP9	disease	1.Age.Related.Macular.Degeneration
x20484	follicular cysts	0.0584938	1	0.166202	-2.0765	1	9	NOS2	disease	1.Age.Related.Macular.Degeneration
DOID:1618	Breast fibroadenoma	0.0584938	1	0.166202	-2.0765	1	9	CD34	disease	1.Age.Related.Macular.Degeneration
C7456	ovarian metastasis	0.0584938	1	0.166202	-2.0765	1	9	NQO1	disease	1.Age.Related.Macular.Degeneration
DOID:0060849	osteoporosis-pseudoglioma syndrome	0.0584938	1	0.166202	-2.0765	1	9	DKK1	disease	1.Age.Related.Macular.Degeneration
DOID:0060407	Chromosome 18q deletion syndrome	0.0584938	1	0.166202	-2.0765	1	9	MBP	disease	1.Age.Related.Macular.Degeneration
C39751	secondary glioblastomas	0.0584938	1	0.166202	-2.0765	1	9	MMP9	disease	1.Age.Related.Macular.Degeneration
C4972	peripheral nerve sheath tumours	0.0584938	1	0.166202	-2.0765	1	9	MBP	disease	1.Age.Related.Macular.Degeneration
DOID:4723	Intracranial hypotension	0.0584938	1	0.166202	-2.0765	1	9	OGG1	disease	1.Age.Related.Macular.Degeneration
DOID:639	Acute disseminated encephalomyelitis	0.0584938	1	0.166202	-2.0765	1	9	MBP	disease	1.Age.Related.Macular.Degeneration
C9348	mcs	0.0584938	1	0.166202	-2.0765	1	9	AGER	disease	1.Age.Related.Macular.Degeneration
DOID:2891	Thyroid adenoma	0.0584938	1	0.166202	-2.0765	1	9	PTEN	disease	1.Age.Related.Macular.Degeneration
C7380	papillary and follicular carcinomas	0.0584938	1	0.166202	-2.0765	1	9	SOD2	disease	1.Age.Related.Macular.Degeneration
C4286	malignant teratomas	0.0584938	1	0.166202	-2.0765	1	9	CD36	disease	1.Age.Related.Macular.Degeneration
DOID:6364	Migraine	0.0608621	1	0.172585	-2.01074	2	60	ACE,EDN1	disease	1.Age.Related.Macular.Degeneration
DOID:1227	Neutropenia	0.0644714	1	0.182454	-2.06363	2	62	CD34,SLCO1B1	disease	1.Age.Related.Macular.Degeneration
DOID:9726	Vitreous detachment	0.0647797	1	0.182961	-2.17521	1	10	VEGFA	disease	1.Age.Related.Macular.Degeneration
DOID:8866	Actinic keratosis	0.0647797	1	0.182961	-2.17521	1	10	TP53	disease	1.Age.Related.Macular.Degeneration
DOID:4692	Endophthalmitis	0.0647797	1	0.182961	-2.17521	1	10	VEGFA	disease	1.Age.Related.Macular.Degeneration
DOID:10242	Ehrlichiosis	0.0647797	1	0.182961	-2.17521	1	10	IL10	disease	1.Age.Related.Macular.Degeneration
DOID:10264	Mumps	0.0647797	1	0.182961	-2.17521	1	10	TNFRSF10A	disease	1.Age.Related.Macular.Degeneration
C4803	duodenal carcinomas	0.0647797	1	0.182961	-2.17521	1	10	MAPK1	disease	1.Age.Related.Macular.Degeneration
C3725	lymphangiomyomatosis	0.0647797	1	0.182961	-2.17521	1	10	IGF1R	disease	1.Age.Related.Macular.Degeneration
x23763	calcifying odontogenic cysts (coc)	0.0647797	1	0.182961	-2.17521	1	10	MMP9	disease	1.Age.Related.Macular.Degeneration
C3060	glomus tumours	0.0647797	1	0.182961	-2.17521	1	10	MBP	disease	1.Age.Related.Macular.Degeneration
DOID:0060640	Ethylmalonic encephalopathy	0.0647797	1	0.182961	-2.17521	1	10	AIFM1	disease	1.Age.Related.Macular.Degeneration
C7625	localized carcinomas	0.0647797	1	0.182961	-2.17521	1	10	HP	disease	1.Age.Related.Macular.Degeneration
DOID:8970	Subacute sclerosing panencephalitis	0.0647797	1	0.182961	-2.17521	1	10	MBP	disease	1.Age.Related.Macular.Degeneration
C3474	tumors of the granular cell	0.0647797	1	0.182961	-2.17521	1	10	MBP	disease	1.Age.Related.Macular.Degeneration
DOID:9602	Necrotizing fasciitis	0.0647797	1	0.182961	-2.17521	1	10	CRP	disease	1.Age.Related.Macular.Degeneration
DOID:2382	Kernicterus	0.0647797	1	0.182961	-2.17521	1	10	PKM	disease	1.Age.Related.Macular.Degeneration
C4755	chondromatous tumors	0.0647797	1	0.182961	-2.17521	1	10	MMP2	disease	1.Age.Related.Macular.Degeneration
C8286	env genes	0.0647797	1	0.182961	-2.17521	1	10	IL10	disease	1.Age.Related.Macular.Degeneration
C2947	chordomas	0.0647797	1	0.182961	-2.17521	1	10	MMP9	disease	1.Age.Related.Macular.Degeneration
DOID:9275	Tyrosinemia	0.0647797	1	0.182961	-2.17521	1	10	GSTZ1	disease	1.Age.Related.Macular.Degeneration
DOID:1731	Histoplasmosis	0.0647797	1	0.182961	-2.17521	1	10	TNF	disease	1.Age.Related.Macular.Degeneration
C7328	testicular seminomas	0.0647797	1	0.182961	-2.17521	1	10	MMP2	disease	1.Age.Related.Macular.Degeneration
C7781	metastatic osteosarcomas	0.0647797	1	0.182961	-2.17521	1	10	VWF	disease	1.Age.Related.Macular.Degeneration
C7528	angioimmunoblastic t-cell lymphomas	0.0647797	1	0.182961	-2.17521	1	10	CR2	disease	1.Age.Related.Macular.Degeneration
C4237	spindle-cell melanomas	0.0647797	1	0.182961	-2.17521	1	10	MMP9	disease	1.Age.Related.Macular.Degeneration
DOID:767	Muscular atrophy	0.0681511	1	0.192099	-2.11441	2	64	MTOR,SOD1	disease	1.Age.Related.Macular.Degeneration
DOID:3153	Lipomatosis	0.0710239	1	0.199799	-2.26387	1	11	PTEN	disease	1.Age.Related.Macular.Degeneration
DOID:0060485	Mowat-Wilson syndrome	0.0710239	1	0.199799	-2.26387	1	11	NLRP3	disease	1.Age.Related.Macular.Degeneration
DOID:2048	Autoimmune hepatitis	0.0710239	1	0.199799	-2.26387	1	11	CYP1A2	disease	1.Age.Related.Macular.Degeneration
C3734	angiomyolipoma	0.0710239	1	0.199799	-2.26387	1	11	OGG1	disease	1.Age.Related.Macular.Degeneration
C2892	nevoid-basal-cell-carcinoma syndrome (nbccs)	0.0710239	1	0.199799	-2.26387	1	11	MMP3	disease	1.Age.Related.Macular.Degeneration
DOID:9368	Keratoconjunctivitis	0.0710239	1	0.199799	-2.26387	1	11	CCL24	disease	1.Age.Related.Macular.Degeneration
DOID:0050676	Birt-Hogg-Dube syndrome	0.0710239	1	0.199799	-2.26387	1	11	MTOR	disease	1.Age.Related.Macular.Degeneration
DOID:0050426	Stevens-Johnson syndrome	0.0710239	1	0.199799	-2.26387	1	11	TLR3	disease	1.Age.Related.Macular.Degeneration
C4137	solid carcinomas	0.0710239	1	0.199799	-2.26387	1	11	NOS2	disease	1.Age.Related.Macular.Degeneration
DOID:11249	Vitamin K deficiency hemorrhagic disease	0.0710239	1	0.199799	-2.26387	1	11	F3	disease	1.Age.Related.Macular.Degeneration
C3693	peritoneal carcinomatosis	0.0710239	1	0.199799	-2.26387	1	11	KDR	disease	1.Age.Related.Macular.Degeneration
DOID:8991	Cervix uteri carcinoma in situ	0.0710239	1	0.199799	-2.26387	1	11	TP53	disease	1.Age.Related.Macular.Degeneration
DOID:3488	Cellulitis	0.0710239	1	0.199799	-2.26387	1	11	CRP	disease	1.Age.Related.Macular.Degeneration
DOID:483	Cavernous hemangioma	0.0710239	1	0.199799	-2.26387	1	11	CD34	disease	1.Age.Related.Macular.Degeneration
DOID:3211	Lysosomal storage disease	0.0710239	1	0.199799	-2.26387	1	11	APOE	disease	1.Age.Related.Macular.Degeneration
C9383	rectal adenocarcinomas	0.0710239	1	0.199799	-2.26387	1	11	MMP2	disease	1.Age.Related.Macular.Degeneration
C2971	cystadenocarcinomas	0.0710239	1	0.199799	-2.26387	1	11	MMP2	disease	1.Age.Related.Macular.Degeneration
C8287	synchronous bilateral breast carcinomas	0.0710239	1	0.199799	-2.26387	1	11	RAD51	disease	1.Age.Related.Macular.Degeneration
x2635	primary malignancy	0.0710239	1	0.199799	-2.26387	1	11	HP	disease	1.Age.Related.Macular.Degeneration
C4052	vulvar squamous cell carcinomas	0.0710239	1	0.199799	-2.26387	1	11	THBS1	disease	1.Age.Related.Macular.Degeneration
x4457	tumourinfiltrating lymphocytes (til)	0.0710239	1	0.199799	-2.26387	1	11	MMP9	disease	1.Age.Related.Macular.Degeneration
DOID:0080031	Fibrous dysplasia	0.0772268	1	0.216817	-2.34424	1	12	MDM2	disease	1.Age.Related.Macular.Degeneration
DOID:4610	Intestinal benign neoplasm	0.0772268	1	0.216817	-2.34424	1	12	TP53	disease	1.Age.Related.Macular.Degeneration
DOID:10611	protein-losing enteropathy	0.0772268	1	0.216817	-2.34424	1	12	TF	disease	1.Age.Related.Macular.Degeneration
C8334	squamous intraepithelial lesions	0.0772268	1	0.216817	-2.34424	1	12	CCL2	disease	1.Age.Related.Macular.Degeneration
DOID:0060834	Griscelli syndrome type 3	0.0772268	1	0.216817	-2.34424	1	12	CD36	disease	1.Age.Related.Macular.Degeneration
DOID:10460	Nasopharyngitis	0.0772268	1	0.216817	-2.34424	1	12	IL17A	disease	1.Age.Related.Macular.Degeneration
C24017	mouse fibrosarcoma	0.0772268	1	0.216817	-2.34424	1	12	SOD2	disease	1.Age.Related.Macular.Degeneration
C7833	recurrent ovarian carcinomas	0.0772268	1	0.216817	-2.34424	1	12	MMP9	disease	1.Age.Related.Macular.Degeneration
DOID:230	Lateral sclerosis	0.0772268	1	0.216817	-2.34424	1	12	SOD1	disease	1.Age.Related.Macular.Degeneration
DOID:4159	Skin cancer	0.0772268	1	0.216817	-2.34424	1	12	TYR	disease	1.Age.Related.Macular.Degeneration
C3226	multiple endocrine neoplasia type ii	0.0772268	1	0.216817	-2.34424	1	12	HP	disease	1.Age.Related.Macular.Degeneration
DOID:3263	Piebaldism	0.0772268	1	0.216817	-2.34424	1	12	TYR	disease	1.Age.Related.Macular.Degeneration
DOID:0060161	Kennedy's disease	0.0772268	1	0.216817	-2.34424	1	12	SOD1	disease	1.Age.Related.Macular.Degeneration
C3641	noninvasive breast cancer	0.0772268	1	0.216817	-2.34424	1	12	CCL2	disease	1.Age.Related.Macular.Degeneration
C4906	parathyroid carcinomas	0.0772268	1	0.216817	-2.34424	1	12	MMP2	disease	1.Age.Related.Macular.Degeneration
DOID:3429	Inclusion body myositis	0.0772268	1	0.216817	-2.34424	1	12	APP	disease	1.Age.Related.Macular.Degeneration
DOID:885	Fascioliasis	0.0772268	1	0.216817	-2.34424	1	12	SNAI1	disease	1.Age.Related.Macular.Degeneration
DOID:1787	Pericarditis	0.0772268	1	0.216817	-2.34424	1	12	CRP	disease	1.Age.Related.Macular.Degeneration
C3808	rhabdoid tumours	0.0772268	1	0.216817	-2.34424	1	12	CASP8	disease	1.Age.Related.Macular.Degeneration
DOID:10969	Hemiplegia	0.0772268	1	0.216817	-2.34424	1	12	SLC2A1	disease	1.Age.Related.Macular.Degeneration
DOID:7475	Diverticulitis	0.0772268	1	0.216817	-2.34424	1	12	CRP	disease	1.Age.Related.Macular.Degeneration
C7748	cardiac myxomas	0.0772268	1	0.216817	-2.34424	1	12	VWF	disease	1.Age.Related.Macular.Degeneration
C4450	pulmonary large cell carcinomas	0.0833885	1	0.233653	-2.41763	1	13	MMP9	disease	1.Age.Related.Macular.Degeneration
C4664	t-cell large granular lymphocyte leukemia	0.0833885	1	0.233653	-2.41763	1	13	IL10	disease	1.Age.Related.Macular.Degeneration
DOID:6457	Cowden disease	0.0833885	1	0.233653	-2.41763	1	13	PTEN	disease	1.Age.Related.Macular.Degeneration
C4636	primary gastric lymphomas (pgls)	0.0833885	1	0.233653	-2.41763	1	13	TLR4	disease	1.Age.Related.Macular.Degeneration
C3759	oxyphilic adenomas	0.0833885	1	0.233653	-2.41763	1	13	NOS2	disease	1.Age.Related.Macular.Degeneration
C3750	alveolar soft-part sarcomas	0.0833885	1	0.233653	-2.41763	1	13	NOS2	disease	1.Age.Related.Macular.Degeneration
DOID:1134	Gingival recession	0.0833885	1	0.233653	-2.41763	1	13	IL1B	disease	1.Age.Related.Macular.Degeneration
DOID:3319	Lymphangioleiomyomatosis	0.0833885	1	0.233653	-2.41763	1	13	MTOR	disease	1.Age.Related.Macular.Degeneration
C3713	recurrent respiratory papillomatosis	0.0833885	1	0.233653	-2.41763	1	13	IL10	disease	1.Age.Related.Macular.Degeneration
DOID:2661	Myoepithelioma	0.0833885	1	0.233653	-2.41763	1	13	CD34	disease	1.Age.Related.Macular.Degeneration
DOID:6039	Uveal melanoma	0.0833885	1	0.233653	-2.41763	1	13	TYR	disease	1.Age.Related.Macular.Degeneration
DOID:11996	Spermatic cord torsion	0.0833885	1	0.233653	-2.41763	1	13	NOS3	disease	1.Age.Related.Macular.Degeneration
DOID:0050871	Fibroma	0.0833885	1	0.233653	-2.41763	1	13	CD34	disease	1.Age.Related.Macular.Degeneration
C3007	enchondroma	0.0833885	1	0.233653	-2.41763	1	13	TIMP2	disease	1.Age.Related.Macular.Degeneration
DOID:14793	Hypohidrotic ectodermal dysplasia	0.0833885	1	0.233653	-2.41763	1	13	TNF	disease	1.Age.Related.Macular.Degeneration
C3654	middle ear cholesteatoma	0.0833885	1	0.233653	-2.41763	1	13	MMP9	disease	1.Age.Related.Macular.Degeneration
DOID:5200	Urinary tract obstruction	0.0833885	1	0.233653	-2.41763	1	13	ACE	disease	1.Age.Related.Macular.Degeneration
DOID:3649	Pyruvate decarboxylase deficiency	0.0833885	1	0.233653	-2.41763	1	13	SLC2A1	disease	1.Age.Related.Macular.Degeneration
DOID:10941	Intracranial aneurysm	0.0833885	1	0.233653	-2.41763	1	13	COL1A2	disease	1.Age.Related.Macular.Degeneration
DOID:7765	Coats disease	0.0895094	1	0.250308	-2.48509	1	14	VEGFA	disease	1.Age.Related.Macular.Degeneration
C7703	pediatric brain tumors	0.0895094	1	0.250308	-2.48509	1	14	TFRC	disease	1.Age.Related.Macular.Degeneration
DOID:5502	Lice infestation	0.0895094	1	0.250308	-2.48509	1	14	KDR	disease	1.Age.Related.Macular.Degeneration
DOID:0060286	Combined oxidative phosphorylation deficiency	0.0895094	1	0.250308	-2.48509	1	14	AIFM1	disease	1.Age.Related.Macular.Degeneration
C3965	xp-a	0.0895094	1	0.250308	-2.48509	1	14	MAPK8	disease	1.Age.Related.Macular.Degeneration
DOID:2217	Bernard-Soulier syndrome	0.0895094	1	0.250308	-2.48509	1	14	VWF	disease	1.Age.Related.Macular.Degeneration
C9015	mature teratomas	0.0895094	1	0.250308	-2.48509	1	14	CD36	disease	1.Age.Related.Macular.Degeneration
C3073	gynecomastia	0.0895094	1	0.250308	-2.48509	1	14	CYP1A2	disease	1.Age.Related.Macular.Degeneration
DOID:2921	Glomerulonephritis	0.0895094	1	0.250308	-2.48509	1	14	CXCR5	disease	1.Age.Related.Macular.Degeneration
DOID:8881	Rosacea	0.0895094	1	0.250308	-2.48509	1	14	TLR2	disease	1.Age.Related.Macular.Degeneration
C27797	common acute lymphocytic leukemia	0.0895094	1	0.250308	-2.48509	1	14	IL10	disease	1.Age.Related.Macular.Degeneration
DOID:12120	Pulmonary alveolar proteinosis	0.0895094	1	0.250308	-2.48509	1	14	ABCG1	disease	1.Age.Related.Macular.Degeneration
DOID:9182	Pemphigus	0.0895094	1	0.250308	-2.48509	1	14	TNFRSF10A	disease	1.Age.Related.Macular.Degeneration
DOID:8337	Appendicitis	0.0895094	1	0.250308	-2.48509	1	14	CRP	disease	1.Age.Related.Macular.Degeneration
DOID:8568	Infectious mononucleosis	0.0895094	1	0.250308	-2.48509	1	14	CR2	disease	1.Age.Related.Macular.Degeneration
DOID:1459	Hypothyroidism	0.0895379	1	0.250308	-2.36113	2	75	CRP,VWF	disease	1.Age.Related.Macular.Degeneration
DOID:11830	Myopia	0.0915704	1	0.255063	-2.38118	2	76	TGFB2,VEGFA	disease	1.Age.Related.Macular.Degeneration
DOID:0080070	inclusion-cell disease	0.0955898	1	0.265736	-2.54743	1	15	GLB1	disease	1.Age.Related.Macular.Degeneration
DOID:0060248	Simpson-Golabi-Behmel syndrome	0.0955898	1	0.265736	-2.54743	1	15	PPARG	disease	1.Age.Related.Macular.Degeneration
DOID:11339	Pneumocystosis	0.0955898	1	0.265736	-2.54743	1	15	TNF	disease	1.Age.Related.Macular.Degeneration
DOID:12053	Cryptococcosis	0.0955898	1	0.265736	-2.54743	1	15	IL17A	disease	1.Age.Related.Macular.Degeneration
DOID:10456	Tonsillitis	0.0955898	1	0.265736	-2.54743	1	15	CRP	disease	1.Age.Related.Macular.Degeneration
DOID:0060320	Inguinal hernia	0.0955898	1	0.265736	-2.54743	1	15	MMP2	disease	1.Age.Related.Macular.Degeneration
C3682	tubular carcinomas	0.0955898	1	0.265736	-2.54743	1	15	NOS2	disease	1.Age.Related.Macular.Degeneration
DOID:0060164	Pain disorder	0.0955898	1	0.265736	-2.54743	1	15	IL1B	disease	1.Age.Related.Macular.Degeneration
DOID:13034	Relapsing fever	0.0955898	1	0.265736	-2.54743	1	15	C3	disease	1.Age.Related.Macular.Degeneration
DOID:893	Wilson disease	0.0955898	1	0.265736	-2.54743	1	15	CP	disease	1.Age.Related.Macular.Degeneration
DOID:890	Mitochondrial encephalomyopathy	0.0955898	1	0.265736	-2.54743	1	15	AIFM1	disease	1.Age.Related.Macular.Degeneration
DOID:2862	Glucosephosphate dehydrogenase deficiency	0.0955898	1	0.265736	-2.54743	1	15	HP	disease	1.Age.Related.Macular.Degeneration
DOID:5078	Ganglioglioma	0.0955898	1	0.265736	-2.54743	1	15	TP53	disease	1.Age.Related.Macular.Degeneration
x3561	tumor syndromes	0.0955898	1	0.265736	-2.54743	1	15	NOS2	disease	1.Age.Related.Macular.Degeneration
C3169	mast-cell leukemia	0.0955898	1	0.265736	-2.54743	1	15	CCL2	disease	1.Age.Related.Macular.Degeneration
C4220	malignant pheochromocytomas	0.10163	1	0.281973	-2.60532	1	16	EPAS1	disease	1.Age.Related.Macular.Degeneration
DOID:6612	Leukocyte adhesion deficiency	0.10163	1	0.281973	-2.60532	1	16	ICAM1	disease	1.Age.Related.Macular.Degeneration
C3745	malignant melanoma of soft parts	0.10163	1	0.281973	-2.60532	1	16	TYR	disease	1.Age.Related.Macular.Degeneration
C3749	alveolar rhabdomyosarcomas	0.10163	1	0.281973	-2.60532	1	16	MMP9	disease	1.Age.Related.Macular.Degeneration
DOID:0050012	Chikungunya	0.10163	1	0.281973	-2.60532	1	16	KDR	disease	1.Age.Related.Macular.Degeneration
DOID:13949	Interstitial cystitis	0.10163	1	0.281973	-2.60532	1	16	TJP1	disease	1.Age.Related.Macular.Degeneration
DOID:0060314	Persistent generalized lymphadenopathy	0.10163	1	0.281973	-2.60532	1	16	EPAS1	disease	1.Age.Related.Macular.Degeneration
DOID:205	Hyperostosis	0.10163	1	0.281973	-2.60532	1	16	DKK1	disease	1.Age.Related.Macular.Degeneration
DOID:2394	Ovarian cancer	0.10163	1	0.281973	-2.60532	1	16	FILIP1L	disease	1.Age.Related.Macular.Degeneration
DOID:14504	Niemann-Pick disease	0.10163	1	0.281973	-2.60532	1	16	GLB1	disease	1.Age.Related.Macular.Degeneration
x25239	ascites tumors	0.10163	1	0.281973	-2.60532	1	16	IL10	disease	1.Age.Related.Macular.Degeneration
C2964	craniopharyngioma	0.10163	1	0.281973	-2.60532	1	16	LGALS1	disease	1.Age.Related.Macular.Degeneration
DOID:8566	Herpes simplex	0.10163	1	0.281973	-2.60532	1	16	TLR3	disease	1.Age.Related.Macular.Degeneration
C3796	gliosarcoma	0.10763	1	0.298036	-2.6593	1	17	CYP1A2	disease	1.Age.Related.Macular.Degeneration
DOID:13515	Tuberous sclerosis	0.10763	1	0.298036	-2.6593	1	17	MTOR	disease	1.Age.Related.Macular.Degeneration
DOID:4418	Cutaneous fibrous histiocytoma	0.10763	1	0.298036	-2.6593	1	17	CD34	disease	1.Age.Related.Macular.Degeneration
DOID:0060067	Pearson syndrome	0.10763	1	0.298036	-2.6593	1	17	CRYAB	disease	1.Age.Related.Macular.Degeneration
DOID:3756	Protein C deficiency	0.10763	1	0.298036	-2.6593	1	17	F3	disease	1.Age.Related.Macular.Degeneration
DOID:2917	Cryoglobulinemia	0.10763	1	0.298036	-2.6593	1	17	CR2	disease	1.Age.Related.Macular.Degeneration
DOID:8437	Intestinal obstruction	0.10763	1	0.298036	-2.6593	1	17	CRP	disease	1.Age.Related.Macular.Degeneration
C3480	pyogenic granulomas	0.10763	1	0.298036	-2.6593	1	17	VWF	disease	1.Age.Related.Macular.Degeneration
DOID:12361	Graves' disease	0.10763	1	0.298036	-2.6593	1	17	IGF1R	disease	1.Age.Related.Macular.Degeneration
DOID:437	Myasthenia gravis	0.10763	1	0.298036	-2.6593	1	17	C3	disease	1.Age.Related.Macular.Degeneration
DOID:452	Pleomorphic adenoma	0.10763	1	0.298036	-2.6593	1	17	TP53	disease	1.Age.Related.Macular.Degeneration
DOID:3482	Plague	0.10763	1	0.298036	-2.6593	1	17	TLR2	disease	1.Age.Related.Macular.Degeneration
DOID:12554	hemolytic-uremic syndrome	0.10763	1	0.298036	-2.6593	1	17	CFB	disease	1.Age.Related.Macular.Degeneration
DOID:3891	Placental insufficiency	0.10763	1	0.298036	-2.6593	1	17	LGALS1	disease	1.Age.Related.Macular.Degeneration
DOID:9258	Waardenburg's syndrome	0.10763	1	0.298036	-2.6593	1	17	TYR	disease	1.Age.Related.Macular.Degeneration
DOID:6195	Conjunctivitis	0.10763	1	0.298036	-2.6593	1	17	NLRP3	disease	1.Age.Related.Macular.Degeneration
DOID:9206	Barrett's esophagus	0.10763	1	0.298036	-2.6593	1	17	TP53	disease	1.Age.Related.Macular.Degeneration
C4016	malignant tumours of bone	0.10763	1	0.298036	-2.6593	1	17	HP	disease	1.Age.Related.Macular.Degeneration
C7771	recurrent breast cancers	0.10763	1	0.298036	-2.6593	1	17	MMP9	disease	1.Age.Related.Macular.Degeneration
C9280	primary mediastinal large cell lymphoma	0.11359	1	0.313926	-2.7098	1	18	CR2	disease	1.Age.Related.Macular.Degeneration
DOID:1586	Rheumatic fever	0.11359	1	0.313926	-2.7098	1	18	CRP	disease	1.Age.Related.Macular.Degeneration
DOID:9370	Exophthalmos	0.11359	1	0.313926	-2.7098	1	18	CD34	disease	1.Age.Related.Macular.Degeneration
C7463	amml	0.11359	1	0.313926	-2.7098	1	18	ADIPOQ	disease	1.Age.Related.Macular.Degeneration
C3276	vestibular schwannoma	0.11359	1	0.313926	-2.7098	1	18	TFRC	disease	1.Age.Related.Macular.Degeneration
C39750	primary glioblastomas	0.11359	1	0.313926	-2.7098	1	18	MMP9	disease	1.Age.Related.Macular.Degeneration
C3698	choroid plexus papillomas	0.11359	1	0.313926	-2.7098	1	18	CASP8	disease	1.Age.Related.Macular.Degeneration
DOID:3492	Mixed connective tissue disease	0.11359	1	0.313926	-2.7098	1	18	TNFRSF10A	disease	1.Age.Related.Macular.Degeneration
DOID:1496	Echinococcosis	0.11359	1	0.313926	-2.7098	1	18	IL10	disease	1.Age.Related.Macular.Degeneration
C7571	benign melanocytic nevi	0.11359	1	0.313926	-2.7098	1	18	MMP9	disease	1.Age.Related.Macular.Degeneration
C3187	oral leukoplakias	0.11359	1	0.313926	-2.7098	1	18	XRCC1	disease	1.Age.Related.Macular.Degeneration
DOID:0060074	Ductal carcinoma in situ	0.119511	1	0.329645	-2.75722	1	19	TP53	disease	1.Age.Related.Macular.Degeneration
C9466	pharynx carcinomas	0.119511	1	0.329645	-2.75722	1	19	IL10	disease	1.Age.Related.Macular.Degeneration
DOID:701	Dentin dysplasia	0.119511	1	0.329645	-2.75722	1	19	COL1A2	disease	1.Age.Related.Macular.Degeneration
DOID:1838	Menkes disease	0.119511	1	0.329645	-2.75722	1	19	CP	disease	1.Age.Related.Macular.Degeneration
C4146	chromophobe renal-cell carcinomas	0.119511	1	0.329645	-2.75722	1	19	MMP9	disease	1.Age.Related.Macular.Degeneration
C4505	benign breast tumours	0.119511	1	0.329645	-2.75722	1	19	MMP9	disease	1.Age.Related.Macular.Degeneration
C9182	desmoid tumours	0.119511	1	0.329645	-2.75722	1	19	MMP3	disease	1.Age.Related.Macular.Degeneration
DOID:5408	Paget's disease of bone	0.119511	1	0.329645	-2.75722	1	19	SQSTM1	disease	1.Age.Related.Macular.Degeneration
DOID:2368	Gangliosidosis	0.119511	1	0.329645	-2.75722	1	19	GLB1	disease	1.Age.Related.Macular.Degeneration
C3180	primary plasma-cell leukemia (p-pcl)	0.119511	1	0.329645	-2.75722	1	19	IL10	disease	1.Age.Related.Macular.Degeneration
DOID:576	Proteinuria	0.125392	1	0.345194	-2.80186	1	20	FLT1	disease	1.Age.Related.Macular.Degeneration
C3721	lyp	0.125392	1	0.345194	-2.80186	1	20	IL10	disease	1.Age.Related.Macular.Degeneration
DOID:0060802	Syndromic X-linked intellectual disability Snyder type	0.125392	1	0.345194	-2.80186	1	20	SCARB1	disease	1.Age.Related.Macular.Degeneration
DOID:11914	Gastroparesis	0.125392	1	0.345194	-2.80186	1	20	HMOX1	disease	1.Age.Related.Macular.Degeneration
C36255	secondary tumours	0.125392	1	0.345194	-2.80186	1	20	LGALS1	disease	1.Age.Related.Macular.Degeneration
DOID:0050731	Vitamin B12 deficiency	0.125392	1	0.345194	-2.80186	1	20	TF	disease	1.Age.Related.Macular.Degeneration
DOID:1272	Telangiectasis	0.125392	1	0.345194	-2.80186	1	20	VEGFA	disease	1.Age.Related.Macular.Degeneration
DOID:12385	Shigellosis	0.125392	1	0.345194	-2.80186	1	20	IL1B	disease	1.Age.Related.Macular.Degeneration
DOID:10983	Alport syndrome	0.125392	1	0.345194	-2.80186	1	20	ACE	disease	1.Age.Related.Macular.Degeneration
DOID:9667	Placental abruption	0.125392	1	0.345194	-2.80186	1	20	F3	disease	1.Age.Related.Macular.Degeneration
DOID:0050785	Progressive relapsing multiple sclerosis	0.125392	1	0.345194	-2.80186	1	20	MBL2	disease	1.Age.Related.Macular.Degeneration
DOID:8622	Measles	0.131235	1	0.360577	-2.844	1	21	MBP	disease	1.Age.Related.Macular.Degeneration
DOID:11111	Hydronephrosis	0.131235	1	0.360577	-2.844	1	21	TGFB1	disease	1.Age.Related.Macular.Degeneration
DOID:12028	Conn's syndrome	0.131235	1	0.360577	-2.844	1	21	ACE	disease	1.Age.Related.Macular.Degeneration
DOID:9563	Bronchiectasis	0.131235	1	0.360577	-2.844	1	21	CRP	disease	1.Age.Related.Macular.Degeneration
DOID:13711	Dental fluorosis	0.131235	1	0.360577	-2.844	1	21	COL1A2	disease	1.Age.Related.Macular.Degeneration
C6963	peripheral neuroblastic tumors	0.131235	1	0.360577	-2.844	1	21	THBS1	disease	1.Age.Related.Macular.Degeneration
DOID:2123	Tularemia	0.131235	1	0.360577	-2.844	1	21	TLR2	disease	1.Age.Related.Macular.Degeneration
C2960	genital condylomas	0.131235	1	0.360577	-2.844	1	21	STAT3	disease	1.Age.Related.Macular.Degeneration
x6828	axillary lymph node metastasis	0.131235	1	0.360577	-2.844	1	21	NOS2	disease	1.Age.Related.Macular.Degeneration
C35516	intestinal polyps	0.137038	1	0.375793	-2.88387	1	22	PPARA	disease	1.Age.Related.Macular.Degeneration
C3552	uterine serous carcinoma	0.137038	1	0.375793	-2.88387	1	22	AKT2	disease	1.Age.Related.Macular.Degeneration
C4866	vulvar carcinomas	0.137038	1	0.375793	-2.88387	1	22	MMP2	disease	1.Age.Related.Macular.Degeneration
DOID:0060046	Aphasia	0.137038	1	0.375793	-2.88387	1	22	APOE	disease	1.Age.Related.Macular.Degeneration
C7699	gastric adenomas	0.137038	1	0.375793	-2.88387	1	22	THBS1	disease	1.Age.Related.Macular.Degeneration
C3462	low-grade non-hodgkin lymphomas (l-nhl)	0.137038	1	0.375793	-2.88387	1	22	TFRC	disease	1.Age.Related.Macular.Degeneration
C3431	urothelial transitional cell carcinoma	0.137038	1	0.375793	-2.88387	1	22	CYP1A2	disease	1.Age.Related.Macular.Degeneration
C2918	female breast carcinomas	0.137038	1	0.375793	-2.88387	1	22	ADIPOQ	disease	1.Age.Related.Macular.Degeneration
DOID:674	Cleft palate	0.141535	1	0.387374	-2.76068	2	99	TGFB2,TGFBR1	disease	1.Age.Related.Macular.Degeneration
DOID:12215	Oligohydramnios	0.142804	1	0.390091	-2.92167	1	23	ACE	disease	1.Age.Related.Macular.Degeneration
DOID:1184	Nephrotic syndrome	0.142804	1	0.390091	-2.92167	1	23	ANGPTL4	disease	1.Age.Related.Macular.Degeneration
C8971	embryonal rhabdomyosarcomas	0.142804	1	0.390091	-2.92167	1	23	MAPK1	disease	1.Age.Related.Macular.Degeneration
C3268	tumors of the nervous system	0.142804	1	0.390091	-2.92167	1	23	MBP	disease	1.Age.Related.Macular.Degeneration
DOID:14550	Root resorption	0.142804	1	0.390091	-2.92167	1	23	IL1B	disease	1.Age.Related.Macular.Degeneration
C3435	uterus tumors	0.142804	1	0.390091	-2.92167	1	23	AHR	disease	1.Age.Related.Macular.Degeneration
DOID:1003	Pelvic inflammatory disease	0.142804	1	0.390091	-2.92167	1	23	CRP	disease	1.Age.Related.Macular.Degeneration
DOID:11555	Fuchs' endothelial dystrophy	0.148531	1	0.404953	-2.95758	1	24	COL8A1	disease	1.Age.Related.Macular.Degeneration
C6727	neurofibromatosis	0.148531	1	0.404953	-2.95758	1	24	APOE	disease	1.Age.Related.Macular.Degeneration
DOID:684	Hepatocellular carcinoma	0.148531	1	0.404953	-2.95758	1	24	C5	disease	1.Age.Related.Macular.Degeneration
DOID:0060599	Nance-Horan syndrome	0.148531	1	0.404953	-2.95758	1	24	TJP1	disease	1.Age.Related.Macular.Degeneration
DOID:12306	Vitiligo	0.148531	1	0.404953	-2.95758	1	24	TYR	disease	1.Age.Related.Macular.Degeneration
C34360	congenital adrenal hyperplasias (cah)	0.148531	1	0.404953	-2.95758	1	24	CYP1A2	disease	1.Age.Related.Macular.Degeneration
DOID:1558	Angioedema	0.148531	1	0.404953	-2.95758	1	24	ACE	disease	1.Age.Related.Macular.Degeneration
C17466	rous sarcoma	0.148531	1	0.404953	-2.95758	1	24	TIMP2	disease	1.Age.Related.Macular.Degeneration
C6481	inflammatory myofibroblastic tumour	0.148531	1	0.404953	-2.95758	1	24	SOD2	disease	1.Age.Related.Macular.Degeneration
C7709	gi carcinoid tumors	0.15422	1	0.419655	-2.99174	1	25	CCL2	disease	1.Age.Related.Macular.Degeneration
DOID:2935	Chediak-Higashi syndrome	0.15422	1	0.419655	-2.99174	1	25	TYR	disease	1.Age.Related.Macular.Degeneration
C3286	primary intraosseous carcinoma	0.15422	1	0.419655	-2.99174	1	25	NOS2	disease	1.Age.Related.Macular.Degeneration
DOID:0050647	Arts syndrome	0.15422	1	0.419655	-2.99174	1	25	PARP1	disease	1.Age.Related.Macular.Degeneration
DOID:0050633	Ocular albinism	0.15422	1	0.419655	-2.99174	1	25	TYR	disease	1.Age.Related.Macular.Degeneration
DOID:8997	Polycythemia vera	0.15422	1	0.419655	-2.99174	1	25	CD34	disease	1.Age.Related.Macular.Degeneration
DOID:446	Hyperaldosteronism	0.15422	1	0.419655	-2.99174	1	25	ACE	disease	1.Age.Related.Macular.Degeneration
DOID:12798	Mucopolysaccharidosis	0.15422	1	0.419655	-2.99174	1	25	GLB1	disease	1.Age.Related.Macular.Degeneration
C2954	polyps of the colon	0.15422	1	0.419655	-2.99174	1	25	NOS2	disease	1.Age.Related.Macular.Degeneration
C7376	pleural malignant mesotheliomas	0.15422	1	0.419655	-2.99174	1	25	THBS1	disease	1.Age.Related.Macular.Degeneration
DOID:1926	Gaucher's disease	0.15422	1	0.419655	-2.99174	1	25	ACE	disease	1.Age.Related.Macular.Degeneration
DOID:12930	Dilated cardiomyopathy	0.15422	1	0.419655	-2.99174	1	25	TNFRSF10A	disease	1.Age.Related.Macular.Degeneration
C35562	neural tumours	0.159871	1	0.434198	-3.02431	1	26	MAPK8	disease	1.Age.Related.Macular.Degeneration
DOID:127	Leiomyoma	0.159871	1	0.434198	-3.02431	1	26	CD34	disease	1.Age.Related.Macular.Degeneration
C3502	thyroid gland adenomas	0.159871	1	0.434198	-3.02431	1	26	THBS1	disease	1.Age.Related.Macular.Degeneration
C3275	neuromas	0.159871	1	0.434198	-3.02431	1	26	APP	disease	1.Age.Related.Macular.Degeneration
DOID:0050425	Restless legs syndrome	0.159871	1	0.434198	-3.02431	1	26	TF	disease	1.Age.Related.Macular.Degeneration
DOID:0050424	Familial adenomatous polyposis	0.159871	1	0.434198	-3.02431	1	26	TP53	disease	1.Age.Related.Macular.Degeneration
DOID:0050632	Oculocutaneous albinism	0.159871	1	0.434198	-3.02431	1	26	TYR	disease	1.Age.Related.Macular.Degeneration
DOID:227	Ankylosis	0.159871	1	0.434198	-3.02431	1	26	DKK1	disease	1.Age.Related.Macular.Degeneration
DOID:4154	Dentinogenesis imperfecta	0.159871	1	0.434198	-3.02431	1	26	COL1A2	disease	1.Age.Related.Macular.Degeneration
x4463	tumorinfiltrating lymphocytes (til)	0.159871	1	0.434198	-3.02431	1	26	IL10	disease	1.Age.Related.Macular.Degeneration
DOID:9446	Cholangitis	0.159871	1	0.434198	-3.02431	1	26	TNF	disease	1.Age.Related.Macular.Degeneration
DOID:0060764	Autosomal recessive Robinow syndrome	0.159871	1	0.434198	-3.02431	1	26	RAD51	disease	1.Age.Related.Macular.Degeneration
C3075	hamartomas	0.165485	1	0.448584	-3.0554	1	27	MMP9	disease	1.Age.Related.Macular.Degeneration
DOID:4977	Lymphedema	0.165485	1	0.448584	-3.0554	1	27	VEGFA	disease	1.Age.Related.Macular.Degeneration
DOID:12176	Goiter	0.165485	1	0.448584	-3.0554	1	27	DICER1	disease	1.Age.Related.Macular.Degeneration
DOID:350	Mastocytosis	0.171061	1	0.462814	-3.08511	1	28	CD34	disease	1.Age.Related.Macular.Degeneration
C3709	epithelial neoplasms	0.171061	1	0.462814	-3.08511	1	28	THBS1	disease	1.Age.Related.Macular.Degeneration
DOID:2717	Bloom syndrome	0.171061	1	0.462814	-3.08511	1	28	RAD51	disease	1.Age.Related.Macular.Degeneration
C8494	lynch syndrome	0.171061	1	0.462814	-3.08511	1	28	THBS1	disease	1.Age.Related.Macular.Degeneration
DOID:13774	Addison's disease	0.176601	1	0.47689	-3.11355	1	29	TNFRSF10A	disease	1.Age.Related.Macular.Degeneration
DOID:9169	Wiskott-Aldrich syndrome	0.176601	1	0.47689	-3.11355	1	29	CD34	disease	1.Age.Related.Macular.Degeneration
C3273	von recklinghausen neurofibromatosis	0.176601	1	0.47689	-3.11355	1	29	MAPK1	disease	1.Age.Related.Macular.Degeneration
DOID:3883	Lynch syndrome	0.176601	1	0.47689	-3.11355	1	29	TP53	disease	1.Age.Related.Macular.Degeneration
DOID:10923	Sickle cell anemia	0.182104	1	0.490813	-3.1408	1	30	F3	disease	1.Age.Related.Macular.Degeneration
C6930	mixed tumours	0.18757	1	0.504585	-3.16693	1	31	IL10	disease	1.Age.Related.Macular.Degeneration
C7072	oncocytoma	0.193	1	0.518207	-3.19203	1	32	PPARGC1A	disease	1.Age.Related.Macular.Degeneration
DOID:3827	Congenital diaphragmatic hernia	0.193	1	0.518207	-3.19203	1	32	EDN1	disease	1.Age.Related.Macular.Degeneration
DOID:8689	Anorexia nervosa	0.193	1	0.518207	-3.19203	1	32	ADIPOQ	disease	1.Age.Related.Macular.Degeneration
C4345	cmpd	0.198394	1	0.531682	-3.21614	1	33	VWF	disease	1.Age.Related.Macular.Degeneration
DOID:9620	Vesicoureteral reflux	0.198394	1	0.531682	-3.21614	1	33	CRP	disease	1.Age.Related.Macular.Degeneration
DOID:8986	Narcolepsy	0.203753	1	0.545009	-3.23934	1	34	HLA-DQB1	disease	1.Age.Related.Macular.Degeneration
DOID:12678	Hypercalcemia	0.209075	1	0.558191	-3.26167	1	35	ACE	disease	1.Age.Related.Macular.Degeneration
DOID:14261	Fragile X syndrome	0.209075	1	0.558191	-3.26167	1	35	DICER1	disease	1.Age.Related.Macular.Degeneration
DOID:14681	Silver-Russell syndrome	0.209075	1	0.558191	-3.26167	1	35	IGF1R	disease	1.Age.Related.Macular.Degeneration
C9233	juvenile myelomonocytic leukemias (jmml)	0.209075	1	0.558191	-3.26167	1	35	IL10	disease	1.Age.Related.Macular.Degeneration
DOID:0110372	Retinitis pigmentosa 4	0.209075	1	0.558191	-3.26167	1	35	RAD51	disease	1.Age.Related.Macular.Degeneration
C7137	cutaneous mastocytosis	0.209075	1	0.558191	-3.26167	1	35	TNFRSF1B	disease	1.Age.Related.Macular.Degeneration
DOID:1826	Epilepsy	0.210803	1	0.561744	-2.94924	3	237	CYP2C19,MTOR,SLC2A1	disease	1.Age.Related.Macular.Degeneration
DOID:3298	Vaccinia	0.214363	1	0.570156	-3.28319	1	36	ICAM1	disease	1.Age.Related.Macular.Degeneration
C3674	tumors of the reproductive system	0.214363	1	0.570156	-3.28319	1	36	NOS2	disease	1.Age.Related.Macular.Degeneration
C3916	parathyroid adenomas	0.219615	1	0.58303	-3.30393	1	37	RAD51	disease	1.Age.Related.Macular.Degeneration
C3225	werners syndrome	0.219615	1	0.58303	-3.30393	1	37	PARP1	disease	1.Age.Related.Macular.Degeneration
DOID:4500	Hypokalemia	0.219615	1	0.58303	-3.30393	1	37	ACE	disease	1.Age.Related.Macular.Degeneration
C3377	soft-tissue tumours	0.219615	1	0.58303	-3.30393	1	37	MMP9	disease	1.Age.Related.Macular.Degeneration
DOID:5212	Congenital disorder of glycosylation	0.224832	1	0.595764	-3.32394	1	38	TF	disease	1.Age.Related.Macular.Degeneration
C8644	b-cell lymphoblastic leukemias	0.230015	1	0.608358	-3.34326	1	39	NOS2	disease	1.Age.Related.Macular.Degeneration
C7070	mucinous tumours	0.235164	1	0.620815	-3.36192	1	40	NOS2	disease	1.Age.Related.Macular.Degeneration
C3361	tumors of the salivary gland	0.240278	1	0.633135	-3.37995	1	41	NOS3	disease	1.Age.Related.Macular.Degeneration
DOID:12252	Cushing's syndrome	0.240278	1	0.633135	-3.37995	1	41	NR3C1	disease	1.Age.Related.Macular.Degeneration
DOID:0060249	Scoliosis	0.240278	1	0.633135	-3.37995	1	41	COL1A2	disease	1.Age.Related.Macular.Degeneration
DOID:2326	Gastroenteritis	0.240278	1	0.633135	-3.37995	1	41	CRP	disease	1.Age.Related.Macular.Degeneration
C4890	upper gastrointestinal carcinomas	0.245358	1	0.64532	-3.39739	1	42	MMP9	disease	1.Age.Related.Macular.Degeneration
DOID:3753	Hermansky-Pudlak syndrome	0.245358	1	0.64532	-3.39739	1	42	TYR	disease	1.Age.Related.Macular.Degeneration
C3028	esophagus tumor	0.245358	1	0.64532	-3.39739	1	42	NOS2	disease	1.Age.Related.Macular.Degeneration
DOID:1909	Melanoma	0.245358	1	0.64532	-3.39739	1	42	TYR	disease	1.Age.Related.Macular.Degeneration
DOID:12849	Autistic disorder	0.249709	1	0.655543	-3.21465	2	144	MTOR,PTEN	disease	1.Age.Related.Macular.Degeneration
C4845	panin	0.260398	1	0.682339	-3.44641	1	45	NQO1	disease	1.Age.Related.Macular.Degeneration
DOID:627	Severe combined immunodeficiency	0.270259	1	0.706869	-3.47657	1	47	CD34	disease	1.Age.Related.Macular.Degeneration
DOID:3650	Lactic acidosis	0.270259	1	0.706869	-3.47657	1	47	GSTZ1	disease	1.Age.Related.Macular.Degeneration
C3162	b-lymphocytic leukaemia	0.270259	1	0.706869	-3.47657	1	47	MAPK1	disease	1.Age.Related.Macular.Degeneration
C3457	t-cell rich b-cell lymphoma	0.27514	1	0.718309	-3.49097	1	48	IL10	disease	1.Age.Related.Macular.Degeneration
DOID:5844	Myocardial infarction	0.27514	1	0.718309	-3.49097	1	48	POSTN	disease	1.Age.Related.Macular.Degeneration
DOID:10908	Hydrocephalus	0.279989	1	0.729622	-3.50493	1	49	OGG1	disease	1.Age.Related.Macular.Degeneration
DOID:5223	Infertility	0.284301	1	0.739497	-3.3078	2	158	IL1B,TNF	disease	1.Age.Related.Macular.Degeneration
DOID:12336	Male infertility	0.284301	1	0.739497	-3.3078	2	158	GSTM1,GSTT1	disease	1.Age.Related.Macular.Degeneration
C3013	hyperplasia of the endometrium	0.299065	1	0.776471	-3.55675	1	53	CYP1A2	disease	1.Age.Related.Macular.Degeneration
DOID:0050700	Cardiomyopathy	0.313042	1	0.811272	-3.59182	1	56	CRYAB	disease	1.Age.Related.Macular.Degeneration
DOID:14791	Leber congenital amaurosis	0.344588	1	0.891394	-3.66296	1	63	CD34	disease	1.Age.Related.Macular.Degeneration
DOID:0050753	Cerebellar ataxia	0.348976	1	0.901097	-3.67204	1	64	ATXN7	disease	1.Age.Related.Macular.Degeneration
DOID:543	Dystonia	0.353335	1	0.910689	-3.68088	1	65	SLC2A1	disease	1.Age.Related.Macular.Degeneration
DOID:10629	Microphthalmia	0.361965	1	0.931237	-3.69786	1	67	TYR	disease	1.Age.Related.Macular.Degeneration
DOID:9993	Hypoglycemia	0.370481	1	0.951417	-3.71394	1	69	SLC2A1	disease	1.Age.Related.Macular.Degeneration
C3010	endocrine tumours	0.387176	1	0.992489	-3.74362	1	73	KDR	disease	1.Age.Related.Macular.Degeneration
C3403	teratomas	0.391281	1	1	-3.75056	1	74	NOS2	disease	1.Age.Related.Macular.Degeneration
C3809	neuroendocrine tumours	0.464285	1	1	-3.85233	1	93	MAPK1	disease	1.Age.Related.Macular.Degeneration
DOID:10003	Sensorineural hearing loss	0.478509	1	1	-3.86774	1	97	NLRP3	disease	1.Age.Related.Macular.Degeneration
DOID:0050741	Alcohol dependence	0.499147	1	1	-3.88769	1	103	TF	disease	1.Age.Related.Macular.Degeneration
DOID:1059	Intellectual disability	0.719536	1	1	-3.6448	2	289	APP,MTOR	disease	1.Age.Related.Macular.Degeneration
hsa04933	AGE-RAGE signaling pathway in diabetic complications - Homo sapiens (human)	9.057e-28	1.3821e-24	1.3821e-24	57.346	22	99	AGER,AKT2,CCL2,COL1A2,CXCL8,EDN1,F3,ICAM1,IL1B,MAPK1,MAPK3,MAPK8,MMP2,NFKB1,NOS3,SELE,STAT3,TGFB1,TGFB2,TGFBR1,TNF,VEGFA	pathway	1.Age.Related.Macular.Degeneration
hsa05418	Fluid shear stress and atherosclerosis - Homo sapiens (human)	7.94274e-26	1.21206e-22	6.06031e-23	52.8805	23	139	AKT2,CCL2,EDN1,GSTM1,GSTP1,GSTT1,HMOX1,ICAM1,IL1B,KDR,MAPK8,MMP2,MMP9,NFE2L2,NFKB1,NOS3,NQO1,PRKAA1,SELE,SQSTM1,TNF,TP53,VEGFA	pathway	1.Age.Related.Macular.Degeneration
R-HSA-6785807	Interleukin-4 and Interleukin-13 signaling	3.24164e-25	4.94674e-22	1.64891e-22	51.4694	21	108	CCL2,CD36,COL1A2,CXCL8,HIF1A,HMOX1,ICAM1,IL10,IL17A,IL18,IL1B,MMP2,MMP3,MMP9,NOS2,STAT3,TGFB1,TNF,TNFRSF1B,TP53,VEGFA	pathway	1.Age.Related.Macular.Degeneration
R-HSA-168256	Immune System	1.22227e-23	1.86518e-20	4.66296e-21	47.9695	58	1996	AGER,AKT2,APP,C3,C5,CASP8,CCL2,CD34,CD36,CFB,CFD,CFH,COL1A2,CR2,CRP,CST3,CXCL1,CXCL8,GLB1,GSTP1,HIF1A,HLA-DQB1,HMOX1,HP,ICAM1,IL10,IL17A,IL18,IL1B,IL27RA,MAPK1,MAPK3,MAPK8,MBL2,MMP2,MMP3,MMP9,MTOR,NFKB1,NLRP3,NOS2,NOS3,PKM,PTEN,SELL,SOD1,SOD2,SQSTM1,STAT3,TGFB1,TIMP2,TLR2,TLR3,TLR4,TNF,TNFRSF1B,TP53,VEGFA	pathway	1.Age.Related.Macular.Degeneration
R-HSA-449147	Signaling by Interleukins	1.38687e-23	2.11637e-20	4.66296e-21	47.7615	32	462	AGER,APP,CCL2,CD36,COL1A2,CXCL1,CXCL8,HIF1A,HMOX1,ICAM1,IL10,IL17A,IL18,IL1B,IL27RA,MAPK1,MAPK3,MAPK8,MMP2,MMP3,MMP9,NFKB1,NOS2,SOD1,SOD2,SQSTM1,STAT3,TGFB1,TNF,TNFRSF1B,TP53,VEGFA	pathway	1.Age.Related.Macular.Degeneration
hsa05200	Pathways in cancer - Homo sapiens (human)	5.76544e-23	8.79806e-20	1.46634e-20	46.3445	33	526	AKT2,ARNT,CASP8,CXCL8,DAPK3,EPAS1,GSTM1,GSTP1,GSTT1,HIF1A,HMOX1,IGF1R,MAPK1,MAPK3,MAPK8,MDM2,MMP2,MMP9,MTOR,NFE2L2,NFKB1,NOS2,NQO1,PPARG,PTEN,RAD51,SLC2A1,STAT3,TGFB1,TGFB2,TGFBR1,TP53,VEGFA	pathway	1.Age.Related.Macular.Degeneration
hsa04066	HIF-1 signaling pathway - Homo sapiens (human)	1.08541e-22	1.65634e-19	2.3662e-20	45.6567	19	100	AKT2,ARNT,EDN1,FLT1,HIF1A,HMOX1,IGF1R,MAPK1,MAPK3,MTOR,NFKB1,NOS2,NOS3,SLC2A1,STAT3,TF,TFRC,TLR4,VEGFA	pathway	1.Age.Related.Macular.Degeneration
hsa05142	Chagas disease (American trypanosomiasis) - Homo sapiens (human)	1.62494e-22	2.47966e-19	3.09957e-20	45.2538	19	102	ACE,AKT2,C3,CASP8,CCL2,CXCL8,IL10,IL1B,MAPK1,MAPK3,MAPK8,NFKB1,NOS2,TGFB1,TGFB2,TGFBR1,TLR2,TLR4,TNF	pathway	1.Age.Related.Macular.Degeneration
hsa05144	Malaria - Homo sapiens (human)	1.38685e-21	2.11634e-18	2.35149e-19	43.098	15	49	CCL2,CD36,CXCL8,ICAM1,IL10,IL18,IL1B,SELE,SELP,TGFB1,TGFB2,THBS1,TLR2,TLR4,TNF	pathway	1.Age.Related.Macular.Degeneration
R-HSA-1280215	Cytokine Signaling in Immune system	2.17777e-19	3.32328e-16	3.32328e-17	38.1357	33	687	AGER,APP,CCL2,CD36,COL1A2,CXCL1,CXCL8,HIF1A,HLA-DQB1,HMOX1,ICAM1,IL10,IL17A,IL18,IL1B,IL27RA,MAPK1,MAPK3,MAPK8,MMP2,MMP3,MMP9,NFKB1,NOS2,SOD1,SOD2,SQSTM1,STAT3,TGFB1,TNF,TNFRSF1B,TP53,VEGFA	pathway	1.Age.Related.Macular.Degeneration
hsa04668	TNF signaling pathway - Homo sapiens (human)	8.63743e-19	1.31807e-15	1.19825e-16	36.682	17	110	AKT2,CASP8,CCL2,CX3CL1,CXCL1,EDN1,ICAM1,IL1B,MAPK1,MAPK3,MAPK8,MMP3,MMP9,NFKB1,SELE,TNF,TNFRSF1B	pathway	1.Age.Related.Macular.Degeneration
hsa05323	Rheumatoid arthritis - Homo sapiens (human)	9.01327e-19	1.37542e-15	1.19825e-16	36.6346	16	90	CCL2,CXCL1,CXCL8,FLT1,HLA-DQB1,ICAM1,IL17A,IL18,IL1B,MMP3,TGFB1,TGFB2,TLR2,TLR4,TNF,VEGFA	pathway	1.Age.Related.Macular.Degeneration
WP2882_r97489	Nuclear Receptors Meta-Pathway	1.46979e-18	2.24291e-15	1.72531e-16	36.1885	24	321	AGER,AHR,ANGPTL4,ARNT,CCL2,CYP1A2,CYP2C19,GSTM1,GSTP1,HMOX1,IL1B,NFE2L2,NQO1,NR1H3,NR3C1,PPARA,PPARGC1A,SLC2A1,SLCO1B1,SQSTM1,STAT3,TGFB1,TGFB2,TNF	pathway	1.Age.Related.Macular.Degeneration
hsa05161	Hepatitis B - Homo sapiens (human)	4.00459e-18	6.11101e-15	4.365e-16	35.1567	18	144	AKT2,CASP8,CXCL8,MAPK1,MAPK3,MAPK8,MMP9,NFKB1,PTEN,STAT3,TGFB1,TGFB2,TGFBR1,TLR2,TLR3,TLR4,TNF,TP53	pathway	1.Age.Related.Macular.Degeneration
WP2324_r96980	AGE/RAGE pathway	1.02429e-17	1.56306e-14	1.04204e-15	34.1991	14	66	AGER,CASP8,HIF1A,MAPK1,MAPK3,MAPK8,MMP2,MMP7,MMP9,NFKB1,NOS2,NOS3,SOD1,STAT3	pathway	1.Age.Related.Macular.Degeneration
hsa04920	Adipocytokine signaling pathway - Homo sapiens (human)	2.01135e-17	3.06933e-14	1.91833e-15	33.5255	14	69	ADIPOQ,ADIPOR1,AKT2,CD36,MAPK8,MTOR,NFKB1,PPARA,PPARGC1A,PRKAA1,SLC2A1,STAT3,TNF,TNFRSF1B	pathway	1.Age.Related.Macular.Degeneration
hsa05205	Proteoglycans in cancer - Homo sapiens (human)	9.24806e-17	1.41125e-13	8.30149e-15	32.032	19	201	AKT2,HIF1A,IGF1R,KDR,MAPK1,MAPK3,MDM2,MMP2,MMP9,MTOR,STAT3,TGFB1,TGFB2,THBS1,TLR2,TLR4,TNF,TP53,VEGFA	pathway	1.Age.Related.Macular.Degeneration
WP2431_r87678	Spinal Cord Injury	1.10211e-16	1.68182e-13	9.34342e-15	31.8392	16	120	C5,CCL2,CXCL1,CXCL8,ICAM1,IL1B,MAPK1,MAPK3,MBP,MMP9,NOS2,SELP,TGFB1,TLR4,TNF,TP53	pathway	1.Age.Related.Macular.Degeneration
WP2806_r97328	Human Complement System	1.22167e-16	1.86427e-13	9.81196e-15	31.7307	15	98	ADIPOQ,C3,C5,CFB,CFD,CFH,CR2,CRP,ICAM1,MBL2,SELE,SELL,SELP,THBS1,TLR2	pathway	1.Age.Related.Macular.Degeneration
WP3888_r90000	VEGFA-VEGFR2 Signaling Pathway	1.37492e-16	2.09812e-13	1.04906e-14	31.6429	20	238	CCL2,CXCL8,DKK1,F3,FLT1,ICAM1,IGFBP7,KDR,MAPK1,MAPK3,MAPK8,MMP2,MTOR,NFKB1,NOS3,PRKAA1,SELE,SOD2,STAT3,VEGFA	pathway	1.Age.Related.Macular.Degeneration
hsa05145	Toxoplasmosis - Homo sapiens (human)	1.11246e-15	1.69761e-12	8.08385e-14	29.5276	15	113	AKT2,CASP8,HLA-DQB1,IL10,MAPK1,MAPK3,MAPK8,NFKB1,NOS2,STAT3,TGFB1,TGFB2,TLR2,TLR4,TNF	pathway	1.Age.Related.Macular.Degeneration
hsa05140	Leishmaniasis - Homo sapiens (human)	2.17197e-15	3.31442e-12	1.50656e-13	28.848	13	74	C3,HLA-DQB1,IL10,IL1B,MAPK1,MAPK3,NFKB1,NOS2,TGFB1,TGFB2,TLR2,TLR4,TNF	pathway	1.Age.Related.Macular.Degeneration
hsa05212	Pancreatic cancer - Homo sapiens (human)	2.61259e-15	3.98682e-12	1.7334e-13	28.6637	13	75	AKT2,MAPK1,MAPK3,MAPK8,MTOR,NFKB1,RAD51,STAT3,TGFB1,TGFB2,TGFBR1,TP53,VEGFA	pathway	1.Age.Related.Macular.Degeneration
hsa05133	Pertussis - Homo sapiens (human)	3.13396e-15	4.78243e-12	1.99268e-13	28.4822	13	76	C3,C5,CXCL8,IL10,IL1B,MAPK1,MAPK3,MAPK8,NFKB1,NLRP3,NOS2,TLR4,TNF	pathway	1.Age.Related.Macular.Degeneration
hsa05152	Tuberculosis - Homo sapiens (human)	3.88663e-15	5.931e-12	2.3724e-13	28.294	17	179	AKT2,C3,CASP8,HLA-DQB1,IL10,IL18,IL1B,MAPK1,MAPK3,MAPK8,NFKB1,NOS2,TGFB1,TGFB2,TLR2,TLR4,TNF	pathway	1.Age.Related.Macular.Degeneration
hsa04068	FoxO signaling pathway - Homo sapiens (human)	1.18993e-14	1.81584e-11	6.98399e-13	27.1652	15	132	AKT2,IGF1R,IL10,MAPK1,MAPK3,MAPK8,MDM2,PRKAA1,PTEN,SIRT1,SOD2,STAT3,TGFB1,TGFB2,TGFBR1	pathway	1.Age.Related.Macular.Degeneration
hsa04659	Th17 cell differentiation - Homo sapiens (human)	1.27751e-14	1.94947e-11	7.22028e-13	27.0875	14	107	AHR,HIF1A,HLA-DQB1,IL17A,IL1B,IL27RA,MAPK1,MAPK3,MAPK8,MTOR,NFKB1,STAT3,TGFB1,TGFBR1	pathway	1.Age.Related.Macular.Degeneration
hsa04931	Insulin resistance - Homo sapiens (human)	1.27751e-14	1.94947e-11	7.22028e-13	27.0875	14	107	AKT2,CD36,MAPK8,MTOR,NFKB1,NOS3,NR1H3,PPARA,PPARGC1A,PRKAA1,PTEN,SLC2A1,STAT3,TNF	pathway	1.Age.Related.Macular.Degeneration
hsa05321	Inflammatory bowel disease (IBD) - Homo sapiens (human)	1.43229e-14	2.18567e-11	7.80597e-13	26.9602	12	65	HLA-DQB1,IL10,IL17A,IL18,IL1B,NFKB1,STAT3,TGFB1,TGFB2,TLR2,TLR4,TNF	pathway	1.Age.Related.Macular.Degeneration
WP4018_r97121	Pathways in clear cell renal cell carcinoma	1.97339e-14	3.01139e-11	1.03841e-12	26.6471	13	87	ARNT,FLT1,HIF1A,KDR,MTOR,PKM,PTEN,SLC2A1,SQSTM1,STAT3,TGFB1,TGFB2,VEGFA	pathway	1.Age.Related.Macular.Degeneration
WP3617_r88316	Photodynamic therapy-induced NF-kB survival signaling	2.0065e-14	3.06192e-11	1.03841e-12	26.612	10	35	CXCL8,ICAM1,IL1B,MMP2,MMP3,MMP9,NFKB1,SELE,TNF,VEGFA	pathway	1.Age.Related.Macular.Degeneration
WP3932_r94216	Focal Adhesion-PI3K-Akt-mTOR-signaling pathway	2.08799e-14	3.18627e-11	1.03841e-12	26.6412	20	309	AKT2,COL1A2,EPAS1,FLT1,HIF1A,IGF1R,KDR,MAPK1,MAPK3,MDM2,MTOR,NOS2,NOS3,PPARGC1A,PRKAA1,PTEN,SLC2A1,THBS1,VEGFA,VWF	pathway	1.Age.Related.Macular.Degeneration
WP1539_r95042	Angiogenesis	2.42203e-14	3.69601e-11	1.155e-12	26.419	9	24	ARNT,FLT1,HIF1A,KDR,MAPK1,MMP9,NOS3,TIMP2,VEGFA	pathway	1.Age.Related.Macular.Degeneration
hsa05225	Hepatocellular carcinoma - Homo sapiens (human)	2.49836e-14	3.81249e-11	1.1553e-12	26.4333	16	168	AKT2,GSTM1,GSTP1,GSTT1,HMOX1,IGF1R,MAPK1,MAPK3,MTOR,NFE2L2,NQO1,PTEN,TGFB1,TGFB2,TGFBR1,TP53	pathway	1.Age.Related.Macular.Degeneration
WP4263_r97005	Pancreatic adenocarcinoma pathway	2.68107e-14	4.09131e-11	1.20333e-12	26.3416	13	89	AKT2,MAPK1,MAPK3,MAPK8,MTOR,NFKB1,RAD51,STAT3,TGFB1,TGFB2,TGFBR1,TP53,VEGFA	pathway	1.Age.Related.Macular.Degeneration
WP3646_r97632	Hepatitis C and Hepatocellular Carcinoma	2.96335e-14	4.52207e-11	1.29202e-12	26.2286	11	51	CXCL8,HIF1A,MAPK3,MAPK8,NFKB1,NOS2,STAT3,TGFB1,TGFBR1,TP53,VEGFA	pathway	1.Age.Related.Macular.Degeneration
hsa05164	Influenza A - Homo sapiens (human)	3.30479e-14	5.04311e-11	1.40086e-12	26.1547	16	171	AKT2,CCL2,CXCL8,HLA-DQB1,ICAM1,IL18,IL1B,MAPK1,MAPK3,MAPK8,NFKB1,NLRP3,TLR3,TLR4,TNF,TNFRSF10A	pathway	1.Age.Related.Macular.Degeneration
WP2865_r97642	IL1 and megakaryocytes in obesity	3.76315e-14	5.74257e-11	1.55205e-12	25.979	9	25	CCL2,ICAM1,IL18,IL1B,MMP9,NFKB1,NLRP3,TIMP2,TLR2	pathway	1.Age.Related.Macular.Degeneration
WP1533_r97371	Vitamin B12 Metabolism	4.68941e-14	7.15603e-11	1.88317e-12	25.7707	11	53	ABCA1,APOE,CCL2,CRP,ICAM1,IL1B,NFKB1,SCARB1,SOD1,SOD2,TNF	pathway	1.Age.Related.Macular.Degeneration
hsa04657	IL-17 signaling pathway - Homo sapiens (human)	4.83898e-14	7.38428e-11	1.8934e-12	25.7529	13	93	CASP8,CCL2,CXCL1,CXCL8,IL17A,IL1B,MAPK1,MAPK3,MAPK8,MMP3,MMP9,NFKB1,TNF	pathway	1.Age.Related.Macular.Degeneration
R-HSA-168249	Innate Immune System	5.74942e-14	8.77362e-11	2.19341e-12	25.7202	33	1053	AGER,APP,C3,C5,CASP8,CD36,CFB,CFD,CFH,CR2,CRP,CST3,CXCL1,GLB1,GSTP1,HP,IL1B,MAPK1,MAPK3,MAPK8,MBL2,MMP9,NFKB1,NLRP3,NOS2,NOS3,PKM,SELL,TIMP2,TLR2,TLR3,TLR4,TNFRSF1B	pathway	1.Age.Related.Macular.Degeneration
hsa05219	Bladder cancer - Homo sapiens (human)	1.18451e-13	1.80757e-10	4.4087e-12	24.8399	10	41	CXCL8,DAPK3,MAPK1,MAPK3,MDM2,MMP2,MMP9,THBS1,TP53,VEGFA	pathway	1.Age.Related.Macular.Degeneration
hsa05167	Kaposi sarcoma-associated herpesvirus infection - Homo sapiens (human)	1.23884e-13	1.89048e-10	4.50113e-12	24.8389	16	186	AKT2,C3,CASP8,CXCL1,CXCL8,HIF1A,ICAM1,MAPK1,MAPK3,MAPK8,MTOR,NFKB1,STAT3,TLR3,TP53,VEGFA	pathway	1.Age.Related.Macular.Degeneration
hsa04926	Relaxin signaling pathway - Homo sapiens (human)	2.01723e-13	3.0783e-10	7.15883e-12	24.3378	14	130	AKT2,COL1A2,EDN1,MAPK1,MAPK3,MAPK8,MMP2,MMP9,NFKB1,NOS2,NOS3,TGFB1,TGFBR1,VEGFA	pathway	1.Age.Related.Macular.Degeneration
WP615_r97621	Senescence and Autophagy in Cancer	2.75678e-13	4.20685e-10	9.56102e-12	24.0188	13	106	CXCL1,CXCL8,IGF1R,IGFBP7,IL1B,MAPK1,MDM2,MTOR,PTEN,SQSTM1,TGFB1,THBS1,TP53	pathway	1.Age.Related.Macular.Degeneration
WP4298_r98082	Viral Acute Myocarditis	4.17842e-13	6.37627e-10	1.41695e-11	23.5967	12	85	CASP8,EDN1,IL10,MAPK1,MAPK3,MMP9,PARP1,STAT3,TGFB1,TLR3,TLR4,TNF	pathway	1.Age.Related.Macular.Degeneration
hif1_tfpathway	HIF-1-alpha transcription factor network	5.14537e-13	7.85183e-10	1.70692e-11	23.3817	11	65	ARNT,CP,EDN1,HIF1A,HMOX1,NOS2,PKM,SLC2A1,TF,TFRC,VEGFA	pathway	1.Age.Related.Macular.Degeneration
R-HSA-6783783	Interleukin-10 signaling	5.28863e-13	8.07045e-10	1.71712e-11	23.3472	10	47	CCL2,CXCL1,CXCL8,ICAM1,IL10,IL18,IL1B,STAT3,TNF,TNFRSF1B	pathway	1.Age.Related.Macular.Degeneration
WP2374_r98073	Oncostatin M Signaling Pathway	6.13963e-13	9.36907e-10	1.95189e-11	23.2055	11	66	CCL2,HIF1A,MAPK1,MAPK3,MAPK8,MMP3,MTOR,NFKB1,STAT3,TP53,VEGFA	pathway	1.Age.Related.Macular.Degeneration
WP2586_r91687	Aryl Hydrocarbon Receptor	6.64274e-13	1.01368e-09	2.06874e-11	23.1198	10	48	AHR,ARNT,CD36,CYP1A2,MAPK1,NFE2L2,NFKB1,NQO1,TNF,VEGFA	pathway	1.Age.Related.Macular.Degeneration
hsa04211	Longevity regulating pathway - Homo sapiens (human)	7.37029e-13	1.12471e-09	2.24941e-11	23.0311	12	89	ADIPOQ,ADIPOR1,AKT2,IGF1R,MTOR,NFKB1,PPARG,PPARGC1A,PRKAA1,SIRT1,SOD2,TP53	pathway	1.Age.Related.Macular.Degeneration
WP2328_r97563	Allograft Rejection	8.45625e-13	1.29042e-09	2.53024e-11	22.8942	12	90	C3,C5,CASP8,CXCL8,CXCR5,HLA-DQB1,IL10,IL17A,IL1B,TGFB1,TNF,VEGFA	pathway	1.Age.Related.Macular.Degeneration
WP1449_r96021	Regulation of toll-like receptor signaling pathway	9.23989e-13	1.41001e-09	2.71155e-11	22.8223	14	145	AKT2,CASP8,CXCL8,IL1B,MAPK1,MAPK3,MAPK8,MBL2,NFKB1,SQSTM1,TLR2,TLR3,TLR4,TNF	pathway	1.Age.Related.Macular.Degeneration
ap1_pathway	AP-1 transcription factor network	1.02498e-12	1.56413e-09	2.95118e-11	22.6946	11	69	CCL2,COL1A2,CXCL8,EDN1,HIF1A,IL10,MMP9,NR3C1,PTEN,TGFB1,TP53	pathway	1.Age.Related.Macular.Degeneration
hsa04060	Cytokine-cytokine receptor interaction - Homo sapiens (human)	1.17718e-12	1.79638e-09	3.32664e-11	22.6154	18	294	CCL2,CCL24,CX3CL1,CX3CR1,CXCL1,CXCL8,CXCR5,IL10,IL17A,IL18,IL1B,IL27RA,TGFB1,TGFB2,TGFBR1,TNF,TNFRSF10A,TNFRSF1B	pathway	1.Age.Related.Macular.Degeneration
WP176_r97550	Folate Metabolism	1.20923e-12	1.84528e-09	3.35505e-11	22.5299	11	70	ABCA1,CCL2,CRP,ICAM1,IL1B,NFKB1,SCARB1,SOD1,SOD2,TNF,TP53	pathway	1.Age.Related.Macular.Degeneration
WP4172_r96453	PI3K-Akt Signaling Pathway	1.73606e-12	2.64922e-09	4.73075e-11	22.2377	19	345	AKT2,COL1A2,FLT1,IGF1R,KDR,MAPK1,MAPK3,MDM2,MTOR,NFKB1,NOS3,PRKAA1,PTEN,THBS1,TLR2,TLR4,TP53,VEGFA,VWF	pathway	1.Age.Related.Macular.Degeneration
hsa05146	Amoebiasis - Homo sapiens (human)	1.86427e-12	2.84487e-09	4.991e-11	22.1066	12	96	COL1A2,CXCL1,CXCL8,IL10,IL1B,NFKB1,NOS2,TGFB1,TGFB2,TLR2,TLR4,TNF	pathway	1.Age.Related.Macular.Degeneration
hsa05215	Prostate cancer - Homo sapiens (human)	2.11546e-12	3.2282e-09	5.56586e-11	21.9807	12	97	AKT2,GSTP1,IGF1R,MAPK1,MAPK3,MDM2,MMP3,MMP9,MTOR,NFKB1,PTEN,TP53	pathway	1.Age.Related.Macular.Degeneration
il23pathway	IL23-mediated signaling events	2.1417e-12	3.26823e-09	5.56586e-11	21.9451	9	37	CCL2,CXCL1,IL17A,IL18,IL1B,NFKB1,NOS2,STAT3,TNF	pathway	1.Age.Related.Macular.Degeneration
hsa04151	PI3K-Akt signaling pathway - Homo sapiens (human)	2.72919e-12	4.16474e-09	6.94123e-11	21.7883	19	354	AKT2,COL1A2,FLT1,IGF1R,KDR,MAPK1,MAPK3,MDM2,MTOR,NFKB1,NOS3,PRKAA1,PTEN,THBS1,TLR2,TLR4,TP53,VEGFA,VWF	pathway	1.Age.Related.Macular.Degeneration
hsa05134	Legionellosis - Homo sapiens (human)	2.85532e-12	4.35722e-09	7.14299e-11	21.6656	10	55	C3,CASP8,CXCL1,CXCL8,IL18,IL1B,NFKB1,TLR2,TLR4,TNF	pathway	1.Age.Related.Macular.Degeneration
hsa05150	Staphylococcus aureus infection - Homo sapiens (human)	3.45647e-12	5.27457e-09	8.50737e-11	21.4751	10	56	C3,C5,CFB,CFD,CFH,HLA-DQB1,ICAM1,IL10,MBL2,SELP	pathway	1.Age.Related.Macular.Degeneration
hsa04218	Cellular senescence - Homo sapiens (human)	3.58628e-12	5.47266e-09	8.68676e-11	21.4726	14	160	AKT2,CXCL8,MAPK1,MAPK3,MDM2,MTOR,NFKB1,PTEN,SIRT1,SQSTM1,TGFB1,TGFB2,TGFBR1,TP53	pathway	1.Age.Related.Macular.Degeneration
hsa05160	Hepatitis C - Homo sapiens (human)	4.36865e-12	6.66656e-09	1.04165e-10	21.2673	13	131	AKT2,CXCL8,MAPK1,MAPK3,MAPK8,NFKB1,NR1H3,PPARA,SCARB1,STAT3,TLR3,TNF,TP53	pathway	1.Age.Related.Macular.Degeneration
WP236_r97606	Adipogenesis	4.36865e-12	6.66656e-09	1.04165e-10	21.2673	13	131	ADIPOQ,AHR,CFD,EPAS1,HIF1A,NR1H3,NR3C1,PPARA,PPARG,PPARGC1A,STAT3,TGFB1,TNF	pathway	1.Age.Related.Macular.Degeneration
WP75_r96020	Toll-like Receptor Signaling Pathway	4.38651e-12	6.69382e-09	1.04165e-10	21.2544	12	103	AKT2,CASP8,CXCL8,IL1B,MAPK1,MAPK3,MAPK8,NFKB1,TLR2,TLR3,TLR4,TNF	pathway	1.Age.Related.Macular.Degeneration
hsa04620	Toll-like receptor signaling pathway - Homo sapiens (human)	4.93071e-12	7.52426e-09	1.14004e-10	21.1379	12	104	AKT2,CASP8,CXCL8,IL1B,MAPK1,MAPK3,MAPK8,NFKB1,TLR2,TLR3,TLR4,TNF	pathway	1.Age.Related.Macular.Degeneration
WP2036_r96646	TNF related weak inducer of apoptosis (TWEAK) Signaling Pathway	7.46315e-12	1.13888e-08	1.69982e-10	20.6999	9	42	AKT2,CASP8,CCL2,MAPK1,MAPK3,MAPK8,MMP9,NFKB1,TNF	pathway	1.Age.Related.Macular.Degeneration
R-HSA-2262752	Cellular responses to stress	8.01764e-12	1.22349e-08	1.79925e-10	20.7269	20	426	ARNT,CRYAB,CXCL8,EPAS1,GSTP1,HIF1A,IGFBP7,MAPK1,MAPK3,MAPK8,MDM2,MTOR,NFKB1,NR3C1,SIRT1,SOD1,SOD2,STAT3,TP53,VEGFA	pathway	1.Age.Related.Macular.Degeneration
WP3624_r95209	Lung fibrosis	1.19254e-11	1.81982e-08	2.63742e-10	20.2408	10	63	CCL2,CXCL8,EDN1,HMOX1,IL1B,MMP2,MMP9,NFE2L2,TGFB1,TNF	pathway	1.Age.Related.Macular.Degeneration
hsa05132	Salmonella infection - Homo sapiens (human)	1.24889e-11	1.9058e-08	2.72258e-10	20.2035	11	86	CXCL1,CXCL8,IL18,IL1B,MAPK1,MAPK3,MAPK8,NFKB1,NOS2,TJP1,TLR4	pathway	1.Age.Related.Macular.Degeneration
R-HSA-8953897	Cellular responses to external stimuli	2.09278e-11	3.19358e-08	4.498e-10	19.7837	21	503	ARNT,CRYAB,CXCL8,EPAS1,GSTP1,HIF1A,IGFBP7,MAPK1,MAPK3,MAPK8,MDM2,MTOR,NFKB1,NR3C1,PRKAA1,SIRT1,SOD1,SOD2,STAT3,TP53,VEGFA	pathway	1.Age.Related.Macular.Degeneration
hsa04932	Non-alcoholic fatty liver disease (NAFLD) - Homo sapiens (human)	2.27158e-11	3.46642e-08	4.81448e-10	19.627	13	149	ADIPOQ,ADIPOR1,AKT2,CASP8,CXCL8,IL1B,MAPK8,NFKB1,NR1H3,PPARA,PRKAA1,TGFB1,TNF	pathway	1.Age.Related.Macular.Degeneration
WP2011_r89947	SREBF and miR33 in cholesterol and lipid homeostasis	2.38209e-11	3.63508e-08	4.97956e-10	19.528	7	19	ABCA1,MTOR,NR1H3,PPARA,PPARGC1A,PRKAA1,SIRT1	pathway	1.Age.Related.Macular.Degeneration
hsa05163	Human cytomegalovirus infection - Homo sapiens (human)	2.98001e-11	4.54749e-08	6.14526e-10	19.3768	15	225	AKT2,CASP8,CCL2,CX3CL1,CXCL8,IL1B,MAPK1,MAPK3,MDM2,MTOR,NFKB1,STAT3,TNF,TP53,VEGFA	pathway	1.Age.Related.Macular.Degeneration
hsa05211	Renal cell carcinoma - Homo sapiens (human)	3.06709e-11	4.68038e-08	6.24051e-10	19.2996	10	69	AKT2,ARNT,EPAS1,HIF1A,MAPK1,MAPK3,SLC2A1,TGFB1,TGFB2,VEGFA	pathway	1.Age.Related.Macular.Degeneration
WP4206_r97123	Hereditary leiomyomatosis and renal cell carcinoma pathway	3.64444e-11	5.56142e-08	7.31766e-10	19.1036	7	20	HIF1A,NFE2L2,PRKAA1,SLC11A2,SLC2A1,TP53,VEGFA	pathway	1.Age.Related.Macular.Degeneration
hif2pathway	HIF-2-alpha transcription factor network	5.02777e-11	7.67238e-08	9.96413e-10	18.7898	8	34	ARNT,EPAS1,FLT1,KDR,SIRT1,SLC11A2,SLC2A1,VEGFA	pathway	1.Age.Related.Macular.Degeneration
hsa04380	Osteoclast differentiation - Homo sapiens (human)	5.90889e-11	9.01696e-08	1.15602e-09	18.6663	12	128	AKT2,IL1B,MAPK1,MAPK3,MAPK8,NFKB1,PPARG,SQSTM1,TGFB1,TGFB2,TGFBR1,TNF	pathway	1.Age.Related.Macular.Degeneration
R-HSA-114608	Platelet degranulation	6.47819e-11	9.88572e-08	1.25136e-09	18.5748	12	129	APP,CD36,CFD,GAS6,SELP,SOD1,TF,TGFB1,TGFB2,THBS1,VEGFA,VWF	pathway	1.Age.Related.Macular.Degeneration
WP4239_r97604	Epithelial to mesenchymal transition in colorectal cancer	7.63918e-11	1.16574e-07	1.45717e-09	18.4212	13	164	AKT2,HIF1A,MAPK1,MAPK3,MAPK8,MMP2,MMP9,SNAI1,TGFB1,TGFB2,TGFBR1,TJP1,TP53	pathway	1.Age.Related.Macular.Degeneration
WP2034_r89856	Leptin signaling pathway	8.27607e-11	1.26293e-07	1.55917e-09	18.3111	10	76	IL1B,MAPK1,MAPK3,MAPK8,MTOR,NFKB1,NOS3,PRKAA1,PTEN,STAT3	pathway	1.Age.Related.Macular.Degeneration
WP1544_r89794	MicroRNAs in cardiomyocyte hypertrophy	8.30786e-11	1.26778e-07	1.55917e-09	18.3172	11	102	AKT2,EDN1,IGF1R,MAPK1,MAPK3,MAPK8,MTOR,NFKB1,STAT3,TGFB1,TNF	pathway	1.Age.Related.Macular.Degeneration
WP2864_r79278	Apoptosis-related network due to altered Notch3 in ovarian cancer	8.31917e-11	1.26951e-07	1.55917e-09	18.2965	9	54	APOE,APP,IER3,MAPK1,NFKB1,NQO1,SQSTM1,THBS1,TNF	pathway	1.Age.Related.Macular.Degeneration
R-HSA-76005	Response to elevated platelet cytosolic Ca2+	1.01429e-10	1.54781e-07	1.84263e-09	18.129	12	134	APP,CD36,CFD,GAS6,SELP,SOD1,TF,TGFB1,TGFB2,THBS1,VEGFA,VWF	pathway	1.Age.Related.Macular.Degeneration
hsa04625	C-type lectin receptor signaling pathway - Homo sapiens (human)	1.02844e-10	1.56939e-07	1.84635e-09	18.1049	11	104	AKT2,CASP8,IL10,IL1B,MAPK1,MAPK3,MAPK8,MDM2,NFKB1,NLRP3,TNF	pathway	1.Age.Related.Macular.Degeneration
hsa04621	NOD-like receptor signaling pathway - Homo sapiens (human)	1.03386e-10	1.57767e-07	1.84635e-09	18.1204	13	168	CASP8,CCL2,CXCL1,CXCL8,IL18,IL1B,MAPK1,MAPK3,MAPK8,NFKB1,NLRP3,TLR4,TNF	pathway	1.Age.Related.Macular.Degeneration
WP3614_r89311	Photodynamic therapy-induced HIF-1 survival signaling	1.0513e-10	1.60428e-07	1.84635e-09	18.0543	8	37	ARNT,EDN1,HIF1A,NOS2,PKM,SLC2A1,TP53,VEGFA	pathway	1.Age.Related.Macular.Degeneration
h_ctcfPathway	CTCF	1.13349e-10	1.72971e-07	1.96558e-09	17.9713	7	23	MDM2,MTOR,PTEN,TGFB1,TGFB2,TGFBR1,TP53	pathway	1.Age.Related.Macular.Degeneration
WP3594_r87161	Circadian rythm related genes	1.16004e-10	1.77022e-07	1.98901e-09	18.0165	14	207	ADIPOQ,AHR,ARNT,CST3,MAPK8,NOS2,NR1H3,PPARA,PPARG,PPARGC1A,PRKAA1,PTEN,SIRT1,TP53	pathway	1.Age.Related.Macular.Degeneration
hsa01521	EGFR tyrosine kinase inhibitor resistance - Homo sapiens (human)	1.22813e-10	1.87413e-07	2.08237e-09	17.9182	10	79	AKT2,GAS6,IGF1R,KDR,MAPK1,MAPK3,MTOR,PTEN,STAT3,VEGFA	pathway	1.Age.Related.Macular.Degeneration
WP2795_r97631	Cardiac Hypertrophic Response	1.38379e-10	2.11167e-07	2.32051e-09	17.7895	9	57	AKT2,MAPK1,MAPK3,MAPK8,MTOR,NFKB1,TGFB1,TGFBR1,TNF	pathway	1.Age.Related.Macular.Degeneration
R-HSA-109582	Hemostasis	1.5206e-10	2.32043e-07	2.52221e-09	17.8274	22	620	APP,CD36,CFD,COL1A2,F3,GAS6,MAPK1,MAPK3,NOS2,NOS3,SELE,SELL,SELP,SOD1,TF,TGFB1,TGFB2,THBS1,TNFRSF10A,TP53,VEGFA,VWF	pathway	1.Age.Related.Macular.Degeneration
atf2_pathway	ATF-2 transcription factor network	1.62876e-10	2.48549e-07	2.67257e-09	17.6272	9	58	CXCL8,MAPK1,MAPK3,MAPK8,MMP2,NOS2,PPARGC1A,SELE,TGFB2	pathway	1.Age.Related.Macular.Degeneration
hsa05206	MicroRNAs in cancer - Homo sapiens (human)	1.68695e-10	2.57429e-07	2.7386e-09	17.6658	16	299	DICER1,HMOX1,MAPK1,MDM2,MIR146A,MIR27A,MMP9,MTOR,NFKB1,PTEN,SIRT1,STAT3,TGFB2,THBS1,TP53,VEGFA	pathway	1.Age.Related.Macular.Degeneration
reg_gr_pathway	Glucocorticoid receptor regulatory network	1.79303e-10	2.73616e-07	2.88017e-09	17.5415	10	82	CXCL8,ICAM1,MAPK1,MAPK3,MAPK8,MDM2,NFKB1,NR3C1,SELE,TP53	pathway	1.Age.Related.Macular.Degeneration
R-HSA-76002	Platelet activation, signaling and aggregation	2.54298e-10	3.88058e-07	4.04227e-09	17.2481	15	262	APP,CD36,CFD,COL1A2,GAS6,MAPK1,MAPK3,SELP,SOD1,TF,TGFB1,TGFB2,THBS1,VEGFA,VWF	pathway	1.Age.Related.Macular.Degeneration
il27pathway	IL27-mediated signaling events	2.99108e-10	4.56438e-07	4.70555e-09	17.0034	7	26	IL17A,IL18,IL1B,IL27RA,STAT3,TGFB1,TNF	pathway	1.Age.Related.Macular.Degeneration
WP15_r96720	Selenium Micronutrient Network	4.09678e-10	6.25168e-07	6.37927e-09	16.7194	10	89	ABCA1,CCL2,CRP,ICAM1,IL1B,NFKB1,SCARB1,SOD1,SOD2,TNF	pathway	1.Age.Related.Macular.Degeneration
hsa05230	Central carbon metabolism in cancer - Homo sapiens (human)	4.70036e-10	7.17275e-07	7.24521e-09	16.5719	9	65	AKT2,HIF1A,MAPK1,MAPK3,MTOR,PKM,PTEN,SLC2A1,TP53	pathway	1.Age.Related.Macular.Degeneration
WP1984_r95143	Integrated Breast Cancer Pathway	5.14511e-10	7.85143e-07	7.85143e-09	16.5152	12	154	AHR,CASP8,MAPK1,MDM2,MTOR,NFKB1,PTEN,RAD51,SIRT1,TGFBR1,TP53,VEGFA	pathway	1.Age.Related.Macular.Degeneration
R-HSA-162582	Signal Transduction	6.29298e-10	9.60309e-07	9.50801e-09	16.5828	46	2692	AKT2,APOE,APP,C3,C5,CASP8,COL1A2,CX3CL1,CX3CR1,CXCL1,CXCL8,CXCR5,DKK1,EDN1,EPAS1,FLT1,HIF1A,IER3,IGF1R,KDR,MAPK1,MAPK3,MAPK8,MDM2,MMP3,MMP9,MTOR,NFKB1,NOS3,NR3C1,PARP1,PPARG,PRKAA1,PTEN,SNAI1,SQSTM1,STAT3,TGFB1,TGFBR1,THBS1,TJP1,TNF,TNFRSF10A,TP53,VEGFA,VWF	pathway	1.Age.Related.Macular.Degeneration
WP2355_r97622	Corticotropin-releasing hormone signaling pathway	6.36385e-10	9.71123e-07	9.52081e-09	16.2813	10	93	CXCL8,IL18,MAPK1,MAPK3,MAPK8,NFKB1,NOS3,PARP1,TGFB1,TLR4	pathway	1.Age.Related.Macular.Degeneration
WP3303_r96971	RAC1/PAK1/p38/MMP2 Pathway	8.14742e-10	1.2433e-06	1.20708e-08	16.0245	9	69	MAPK1,MAPK3,MAPK8,MMP2,NFKB1,NOS2,RAD51,STAT3,TP53	pathway	1.Age.Related.Macular.Degeneration
hsa04217	Necroptosis - Homo sapiens (human)	9.23291e-10	1.40894e-06	1.35475e-08	15.9345	12	162	AIFM1,CASP8,IL1B,MAPK8,NLRP3,PARP1,SQSTM1,STAT3,TLR3,TLR4,TNF,TNFRSF10A	pathway	1.Age.Related.Macular.Degeneration
WP2873_r95229	Aryl Hydrocarbon Receptor Pathway	9.66106e-10	1.47428e-06	1.40407e-08	15.8442	8	48	AHR,ARNT,CYP1A2,IL1B,NFE2L2,NQO1,TGFB1,TNF	pathway	1.Age.Related.Macular.Degeneration
hsa05165	Human papillomavirus infection - Homo sapiens (human)	1.05482e-09	1.60966e-06	1.51854e-08	15.8487	16	339	AKT2,CASP8,COL1A2,MAPK1,MAPK3,MDM2,MTOR,NFKB1,PKM,PTEN,THBS1,TLR3,TNF,TP53,VEGFA,VWF	pathway	1.Age.Related.Macular.Degeneration
hsa01522	Endocrine resistance - Homo sapiens (human)	1.07245e-09	1.63657e-06	1.5295e-08	15.7624	10	98	AKT2,IGF1R,MAPK1,MAPK3,MAPK8,MDM2,MMP2,MMP9,MTOR,TP53	pathway	1.Age.Related.Macular.Degeneration
R-HSA-166016	Toll Like Receptor 4 (TLR4) Cascade	1.1568e-09	1.76528e-06	1.63452e-08	15.6989	11	130	AGER,APP,CASP8,CD36,MAPK1,MAPK3,MAPK8,NFKB1,TLR2,TLR3,TLR4	pathway	1.Age.Related.Macular.Degeneration
hsa04010	MAPK signaling pathway - Homo sapiens (human)	1.31094e-09	2.00049e-06	1.83531e-08	15.6219	15	295	AKT2,FLT1,IGF1R,IL1B,KDR,MAPK1,MAPK3,MAPK8,NFKB1,TGFB1,TGFB2,TGFBR1,TNF,TP53,VEGFA	pathway	1.Age.Related.Macular.Degeneration
hsa01524	Platinum drug resistance - Homo sapiens (human)	1.36461e-09	2.08239e-06	1.89309e-08	15.5113	9	73	AKT2,CASP8,GSTM1,GSTP1,GSTT1,MAPK1,MAPK3,MDM2,TP53	pathway	1.Age.Related.Macular.Degeneration
WP2828_r97129	Bladder Cancer	1.4803e-09	2.25894e-06	2.03508e-08	15.4091	7	32	CXCL8,DAPK3,MAPK1,MDM2,THBS1,TP53,VEGFA	pathway	1.Age.Related.Macular.Degeneration
hsa04210	Apoptosis - Homo sapiens (human)	1.87342e-09	2.85883e-06	2.55253e-08	15.22	11	136	AIFM1,AKT2,CASP8,MAPK1,MAPK3,MAPK8,NFKB1,PARP1,TNF,TNFRSF10A,TP53	pathway	1.Age.Related.Macular.Degeneration
hsa05220	Chronic myeloid leukemia - Homo sapiens (human)	1.96901e-09	3.0047e-06	2.65903e-08	15.1466	9	76	AKT2,MAPK1,MAPK3,MDM2,NFKB1,TGFB1,TGFB2,TGFBR1,TP53	pathway	1.Age.Related.Macular.Degeneration
hsa04610	Complement and coagulation cascades - Homo sapiens (human)	2.79684e-09	4.26799e-06	3.74385e-08	14.7976	9	79	C3,C5,CFB,CFD,CFH,CR2,F3,MBL2,VWF	pathway	1.Age.Related.Macular.Degeneration
fra_pathway	Validated transcriptional targets of AP1 family members Fra1 and Fra2	2.90855e-09	4.43845e-06	3.85953e-08	14.7361	7	35	CCL2,COL1A2,CXCL8,HMOX1,MMP2,MMP9,NOS3	pathway	1.Age.Related.Macular.Degeneration
WP2018_r90016	RANKL/RANK (Receptor activator of NFKB (ligand)) Signaling Pathway	2.9974e-09	4.57404e-06	3.94314e-08	14.717	8	55	AKT2,ICAM1,MAPK1,MAPK3,MAPK8,MTOR,NFKB1,SQSTM1	pathway	1.Age.Related.Macular.Degeneration
WP4241_r97131	Type 2 papillary renal cell carcinoma	3.59062e-09	5.47928e-06	4.68315e-08	14.5262	7	36	ARNT,EPAS1,HIF1A,SLC2A1,TGFB1,TGFB2,VEGFA	pathway	1.Age.Related.Macular.Degeneration
rxr_vdr_pathway	RXR and RAR heterodimerization with other nuclear receptor	3.95462e-09	6.03475e-06	5.1142e-08	14.4202	6	21	ABCA1,NR1H3,PPARA,PPARG,TGFB1,TNF	pathway	1.Age.Related.Macular.Degeneration
hsa05168	Herpes simplex infection - Homo sapiens (human)	4.20478e-09	6.4165e-06	5.39201e-08	14.4303	12	185	C3,C5,CASP8,CCL2,HLA-DQB1,IL1B,MAPK8,NFKB1,TLR2,TLR3,TNF,TP53	pathway	1.Age.Related.Macular.Degeneration
h_pparaPathway	Mechanism of Gene Regulation by Peroxisome Proliferators via PPARa(alpha)	4.64015e-09	7.08086e-06	5.90072e-08	14.2822	8	58	CD36,MAPK1,MAPK3,NOS2,NR1H3,PPARA,PPARGC1A,TNF	pathway	1.Age.Related.Macular.Degeneration
R-HSA-166658	Complement cascade	4.64015e-09	7.08086e-06	5.90072e-08	14.2822	8	58	C3,C5,CFB,CFD,CFH,CR2,CRP,MBL2	pathway	1.Age.Related.Macular.Degeneration
R-HSA-381340	Transcriptional regulation of white adipocyte differentiation	4.86389e-09	7.42229e-06	6.13413e-08	14.2475	9	84	ADIPOQ,ANGPTL4,CD36,NFKB1,PPARA,PPARG,PPARGC1A,TGFB1,TNF	pathway	1.Age.Related.Macular.Degeneration
hsa04062	Chemokine signaling pathway - Homo sapiens (human)	5.35571e-09	8.17282e-06	6.69903e-08	14.1904	12	189	AKT2,CCL2,CCL24,CX3CL1,CX3CR1,CXCL1,CXCL8,CXCR5,MAPK1,MAPK3,NFKB1,STAT3	pathway	1.Age.Related.Macular.Degeneration
h_ceramidePathway	Ceramide Signaling Pathway	5.40787e-09	8.25241e-06	6.70927e-08	14.1081	6	22	AIFM1,CASP8,MAPK1,MAPK3,MAPK8,NFKB1	pathway	1.Age.Related.Macular.Degeneration
WP3599_r88581	Transcription factor regulation in adipogenesis	5.40787e-09	8.25241e-06	6.70927e-08	14.1081	6	22	ADIPOQ,MAPK8,NR3C1,PPARG,PPARGC1A,TNF	pathway	1.Age.Related.Macular.Degeneration
WP3630_r94184	NAD metabolism, sirtuins and aging	5.50156e-09	8.39538e-06	6.77047e-08	14.0827	5	11	HIF1A,NFKB1,PARP1,PPARG,SIRT1	pathway	1.Age.Related.Macular.Degeneration
hsa05210	Colorectal cancer - Homo sapiens (human)	6.00768e-09	9.16773e-06	7.33418e-08	14.0377	9	86	AKT2,MAPK1,MAPK3,MAPK8,MTOR,TGFB1,TGFB2,TGFBR1,TP53	pathway	1.Age.Related.Macular.Degeneration
R-HSA-168898	Toll-Like Receptors Cascades	7.47005e-09	1.13993e-05	9.04706e-08	13.8474	11	155	AGER,APP,CASP8,CD36,MAPK1,MAPK3,MAPK8,NFKB1,TLR2,TLR3,TLR4	pathway	1.Age.Related.Macular.Degeneration
hsa04152	AMPK signaling pathway - Homo sapiens (human)	7.84946e-09	1.19783e-05	9.43172e-08	13.7851	10	120	ADIPOQ,ADIPOR1,AKT2,CD36,IGF1R,MTOR,PPARG,PPARGC1A,PRKAA1,SIRT1	pathway	1.Age.Related.Macular.Degeneration
hsa04213	Longevity regulating pathway - multiple species - Homo sapiens (human)	8.00359e-09	1.22135e-05	9.54178e-08	13.74	8	62	AKT2,CRYAB,IGF1R,MTOR,PRKAA1,SIRT1,SOD1,SOD2	pathway	1.Age.Related.Macular.Degeneration
amb2_neutrophils_pathway	amb2 Integrin signaling	9.40538e-09	1.43526e-05	1.11261e-07	13.5673	7	41	AGER,ICAM1,MMP2,MMP9,NFKB1,SELP,TNF	pathway	1.Age.Related.Macular.Degeneration
hsa04510	Focal adhesion - Homo sapiens (human)	9.56931e-09	1.46028e-05	1.12329e-07	13.6152	12	199	AKT2,COL1A2,FLT1,IGF1R,KDR,MAPK1,MAPK3,MAPK8,PTEN,THBS1,VEGFA,VWF	pathway	1.Age.Related.Macular.Degeneration
h_nthiPathway	NFkB activation by Nontypeable Hemophilus influenzae	9.64898e-09	1.47243e-05	1.124e-07	13.531	6	24	IL1B,NFKB1,NR3C1,TGFBR1,TLR2,TNF	pathway	1.Age.Related.Macular.Degeneration
WP3298_r91618	Melatonin metabolism and effects	1.1224e-08	1.71278e-05	1.29756e-07	13.3914	7	42	APOE,CYP1A2,CYP2C19,EDN1,MIR146A,NFKB1,SIRT1	pathway	1.Age.Related.Macular.Degeneration
WP306_r97459	Focal Adhesion	1.13166e-08	1.72691e-05	1.29843e-07	13.4491	12	202	AKT2,COL1A2,FLT1,IGF1R,KDR,MAPK1,MAPK3,MAPK8,PTEN,THBS1,VEGFA,VWF	pathway	1.Age.Related.Macular.Degeneration
R-HSA-381426	Regulation of Insulin-like Growth Factor (IGF) transport and uptake by Insulin-like Growth Factor Binding Proteins (IGFBPs)	1.16611e-08	1.77949e-05	1.32797e-07	13.3923	10	125	APOE,APP,C3,CP,CST3,GAS6,IGFBP7,LGALS1,MMP2,TF	pathway	1.Age.Related.Macular.Degeneration
vegfr1_pathway	VEGFR1 specific signals	1.26266e-08	1.92682e-05	1.42728e-07	13.263	6	25	FLT1,HIF1A,MAPK1,MAPK3,NOS3,VEGFA	pathway	1.Age.Related.Macular.Degeneration
WP231_r89895	TNF alpha Signaling Pathway	1.32843e-08	2.02718e-05	1.49058e-07	13.2494	9	94	CASP8,CCL2,MAPK1,MAPK3,MAPK8,NFKB1,SELE,TNF,TNFRSF1B	pathway	1.Age.Related.Macular.Degeneration
R-HSA-168188	Toll Like Receptor TLR6:TLR2 Cascade	1.45922e-08	2.22676e-05	1.62537e-07	13.1562	9	95	AGER,APP,CD36,MAPK1,MAPK3,MAPK8,NFKB1,TLR2,TLR4	pathway	1.Age.Related.Macular.Degeneration
R-HSA-166058	MyD88:Mal cascade initiated on plasma membrane	1.45922e-08	2.22676e-05	1.62537e-07	13.1562	9	95	AGER,APP,CD36,MAPK1,MAPK3,MAPK8,NFKB1,TLR2,TLR4	pathway	1.Age.Related.Macular.Degeneration
hsa04140	Autophagy - animal - Homo sapiens (human)	1.46637e-08	2.23768e-05	1.62537e-07	13.165	10	128	AKT2,DAPK3,HIF1A,IGF1R,MAPK1,MAPK3,MAPK8,MTOR,PRKAA1,PTEN	pathway	1.Age.Related.Macular.Degeneration
R-HSA-1474244	Extracellular matrix organization	1.48672e-08	2.26874e-05	1.63218e-07	13.2055	14	301	APP,COL1A2,COL8A1,ICAM1,KDR,MMP2,MMP3,MMP7,MMP9,TGFB1,TGFB2,THBS1,TIMP2,VWF	pathway	1.Age.Related.Macular.Degeneration
ceramide_pathway	Ceramide signaling pathway	1.57667e-08	2.40599e-05	1.71857e-07	13.0532	7	44	AIFM1,CASP8,MAPK1,MAPK3,MAPK8,NFKB1,TNF	pathway	1.Age.Related.Macular.Degeneration
R-HSA-181438	Toll Like Receptor 2 (TLR2) Cascade	1.9216e-08	2.93237e-05	2.07969e-07	12.8829	9	98	AGER,APP,CD36,MAPK1,MAPK3,MAPK8,NFKB1,TLR2,TLR4	pathway	1.Age.Related.Macular.Degeneration
R-HSA-168179	Toll Like Receptor TLR1:TLR2 Cascade	1.9216e-08	2.93237e-05	2.07969e-07	12.8829	9	98	AGER,APP,CD36,MAPK1,MAPK3,MAPK8,NFKB1,TLR2,TLR4	pathway	1.Age.Related.Macular.Degeneration
glypican_1pathway	Glypican 1 network	2.08744e-08	3.18543e-05	2.24326e-07	12.7621	6	27	APP,FLT1,TGFB1,TGFB2,TGFBR1,VEGFA	pathway	1.Age.Related.Macular.Degeneration
R-HSA-168164	Toll Like Receptor 3 (TLR3) Cascade	2.1019e-08	3.2075e-05	2.24326e-07	12.7939	9	99	AGER,APP,CASP8,MAPK1,MAPK3,MAPK8,NFKB1,TLR3,TLR4	pathway	1.Age.Related.Macular.Degeneration
hsa04930	Type II diabetes mellitus - Homo sapiens (human)	2.17791e-08	3.32348e-05	2.30798e-07	12.7318	7	46	ADIPOQ,MAPK1,MAPK3,MAPK8,MTOR,PKM,TNF	pathway	1.Age.Related.Macular.Degeneration
syndecan_1_pathway	Syndecan-1-mediated signaling events	2.17791e-08	3.32348e-05	2.30798e-07	12.7318	7	46	COL1A2,COL8A1,MAPK1,MAPK3,MMP7,MMP9,TGFB1	pathway	1.Age.Related.Macular.Degeneration
R-HSA-166166	MyD88-independent TLR4 cascade	2.29682e-08	3.50495e-05	2.41721e-07	12.7058	9	100	AGER,APP,CASP8,MAPK1,MAPK3,MAPK8,NFKB1,TLR3,TLR4	pathway	1.Age.Related.Macular.Degeneration
R-HSA-937061	TRIF(TICAM1)-mediated TLR4 signaling	2.29682e-08	3.50495e-05	2.41721e-07	12.7058	9	100	AGER,APP,CASP8,MAPK1,MAPK3,MAPK8,NFKB1,TLR3,TLR4	pathway	1.Age.Related.Macular.Degeneration
h_granulocytesPathway	Adhesion and Diapedesis of Granulocytes	2.3459e-08	3.57984e-05	2.45194e-07	12.6357	5	14	C5,ICAM1,SELL,SELP,TNF	pathway	1.Age.Related.Macular.Degeneration
hsa05214	Glioma - Homo sapiens (human)	2.39469e-08	3.65429e-05	2.48591e-07	12.6506	8	71	AKT2,IGF1R,MAPK1,MAPK3,MDM2,MTOR,PTEN,TP53	pathway	1.Age.Related.Macular.Degeneration
WP2203_r96065	Thymic Stromal LymphoPoietin (TSLP) Signaling Pathway	2.54487e-08	3.88347e-05	2.62397e-07	12.5769	7	47	CXCL8,MAPK1,MAPK3,MAPK8,MTOR,NFKB1,STAT3	pathway	1.Age.Related.Macular.Degeneration
R-HSA-1643685	Disease	2.57332e-08	3.92689e-05	2.63549e-07	12.7884	25	1047	ABCA1,AKT2,APP,CD36,CP,DKK1,GLB1,MAPK1,MAPK3,MDM2,MTOR,NFKB1,PTEN,SLC11A2,SLC2A1,SLCO1B1,SOD2,STAT3,TGFB1,TGFBR1,THBS1,TLR2,TLR3,TLR4,VWF	pathway	1.Age.Related.Macular.Degeneration
WP4300_r97801	Extracellular vesicles in the crosstalk of cardiac cells	2.64222e-08	4.03203e-05	2.68802e-07	12.5274	6	28	KDR,MMP9,PTEN,SOD1,STAT3,TLR4	pathway	1.Age.Related.Macular.Degeneration
WP4186_r95479	Somatroph axis (GH) and its relationship to dietary restriction and aging	2.81688e-08	4.29856e-05	2.84673e-07	12.4456	4	6	IGF1R,MTOR,PTEN,SIRT1	pathway	1.Age.Related.Macular.Degeneration
angiopoietinreceptor_pathway	Angiopoietin receptor Tie2-mediated signaling	2.96287e-08	4.52134e-05	2.97456e-07	12.4256	7	48	MAPK1,MAPK3,MAPK8,MMP2,NFKB1,NOS3,TNF	pathway	1.Age.Related.Macular.Degeneration
avb3_integrin_pathway	Integrins in angiogenesis	2.99191e-08	4.56565e-05	2.98409e-07	12.4294	8	73	CASP8,COL1A2,COL8A1,IGF1R,KDR,MAPK1,MAPK3,VEGFA	pathway	1.Age.Related.Macular.Degeneration
h_vegfPathway	VEGF, Hypoxia, and Angiogenesis	3.31329e-08	5.05608e-05	3.28317e-07	12.302	6	29	ARNT,FLT1,HIF1A,KDR,NOS3,VEGFA	pathway	1.Age.Related.Macular.Degeneration
WP4216_r97624	Chromosomal and microsatellite instability in colorectal cancer	3.33584e-08	5.09049e-05	3.28419e-07	12.3213	8	74	AKT2,MAPK1,MAPK3,MAPK8,TGFB1,TGFB2,TGFBR1,TP53	pathway	1.Age.Related.Macular.Degeneration
h_hifPathway	Hypoxia-Inducible Factor in the Cardiovascular System	3.49999e-08	5.34099e-05	3.42371e-07	12.2367	5	15	ARNT,EDN1,HIF1A,NOS3,VEGFA	pathway	1.Age.Related.Macular.Degeneration
WP129_r72054	Matrix Metalloproteinases	4.11897e-08	6.28556e-05	4.00354e-07	12.0852	6	30	MMP2,MMP3,MMP7,MMP9,TIMP2,TNF	pathway	1.Age.Related.Macular.Degeneration
WP408_r98125	Oxidative Stress	4.11897e-08	6.28556e-05	4.00354e-07	12.0852	6	30	HMOX1,NFE2L2,NFKB1,NQO1,SOD1,SOD2	pathway	1.Age.Related.Macular.Degeneration
R-HSA-8957275	Post-translational protein phosphorylation	4.51486e-08	6.88968e-05	4.36056e-07	12.0353	9	108	APOE,APP,C3,CP,CST3,GAS6,IGFBP7,LGALS1,TF	pathway	1.Age.Related.Macular.Degeneration
WP2884_r94787	NRF2 pathway	4.84089e-08	7.3872e-05	4.64604e-07	11.981	10	145	AGER,GSTM1,GSTP1,HMOX1,NFE2L2,NQO1,SLC2A1,SQSTM1,TGFB1,TGFB2	pathway	1.Age.Related.Macular.Degeneration
avb3_opn_pathway	Osteopontin-mediated events	5.07962e-08	7.7515e-05	4.84469e-07	11.8765	6	31	MAPK1,MAPK3,MAPK8,MMP2,MMP9,NFKB1	pathway	1.Age.Related.Macular.Degeneration
h_LairPathway	Cells and Molecules involved in local acute inflammatory response	7.13507e-08	0.000108881	6.76281e-07	11.5266	5	17	C3,C5,ICAM1,SELP,TNF	pathway	1.Age.Related.Macular.Degeneration
syndecan_2_pathway	Syndecan-2-mediated signaling events	7.55786e-08	0.000115333	7.11932e-07	11.4811	6	33	CXCL8,MAPK1,MAPK3,MAPK8,MMP2,TGFB1	pathway	1.Age.Related.Macular.Degeneration
h_il1rPathway	Signal transduction through IL1R	7.55786e-08	0.000115333	7.11932e-07	11.4811	6	33	IL1B,MAPK8,NFKB1,TGFB1,TGFB2,TNF	pathway	1.Age.Related.Macular.Degeneration
WP710_r95580	DNA Damage Response (only ATM dependent)	7.80359e-08	0.000119083	7.30569e-07	11.4928	9	115	AKT2,MAPK1,MAPK8,MDM2,NFKB1,PTEN,SOD2,TGFB1,TP53	pathway	1.Age.Related.Macular.Degeneration
R-HSA-1989781	PPARA activates gene expression	9.06242e-08	0.000138293	8.43247e-07	11.3446	9	117	ABCA1,AHR,ANGPTL4,ARNT,CD36,NR1H3,PPARA,PPARG,PPARGC1A	pathway	1.Age.Related.Macular.Degeneration
hsa04071	Sphingolipid signaling pathway - Homo sapiens (human)	9.75566e-08	0.000148871	9.0225e-07	11.2715	9	118	AKT2,MAPK1,MAPK3,MAPK8,NFKB1,NOS3,PTEN,TNF,TP53	pathway	1.Age.Related.Macular.Degeneration
WP195_r89932	IL-1 signaling pathway	1.01206e-07	0.000154441	9.30366e-07	11.2046	7	57	CCL2,IL1B,MAPK1,MAPK3,MAPK8,NFKB1,SQSTM1	pathway	1.Age.Related.Macular.Degeneration
R-HSA-400206	Regulation of lipid metabolism by Peroxisome proliferator-activated receptor alpha (PPARalpha)	1.04946e-07	0.000160148	9.58971e-07	11.1992	9	119	ABCA1,AHR,ANGPTL4,ARNT,CD36,NR1H3,PPARA,PPARG,PPARGC1A	pathway	1.Age.Related.Macular.Degeneration
hsa05143	African trypanosomiasis - Homo sapiens (human)	1.09555e-07	0.000167181	9.95124e-07	11.1117	6	35	ICAM1,IL10,IL18,IL1B,SELE,TNF	pathway	1.Age.Related.Macular.Degeneration
WP299_r96301	Nuclear Receptors in Lipid Metabolism and Toxicity	1.09555e-07	0.000167181	9.95124e-07	11.1117	6	35	ABCA1,ABCG1,CYP1A2,NR1H3,PPARA,PPARG	pathway	1.Age.Related.Macular.Degeneration
WP560_r94936	TGF-beta Receptor Signaling	1.1446e-07	0.000174667	1.03353e-06	11.0824	7	58	MAPK3,NFKB1,STAT3,TGFB1,TGFBR1,THBS1,TNF	pathway	1.Age.Related.Macular.Degeneration
h_HivnefPathway	HIV-I Nef	1.1446e-07	0.000174667	1.03353e-06	11.0824	7	58	CASP8,MAPK8,MDM2,NFKB1,PARP1,TNF,TNFRSF1B	pathway	1.Age.Related.Macular.Degeneration
WP558_r95109	Complement and Coagulation Cascades	1.2915e-07	0.000197083	1.15931e-06	10.9624	7	59	C3,CFB,CFD,CFH,CR2,F3,VWF	pathway	1.Age.Related.Macular.Degeneration
WP4191_r96444	Caloric restriction and aging	1.30092e-07	0.00019852	1.16094e-06	10.9182	4	8	MTOR,PPARGC1A,SIRT1,TP53	pathway	1.Age.Related.Macular.Degeneration
anthraxpathway	Cellular roles of Anthrax toxin	1.32645e-07	0.000202416	1.17684e-06	10.9087	5	19	IL18,IL1B,MAPK1,MAPK3,TNF	pathway	1.Age.Related.Macular.Degeneration
h_compPathway	Complement Pathway	1.32645e-07	0.000202416	1.17684e-06	10.9087	5	19	C3,C5,CFB,CFD,MBL2	pathway	1.Age.Related.Macular.Degeneration
R-HSA-6798695	Neutrophil degranulation	1.38483e-07	0.000211326	1.22154e-06	11.0296	16	480	C3,CD36,CFD,CST3,CXCL1,GLB1,GSTP1,HP,MAPK1,MMP9,NFKB1,PKM,SELL,TIMP2,TLR2,TNFRSF1B	pathway	1.Age.Related.Macular.Degeneration
WP706_r96990	Sudden Infant Death Syndrome (SIDS) Susceptibility Pathways	1.46058e-07	0.000222885	1.28095e-06	10.8878	10	163	CXCL8,HIF1A,IL10,IL1B,NFKB1,NR3C1,PPARGC1A,TF,TNF,VEGFA	pathway	1.Age.Related.Macular.Degeneration
h_tollPathway	Toll-Like Receptor Pathway	1.55201e-07	0.000236837	1.35336e-06	10.7653	6	37	MAPK8,NFKB1,PPARA,TLR2,TLR3,TLR4	pathway	1.Age.Related.Macular.Degeneration
h_atmPathway	ATM Signaling Pathway	1.75913e-07	0.000268443	1.52524e-06	10.6275	5	20	MAPK8,MDM2,NFKB1,RAD51,TP53	pathway	1.Age.Related.Macular.Degeneration
WP4136_r96449	Fibrin Complement Receptor 3 Signaling Pathway	1.83295e-07	0.000279708	1.58027e-06	10.5998	6	38	CCL2,NFKB1,NOS2,TLR3,TLR4,TNF	pathway	1.Age.Related.Macular.Degeneration
hsa05170	Human immunodeficiency virus 1 infection - Homo sapiens (human)	1.87294e-07	0.000285811	1.60568e-06	10.6579	11	212	AKT2,CASP8,MAPK1,MAPK3,MAPK8,MTOR,NFKB1,TLR2,TLR4,TNF,TNFRSF1B	pathway	1.Age.Related.Macular.Degeneration
R-HSA-975138	TRAF6 mediated induction of NFkB and MAP kinases upon TLR7/8 or 9 activation	2.02675e-07	0.000309282	1.72783e-06	10.531	8	93	AGER,APP,MAPK1,MAPK3,MAPK8,NFKB1,TLR3,TLR4	pathway	1.Age.Related.Macular.Degeneration
R-HSA-975155	MyD88 dependent cascade initiated on endosome	2.20293e-07	0.000336166	1.86759e-06	10.4484	8	94	AGER,APP,MAPK1,MAPK3,MAPK8,NFKB1,TLR3,TLR4	pathway	1.Age.Related.Macular.Degeneration
R-HSA-168181	Toll Like Receptor 7/8 (TLR7/8) Cascade	2.20293e-07	0.000336166	1.86759e-06	10.4484	8	94	AGER,APP,MAPK1,MAPK3,MAPK8,NFKB1,TLR3,TLR4	pathway	1.Age.Related.Macular.Degeneration
WP1772_r94912	Apoptosis Modulation and Signaling	2.20293e-07	0.000336166	1.86759e-06	10.4484	8	94	AIFM1,CASP8,MAPK3,MAPK8,NFKB1,TNFRSF10A,TNFRSF1B,TP53	pathway	1.Age.Related.Macular.Degeneration
WP3670_r90107	Simplified Interaction Map Between LOXL4 and Oxidative Stress Pathway	2.2965e-07	0.000350446	1.93616e-06	10.362	5	21	IGFBP7,NFE2L2,NQO1,SIRT1,TGFB1	pathway	1.Age.Related.Macular.Degeneration
WP4313_r97956	Ferroptosis	2.52073e-07	0.000384663	2.11353e-06	10.2831	6	40	CP,HMOX1,SLC11A2,TF,TFRC,TP53	pathway	1.Age.Related.Macular.Degeneration
hsa04216	Ferroptosis - Homo sapiens (human)	2.52073e-07	0.000384663	2.11353e-06	10.2831	6	40	CP,HMOX1,SLC11A2,TF,TFRC,TP53	pathway	1.Age.Related.Macular.Degeneration
WP1584_r94959	Type II diabetes mellitus	2.95603e-07	0.000451091	2.46498e-06	10.1106	5	22	ADIPOQ,MAPK1,MAPK8,MTOR,TNF	pathway	1.Age.Related.Macular.Degeneration
R-HSA-168138	Toll Like Receptor 9 (TLR9) Cascade	3.04538e-07	0.000464725	2.52568e-06	10.1276	8	98	AGER,APP,MAPK1,MAPK3,MAPK8,NFKB1,TLR3,TLR4	pathway	1.Age.Related.Macular.Degeneration
hsa04371	Apelin signaling pathway - Homo sapiens (human)	3.51263e-07	0.000536028	2.89745e-06	10.0033	9	137	AKT2,MAPK1,MAPK3,MTOR,NOS2,NOS3,PPARGC1A,PRKAA1,TGFBR1	pathway	1.Age.Related.Macular.Degeneration
h_p53hypoxiaPathway	Hypoxia and p53 in the Cardiovascular system	3.75694e-07	0.000573309	3.08231e-06	9.87198	5	23	HIF1A,MAPK8,MDM2,NQO1,TP53	pathway	1.Age.Related.Macular.Degeneration
R-HSA-166663	Initial triggering of complement	3.75694e-07	0.000573309	3.08231e-06	9.87198	5	23	C3,CFB,CFD,CRP,MBL2	pathway	1.Age.Related.Macular.Degeneration
R-HSA-174824	Plasma lipoprotein assembly, remodeling, and clearance	3.86402e-07	0.00058965	3.15321e-06	9.87483	7	69	ABCA1,ABCG1,ANGPTL4,APOE,CETP,NR1H3,SCARB1	pathway	1.Age.Related.Macular.Degeneration
R-HSA-5260271	Diseases of Immune System	4.72022e-07	0.000720305	3.83141e-06	9.64483	5	24	CD36,NFKB1,TLR2,TLR3,TLR4	pathway	1.Age.Related.Macular.Degeneration
R-HSA-5602358	Diseases associated with the TLR signaling cascade	4.72022e-07	0.000720305	3.83141e-06	9.64483	5	24	CD36,NFKB1,TLR2,TLR3,TLR4	pathway	1.Age.Related.Macular.Degeneration
WP262_r97758	EBV LMP1 signaling	4.72022e-07	0.000720305	3.83141e-06	9.64483	5	24	CXCL8,MAPK1,MAPK8,NFKB1,TNF	pathway	1.Age.Related.Macular.Degeneration
WP3612_r95149	Photodynamic therapy-induced NFE2L2 (NRF2) survival signaling	4.72022e-07	0.000720305	3.83141e-06	9.64483	5	24	GSTP1,HMOX1,MAPK8,NFE2L2,NQO1	pathway	1.Age.Related.Macular.Degeneration
hsa05202	Transcriptional misregulation in cancer - Homo sapiens (human)	4.97513e-07	0.000759204	4.01695e-06	9.67647	10	186	CXCL8,FLT1,IGF1R,MDM2,MMP3,MMP9,NFKB1,PPARG,PROM1,TP53	pathway	1.Age.Related.Macular.Degeneration
hsa05218	Melanoma - Homo sapiens (human)	5.18884e-07	0.000791817	4.16746e-06	9.58253	7	72	AKT2,IGF1R,MAPK1,MAPK3,MDM2,PTEN,TP53	pathway	1.Age.Related.Macular.Degeneration
WP3668_r97639	Hypothesized Pathways in Pathogenesis of Cardiovascular Disease	5.8687e-07	0.000895564	4.68882e-06	9.42814	5	25	MAPK1,MAPK3,MAPK8,POSTN,TGFBR1	pathway	1.Age.Related.Macular.Degeneration
h_keratinocytePathway	Keratinocyte Differentiation	5.95259e-07	0.000908365	4.73107e-06	9.42948	6	46	MAPK1,MAPK3,MAPK8,NFKB1,TNF,TNFRSF1B	pathway	1.Age.Related.Macular.Degeneration
h_monocytePathway	Monocyte and its Surface Molecules	6.03805e-07	0.000921407	4.77413e-06	9.3871	4	11	ICAM1,SELE,SELL,SELP	pathway	1.Age.Related.Macular.Degeneration
R-HSA-1234158	Regulation of gene expression by Hypoxia-inducible Factor	6.03805e-07	0.000921407	4.77413e-06	9.3871	4	11	ARNT,EPAS1,HIF1A,VEGFA	pathway	1.Age.Related.Macular.Degeneration
h_eponfkbPathway	Erythropoietin mediated neuroprotection through NF-kB	6.03805e-07	0.000921407	4.77413e-06	9.3871	4	11	ARNT,HIF1A,NFKB1,SOD2	pathway	1.Age.Related.Macular.Degeneration
R-HSA-597592	Post-translational protein modification	7.21932e-07	0.00110167	5.6787e-06	9.53537	27	1426	APOE,APP,ATXN7,C3,CP,CST3,EPAS1,GAS6,GLB1,HIF1A,IGFBP7,LGALS1,MDM2,NLRP3,NR1H3,NR3C1,PARK7,PARP1,PPARA,PPARG,PPARGC1A,PTEN,TF,TGFB1,TGFBR1,THBS1,TP53	pathway	1.Age.Related.Macular.Degeneration
WP2037_r95112	Prolactin Signaling Pathway	7.53168e-07	0.00114933	5.89402e-06	9.21326	7	76	MAPK1,MAPK3,MAPK8,MTOR,NFKB1,NOS2,STAT3	pathway	1.Age.Related.Macular.Degeneration
hsa04145	Phagosome - Homo sapiens (human)	8.44965e-07	0.00128942	6.57866e-06	9.13574	9	152	C3,CD36,HLA-DQB1,MBL2,SCARB1,TFRC,THBS1,TLR2,TLR4	pathway	1.Age.Related.Macular.Degeneration
WP286_r78583	IL-3 Signaling Pathway	8.74198e-07	0.00133403	6.7717e-06	9.04801	6	49	CXCL8,MAPK1,MAPK3,MAPK8,STAT3,TGFB1	pathway	1.Age.Related.Macular.Degeneration
WP530_r96982	Cytokines and Inflammatory Response	8.82224e-07	0.00134627	6.79936e-06	9.0227	5	27	CXCL1,IL10,IL1B,TGFB1,TNF	pathway	1.Age.Related.Macular.Degeneration
WP1559_r97675	TFs Regulate miRNAs related to cardiac hypertrophy	9.01017e-07	0.00137495	6.90931e-06	8.98814	4	12	AKT2,NFKB1,STAT3,TGFB1	pathway	1.Age.Related.Macular.Degeneration
WP382_r96995	MAPK Signaling Pathway	9.27788e-07	0.0014158	7.07902e-06	9.07925	11	249	AKT2,IL1B,MAPK1,MAPK3,MAPK8,NFKB1,TGFB1,TGFB2,TGFBR1,TNF,TP53	pathway	1.Age.Related.Macular.Degeneration
hsa04979	Cholesterol metabolism - Homo sapiens (human)	9.87986e-07	0.00150767	7.50083e-06	8.9266	6	50	ABCA1,ANGPTL4,APOE,CD36,CETP,SCARB1	pathway	1.Age.Related.Macular.Degeneration
hsa05169	Epstein-Barr virus infection - Homo sapiens (human)	1.01156e-06	0.00154364	7.64178e-06	8.97629	10	201	AKT2,CR2,HLA-DQB1,ICAM1,IL10,MAPK8,MDM2,NFKB1,STAT3,TP53	pathway	1.Age.Related.Macular.Degeneration
trail_pathway	TRAIL signaling pathway	1.06827e-06	0.00163018	8.03042e-06	8.83245	5	28	CASP8,MAPK1,MAPK3,MAPK8,TNFRSF10A	pathway	1.Age.Related.Macular.Degeneration
WP4262_r97132	Breast cancer pathway	1.108e-06	0.0016908	8.28825e-06	8.86816	9	157	AKT2,IGF1R,MAPK1,MAPK3,MTOR,PARP1,PTEN,RAD51,TP53	pathway	1.Age.Related.Macular.Degeneration
hsa04919	Thyroid hormone signaling pathway - Homo sapiens (human)	1.11173e-06	0.0016965	8.28825e-06	8.84621	8	116	AKT2,HIF1A,MAPK1,MAPK3,MDM2,MTOR,SLC2A1,TP53	pathway	1.Age.Related.Macular.Degeneration
hsa05166	Human T-cell leukemia virus 1 infection - Homo sapiens (human)	1.17163e-06	0.0017879	8.67914e-06	8.84944	11	255	AKT2,HLA-DQB1,ICAM1,MAPK8,NFKB1,SLC2A1,TGFB1,TGFB2,TGFBR1,TNF,TP53	pathway	1.Age.Related.Macular.Degeneration
WP3869_r98007	Cannabinoid receptor signaling	1.28392e-06	0.00195926	9.46504e-06	8.64967	5	29	AHR,CYP2C19,MAPK1,MAPK3,MAPK8	pathway	1.Age.Related.Macular.Degeneration
WP1434_r94913	Osteopontin Signaling	1.29473e-06	0.00197576	9.49884e-06	8.62692	4	13	MAPK1,MAPK3,MMP9,NFKB1	pathway	1.Age.Related.Macular.Degeneration
R-HSA-879415	Advanced glycosylation endproduct receptor signaling	1.29473e-06	0.00197576	9.49884e-06	8.62692	4	13	AGER,APP,MAPK1,MAPK3	pathway	1.Age.Related.Macular.Degeneration
WP481_r94171	Insulin Signaling	1.36671e-06	0.0020856	9.97895e-06	8.66107	9	161	AKT2,IGF1R,MAPK1,MAPK3,MAPK8,MTOR,PRKAA1,PTEN,SLC2A1	pathway	1.Age.Related.Macular.Degeneration
WP2261_r89520	Signaling Pathways in Glioblastoma	1.37595e-06	0.00209971	9.9986e-06	8.61652	7	83	AKT2,IGF1R,MAPK1,MAPK3,MDM2,PTEN,TP53	pathway	1.Age.Related.Macular.Degeneration
hsa04350	TGF-beta signaling pathway - Homo sapiens (human)	1.49275e-06	0.00227793	1.07959e-05	8.5359	7	84	MAPK1,MAPK3,TGFB1,TGFB2,TGFBR1,THBS1,TNF	pathway	1.Age.Related.Macular.Degeneration
WP2870_r88052	Extracellular vesicle-mediated signaling in recipient cells	1.53247e-06	0.00233854	1.10309e-05	8.47381	5	30	MTOR,PROM1,TGFB1,TGFB2,TGFBR1	pathway	1.Age.Related.Macular.Degeneration
WP3286_r93705	Copper homeostasis	1.57102e-06	0.00239738	1.12553e-05	8.46659	6	54	APP,MDM2,PTEN,SLC11A2,SOD1,TP53	pathway	1.Age.Related.Macular.Degeneration
WP3929_r90949	Chemokine signaling pathway	1.67601e-06	0.00255758	1.19513e-05	8.45982	9	165	AKT2,CCL24,CX3CL1,CX3CR1,CXCR5,MAPK1,MAPK3,NFKB1,STAT3	pathway	1.Age.Related.Macular.Degeneration
WP254_r96952	Apoptosis	1.75133e-06	0.00267254	1.24304e-05	8.37782	7	86	CASP8,IGF1R,MDM2,NFKB1,TNF,TNFRSF1B,TP53	pathway	1.Age.Related.Macular.Degeneration
WP2112_r94745	IL17 signaling pathway	1.8174e-06	0.00277336	1.28396e-05	8.30438	5	31	IL17A,MAPK1,MAPK3,NFKB1,STAT3	pathway	1.Age.Related.Macular.Degeneration
WP3850_r88165	Factors and pathways affecting insulin-like growth factor (IGF1)-Akt signaling	1.8174e-06	0.00277336	1.28396e-05	8.30438	5	31	IGF1R,MTOR,NFKB1,PPARGC1A,PTEN	pathway	1.Age.Related.Macular.Degeneration
h_mapkPathway	MAPKinase Signaling Pathway	1.89405e-06	0.00289033	1.33195e-05	8.30032	7	87	MAPK1,MAPK3,MAPK8,NFKB1,TGFB1,TGFB2,TGFBR1	pathway	1.Age.Related.Macular.Degeneration
R-HSA-109581	Apoptosis	2.0439e-06	0.00311899	1.43073e-05	8.26414	9	169	AKT2,CASP8,DAPK3,MAPK8,STAT3,TJP1,TLR4,TNFRSF10A,TP53	pathway	1.Age.Related.Macular.Degeneration
WP3893_r89702	Development and heterogeneity of the ILC family	2.14245e-06	0.00326937	1.49286e-05	8.14095	5	32	AHR,IL17A,IL18,IL1B,TNF	pathway	1.Age.Related.Macular.Degeneration
WP3858_r89945	Toll-like Receptor Signaling	2.14245e-06	0.00326937	1.49286e-05	8.14095	5	32	MAPK1,NFKB1,TLR2,TLR3,TLR4	pathway	1.Age.Related.Macular.Degeneration
R-HSA-5357801	Programmed Cell Death	2.36366e-06	0.00360694	1.63952e-05	8.12088	9	172	AKT2,CASP8,DAPK3,MAPK8,STAT3,TJP1,TLR4,TNFRSF10A,TP53	pathway	1.Age.Related.Macular.Degeneration
h_nuclearRsPathway	Nuclear Receptors in Lipid Metabolism and Toxicity	2.44623e-06	0.00373295	1.68912e-05	7.9933	4	15	CYP1A2,NR1H3,PPARA,PPARG	pathway	1.Age.Related.Macular.Degeneration
WP3_r94689	Transcriptional activation by NRF2	2.44623e-06	0.00373295	1.68912e-05	7.9933	4	15	HMOX1,MAPK8,NFE2L2,NQO1	pathway	1.Age.Related.Macular.Degeneration
WP4217_r97372	Ebola Virus Pathway on Host	2.4804e-06	0.00378508	1.70499e-05	8.05357	8	129	GAS6,HLA-DQB1,IGF1R,MAPK1,MAPK3,MBL2,NFKB1,TLR4	pathway	1.Age.Related.Macular.Degeneration
R-HSA-1592389	Activation of Matrix Metalloproteinases	2.51153e-06	0.00383259	1.71865e-05	7.98311	5	33	MMP2,MMP3,MMP7,MMP9,TIMP2	pathway	1.Age.Related.Macular.Degeneration
WP69_r97623	T-Cell antigen Receptor (TCR) Signaling Pathway	2.56608e-06	0.00391583	1.74814e-05	8.00004	7	91	IL17A,IL1B,MAPK1,MAPK3,MAPK8,NFKB1,TGFB1	pathway	1.Age.Related.Macular.Degeneration
hsa04370	VEGF signaling pathway - Homo sapiens (human)	2.66684e-06	0.0040696	1.80871e-05	7.94219	6	59	AKT2,KDR,MAPK1,MAPK3,NOS3,VEGFA	pathway	1.Age.Related.Macular.Degeneration
R-HSA-173736	Alternative complement activation	2.87806e-06	0.00439192	1.94333e-05	7.81961	3	5	C3,CFB,CFD	pathway	1.Age.Related.Macular.Degeneration
WP2868_r90260	TCA Cycle Nutrient Utilization and Invasiveness of Ovarian Cancer	2.87806e-06	0.00439192	1.94333e-05	7.81961	3	5	MAPK1,MAPK3,STAT3	pathway	1.Age.Related.Macular.Degeneration
R-HSA-8849473	PTK6 Expression	2.87806e-06	0.00439192	1.94333e-05	7.81961	3	5	EPAS1,HIF1A,NR3C1	pathway	1.Age.Related.Macular.Degeneration
WP313_r97740	Signaling of Hepatocyte Growth Factor Receptor	2.92881e-06	0.00446937	1.96889e-05	7.83051	5	34	MAPK1,MAPK3,MAPK8,PTEN,STAT3	pathway	1.Age.Related.Macular.Degeneration
hsa05162	Measles - Homo sapiens (human)	2.94676e-06	0.00449675	1.97226e-05	7.88357	8	132	AKT2,IL1B,NFKB1,STAT3,TLR2,TLR4,TNFRSF10A,TP53	pathway	1.Age.Related.Macular.Degeneration
WP3915_r94801	Angiopoietin Like Protein 8 Regulatory Pathway	2.94676e-06	0.00449675	1.97226e-05	7.88357	8	132	AKT2,MAPK1,MAPK3,MAPK8,MTOR,NR1H3,PRKAA1,SLC2A1	pathway	1.Age.Related.Macular.Degeneration
WP366_r90028	TGF-beta Signaling Pathway	3.11788e-06	0.00475789	2.07768e-05	7.82788	8	133	APP,COL1A2,MAPK1,MAPK8,TGFB1,TGFBR1,THBS1,TP53	pathway	1.Age.Related.Macular.Degeneration
h_cdMacPathway	Cadmium induces DNA synthesis and proliferation in macrophages	3.24477e-06	0.00495151	2.15283e-05	7.71213	4	16	MAPK1,MAPK3,NFKB1,TNF	pathway	1.Age.Related.Macular.Degeneration
R-HSA-8943724	Regulation of PTEN gene transcription	3.25068e-06	0.00496053	2.15283e-05	7.74613	6	61	MAPK1,MAPK3,MTOR,PPARG,SNAI1,TP53	pathway	1.Age.Related.Macular.Degeneration
R-HSA-392499	Metabolism of proteins	3.3975e-06	0.00518458	2.23473e-05	8.16438	33	2131	ACE,APOE,APP,ATXN7,C3,CCL2,CP,CST3,CXCL8,EPAS1,GAS6,GLB1,HIF1A,IGFBP7,LGALS1,MDM2,MMP2,NLRP3,NOS2,NR1H3,NR3C1,PARK7,PARP1,PPARA,PPARG,PPARGC1A,PTEN,STAT3,TF,TGFB1,TGFBR1,THBS1,TP53	pathway	1.Age.Related.Macular.Degeneration
hsa05020	Prion diseases - Homo sapiens (human)	3.39869e-06	0.0051864	2.23473e-05	7.68282	5	35	C5,IL1B,MAPK1,MAPK3,SOD1	pathway	1.Age.Related.Macular.Degeneration
hsa04064	NF-kappa B signaling pathway - Homo sapiens (human)	3.42651e-06	0.00522885	2.23473e-05	7.71427	7	95	CXCL8,ICAM1,IL1B,NFKB1,PARP1,TLR4,TNF	pathway	1.Age.Related.Macular.Degeneration
R-HSA-3108232	SUMO E3 ligases SUMOylate target proteins	3.59456e-06	0.00548531	2.33417e-05	7.70793	9	181	MDM2,NR1H3,NR3C1,PARK7,PARP1,PPARA,PPARG,PPARGC1A,TP53	pathway	1.Age.Related.Macular.Degeneration
il12_2pathway	IL12-mediated signaling events	3.93455e-06	0.00600413	2.54412e-05	7.55712	6	63	IL18,IL1B,MTOR,NFKB1,NOS2,STAT3	pathway	1.Age.Related.Macular.Degeneration
hsa04640	Hematopoietic cell lineage - Homo sapiens (human)	3.9396e-06	0.00601183	2.54412e-05	7.57643	7	97	CD34,CD36,CR2,HLA-DQB1,IL1B,TFRC,TNF	pathway	1.Age.Related.Macular.Degeneration
h_il10Pathway	IL-10 Anti-inflammatory Signaling Pathway	4.2212e-06	0.00644155	2.70654e-05	7.45037	4	17	HMOX1,IL10,STAT3,TNF	pathway	1.Age.Related.Macular.Degeneration
h_pmlPathway	Regulation of transcriptional activity by PML	4.2212e-06	0.00644155	2.70654e-05	7.45037	4	17	SIRT1,TNF,TNFRSF1B,TP53	pathway	1.Age.Related.Macular.Degeneration
R-HSA-1442490	Collagen degradation	4.31791e-06	0.00658913	2.75696e-05	7.4651	6	64	COL1A2,COL8A1,MMP2,MMP3,MMP7,MMP9	pathway	1.Age.Related.Macular.Degeneration
R-HSA-446652	Interleukin-1 family signaling	4.33221e-06	0.00661095	2.75696e-05	7.50355	8	139	AGER,APP,IL18,IL1B,MAPK8,NFKB1,SQSTM1,STAT3	pathway	1.Age.Related.Macular.Degeneration
h_metPathway	Signaling of Hepatocyte Growth Factor Receptor	4.51493e-06	0.00688978	2.85883e-05	7.40103	5	37	MAPK1,MAPK3,MAPK8,PTEN,STAT3	pathway	1.Age.Related.Macular.Degeneration
R-HSA-6807070	PTEN Regulation	4.56918e-06	0.00697257	2.88123e-05	7.45106	8	140	AKT2,MAPK1,MAPK3,MTOR,PPARG,PTEN,SNAI1,TP53	pathway	1.Age.Related.Macular.Degeneration
R-HSA-2990846	SUMOylation	4.69177e-06	0.00715964	2.94635e-05	7.44574	9	187	MDM2,NR1H3,NR3C1,PARK7,PARP1,PPARA,PPARG,PPARGC1A,TP53	pathway	1.Age.Related.Macular.Degeneration
vegfr1_2_pathway	Signaling events mediated by VEGFR1 and VEGFR2	4.7311e-06	0.00721965	2.95887e-05	7.37468	6	65	FLT1,KDR,MAPK1,MAPK3,NOS3,PRKAA1	pathway	1.Age.Related.Macular.Degeneration
p75ntrpathway	p75(NTR)-mediated signaling	5.17585e-06	0.00789834	3.22381e-05	7.28579	6	66	APP,MAPK8,MMP3,MMP7,SQSTM1,TP53	pathway	1.Age.Related.Macular.Degeneration
hsa05221	Acute myeloid leukemia - Homo sapiens (human)	5.17585e-06	0.00789834	3.22381e-05	7.28579	6	66	AKT2,MAPK1,MAPK3,MTOR,NFKB1,STAT3	pathway	1.Age.Related.Macular.Degeneration
R-HSA-375276	Peptide ligand-binding receptors	5.34058e-06	0.00814972	3.31289e-05	7.31832	9	190	APP,C3,C5,CX3CL1,CX3CR1,CXCL1,CXCL8,CXCR5,EDN1	pathway	1.Age.Related.Macular.Degeneration
WP3879_r97670	4-hydroxytamoxifen, Dexamethasone, and Retinoic Acids Regulation of p27 Expression	5.39918e-06	0.00823916	3.33569e-05	7.20556	4	18	MAPK1,MAPK3,MTOR,PRKAA1	pathway	1.Age.Related.Macular.Degeneration
WP3859_r90120	TGF-B Signaling in Thyroid Cells for Epithelial-Mesenchymal Transition	5.39918e-06	0.00823916	3.33569e-05	7.20556	4	18	MAPK1,MAPK3,SNAI1,TGFB1	pathway	1.Age.Related.Macular.Degeneration
WP2380_r94178	Brain-Derived Neurotrophic Factor (BDNF) signaling pathway	5.63008e-06	0.0085915	3.46432e-05	7.24535	8	144	MAPK1,MAPK3,MAPK8,MTOR,NFKB1,PRKAA1,SQSTM1,STAT3	pathway	1.Age.Related.Macular.Degeneration
WP3942_r94205	PPAR signaling pathway	5.65397e-06	0.00862796	3.46504e-05	7.1984	6	67	ADIPOQ,ANGPTL4,CD36,NR1H3,PPARA,PPARG	pathway	1.Age.Related.Macular.Degeneration
R-HSA-5660668	CLEC7A/inflammasome pathway	5.72783e-06	0.00874068	3.49627e-05	7.13304	3	6	CASP8,IL1B,NFKB1	pathway	1.Age.Related.Macular.Degeneration
hsa04922	Glucagon signaling pathway - Homo sapiens (human)	5.87776e-06	0.00896946	3.57349e-05	7.18144	7	103	AKT2,PKM,PPARA,PPARGC1A,PRKAA1,SIRT1,SLC2A1	pathway	1.Age.Related.Macular.Degeneration
ifngpathway	IFN-gamma pathway	5.90003e-06	0.00900345	3.57349e-05	7.13568	5	39	IL1B,MAPK1,MAPK3,MTOR,STAT3	pathway	1.Age.Related.Macular.Degeneration
R-HSA-2559583	Cellular Senescence	6.5932e-06	0.0100612	3.97677e-05	7.11114	9	195	CXCL8,IGFBP7,MAPK1,MAPK3,MAPK8,MDM2,NFKB1,STAT3,TP53	pathway	1.Age.Related.Macular.Degeneration
WP1403_r98156	AMP-activated Protein Kinase (AMPK) Signaling	6.71791e-06	0.0102515	4.03603e-05	7.02791	6	69	ADIPOQ,ADIPOR1,AKT2,MTOR,PRKAA1,TP53	pathway	1.Age.Related.Macular.Degeneration
h_tgfbPathway	TGF beta signaling pathway	6.80359e-06	0.0103823	4.07148e-05	6.97568	4	19	MAPK3,TGFB1,TGFB2,TGFBR1	pathway	1.Age.Related.Macular.Degeneration
WP3287_r89371	Overview of nanoparticle effects	6.80359e-06	0.0103823	4.07148e-05	6.97568	4	19	CRP,CXCL8,HMOX1,TNF	pathway	1.Age.Related.Macular.Degeneration
h_tidPathway	Chaperones modulate interferon Signaling Pathway	6.80359e-06	0.0103823	4.07148e-05	6.97568	4	19	NFKB1,TNF,TNFRSF1B,TP53	pathway	1.Age.Related.Macular.Degeneration
hsa05226	Gastric cancer - Homo sapiens (human)	7.24295e-06	0.0110527	4.31748e-05	6.9973	8	149	AKT2,MAPK1,MAPK3,MTOR,TGFB1,TGFB2,TGFBR1,TP53	pathway	1.Age.Related.Macular.Degeneration
WP2059_r97494	Alzheimers Disease	7.24295e-06	0.0110527	4.31748e-05	6.9973	8	149	APOE,APP,CASP8,IL1B,MAPK1,MAPK3,TNF,TP53	pathway	1.Age.Related.Macular.Degeneration
hsa04917	Prolactin signaling pathway - Homo sapiens (human)	7.30768e-06	0.0111515	4.33911e-05	6.94472	6	70	AKT2,MAPK1,MAPK3,MAPK8,NFKB1,STAT3	pathway	1.Age.Related.Macular.Degeneration
WP3941_r94696	Oxidative Damage	7.59761e-06	0.011594	4.49378e-05	6.88503	5	41	C5,CR2,NFKB1,TNF,TNFRSF1B	pathway	1.Age.Related.Macular.Degeneration
hsa04150	mTOR signaling pathway - Homo sapiens (human)	7.98934e-06	0.0121917	4.70723e-05	6.90076	8	151	AKT2,IGF1R,MAPK1,MAPK3,MTOR,PRKAA1,PTEN,TNF	pathway	1.Age.Related.Macular.Degeneration
hsa05203	Viral carcinogenesis - Homo sapiens (human)	8.42135e-06	0.012851	4.94269e-05	6.87064	9	201	C3,CASP8,MAPK1,MAPK3,MDM2,NFKB1,PKM,STAT3,TP53	pathway	1.Age.Related.Macular.Degeneration
R-HSA-2173782	Binding and Uptake of Ligands by Scavenger Receptors	8.57826e-06	0.0130904	5.01549e-05	6.76474	5	42	APOE,CD36,COL1A2,HP,SCARB1	pathway	1.Age.Related.Macular.Degeneration
erbb2erbb3pathway	ErbB2/ErbB3 signaling events	8.57826e-06	0.0130904	5.01549e-05	6.76474	5	42	MAPK1,MAPK3,MAPK8,MTOR,STAT3	pathway	1.Age.Related.Macular.Degeneration
hsa04520	Adherens junction - Homo sapiens (human)	8.61329e-06	0.0131439	5.01675e-05	6.78227	6	72	IGF1R,MAPK1,MAPK3,SNAI1,TGFBR1,TJP1	pathway	1.Age.Related.Macular.Degeneration
R-HSA-1257604	PIP3 activates AKT signaling	9.05783e-06	0.0138222	5.25561e-05	6.82019	10	257	AKT2,IER3,MAPK1,MAPK3,MDM2,MTOR,PPARG,PTEN,SNAI1,TP53	pathway	1.Age.Related.Macular.Degeneration
R-HSA-448706	Interleukin-1 processing	9.97461e-06	0.0152213	5.76563e-05	6.57998	3	7	IL18,IL1B,NFKB1	pathway	1.Age.Related.Macular.Degeneration
hsa03320	PPAR signaling pathway - Homo sapiens (human)	1.01018e-05	0.0154153	5.81708e-05	6.6248	6	74	ADIPOQ,ANGPTL4,CD36,NR1H3,PPARA,PPARG	pathway	1.Age.Related.Macular.Degeneration
s1p_s1p1_pathway	S1P1 pathway	1.03972e-05	0.0158661	5.9647e-05	6.55424	4	21	KDR,MAPK1,MAPK3,VEGFA	pathway	1.Age.Related.Macular.Degeneration
R-HSA-109606	Intrinsic Pathway for Apoptosis	1.08349e-05	0.016534	6.19251e-05	6.53344	5	44	AKT2,CASP8,MAPK8,STAT3,TP53	pathway	1.Age.Related.Macular.Degeneration
WP2332_r79525	Interleukin-11 Signaling Pathway	1.08349e-05	0.016534	6.19251e-05	6.53344	5	44	ICAM1,MAPK1,MAPK3,STAT3,TGFB1	pathway	1.Age.Related.Macular.Degeneration
R-HSA-9006934	Signaling by Receptor Tyrosine Kinases	1.16437e-05	0.0177682	6.62993e-05	6.6332	13	455	AKT2,COL1A2,FLT1,IGF1R,KDR,MAPK1,MAPK3,MMP9,MTOR,NOS3,STAT3,THBS1,VEGFA	pathway	1.Age.Related.Macular.Degeneration
met_pathway	Signaling events mediated by Hepatocyte Growth Factor Receptor (c-Met)	1.17918e-05	0.0179944	6.68935e-05	6.47204	6	76	AKT2,MAPK1,MAPK3,MAPK8,MTOR,SNAI1	pathway	1.Age.Related.Macular.Degeneration
h_cytokinePathway	Cytokine Network	1.2642e-05	0.0192917	7.14506e-05	6.36008	4	22	IL10,IL17A,IL18,TNF	pathway	1.Age.Related.Macular.Degeneration
WP545_r89636	Complement Activation	1.2642e-05	0.0192917	7.14506e-05	6.36008	4	22	C3,C5,CFB,CFD	pathway	1.Age.Related.Macular.Degeneration
tnfpathway	TNF receptor signaling pathway	1.35301e-05	0.020647	7.61881e-05	6.31352	5	46	CASP8,NFKB1,SQSTM1,TNF,TNFRSF1B	pathway	1.Age.Related.Macular.Degeneration
R-HSA-977606	Regulation of Complement cascade	1.50601e-05	0.0229816	8.44914e-05	6.20751	5	47	C3,C5,CFB,CFH,CR2	pathway	1.Age.Related.Macular.Degeneration
h_nfkbPathway	NF-kB Signaling Pathway	1.52244e-05	0.0232324	8.51003e-05	6.17553	4	23	NFKB1,TLR4,TNF,TNFRSF1B	pathway	1.Age.Related.Macular.Degeneration
R-HSA-194313	VEGF ligand-receptor interactions	1.58813e-05	0.0242348	8.84483e-05	6.11653	3	8	FLT1,KDR,VEGFA	pathway	1.Age.Related.Macular.Degeneration
WP2456_r96297	HIF1A and PPARG regulation of glycolysis	1.58813e-05	0.0242348	8.84483e-05	6.11653	3	8	HIF1A,PPARG,SLC2A1	pathway	1.Age.Related.Macular.Degeneration
R-HSA-174577	Activation of C3 and C5	1.58813e-05	0.0242348	8.84483e-05	6.11653	3	8	C3,C5,CFB	pathway	1.Age.Related.Macular.Degeneration
R-HSA-195399	VEGF binds to VEGFR leading to receptor dimerization	1.58813e-05	0.0242348	8.84483e-05	6.11653	3	8	FLT1,KDR,VEGFA	pathway	1.Age.Related.Macular.Degeneration
WP1541_r94314	Energy Metabolism	1.67215e-05	0.0255171	9.27893e-05	6.10397	5	48	PPARA,PPARG,PPARGC1A,PRKAA1,SIRT1	pathway	1.Age.Related.Macular.Degeneration
WP4008_r96448	NO/cGMP/PKG mediated Neuroprotection	1.67215e-05	0.0255171	9.27893e-05	6.10397	5	48	IL1B,NFKB1,NOS2,NOS3,TNF	pathway	1.Age.Related.Macular.Degeneration
R-HSA-380108	Chemokine receptors bind chemokines	1.67215e-05	0.0255171	9.27893e-05	6.10397	5	48	CX3CL1,CX3CR1,CXCL1,CXCL8,CXCR5	pathway	1.Age.Related.Macular.Degeneration
hes_heypathway	Notch-mediated HES/HEY network	1.67215e-05	0.0255171	9.27893e-05	6.10397	5	48	ARNT,HIF1A,KDR,PARP1,STAT3	pathway	1.Age.Related.Macular.Degeneration
h_eif4Pathway	Regulation of eIF4e and p70 S6 Kinase	1.81748e-05	0.0277348	0.000100488	5.99972	4	24	MAPK1,MAPK3,MTOR,PTEN	pathway	1.Age.Related.Macular.Degeneration
R-HSA-211981	Xenobiotics	1.81748e-05	0.0277348	0.000100488	5.99972	4	24	AHR,ARNT,CYP1A2,CYP2C19	pathway	1.Age.Related.Macular.Degeneration
hsa05204	Chemical carcinogenesis - Homo sapiens (human)	1.82785e-05	0.027893	0.000100697	6.03955	6	82	ARNT,CYP1A2,CYP2C19,GSTM1,GSTP1,GSTT1	pathway	1.Age.Related.Macular.Degeneration
R-HSA-212436	Generic Transcription Pathway	2.01914e-05	0.0308121	0.000110835	6.22253	21	1133	AKT2,APOE,MAPK1,MAPK3,MDM2,MTOR,NR1H3,NR3C1,PARP1,PPARA,PPARG,PPARGC1A,PRKAA1,PTEN,RAD51,TGFB1,THBS1,TJP1,TNFRSF10A,TP53,VEGFA	pathway	1.Age.Related.Macular.Degeneration
WP2637_r87707	Structural Pathway of Interleukin 1 (IL-1)	2.04706e-05	0.0312382	0.000111965	5.90392	5	50	MAPK1,MAPK3,MAPK8,MBP,NFKB1	pathway	1.Age.Related.Macular.Degeneration
WP1528_r97641	Physiological and Pathological Hypertrophy of the Heart	2.15249e-05	0.032847	0.000117311	5.83188	4	25	EDN1,MAPK1,MAPK8,STAT3	pathway	1.Age.Related.Macular.Degeneration
alk1pathway	ALK1 signaling events	2.15249e-05	0.032847	0.000117311	5.83188	4	25	MAPK1,MAPK3,TGFB1,TGFBR1	pathway	1.Age.Related.Macular.Degeneration
R-HSA-975871	MyD88 cascade initiated on plasma membrane	2.24592e-05	0.0342728	0.000121967	5.8365	6	85	AGER,APP,MAPK1,MAPK3,MAPK8,NFKB1	pathway	1.Age.Related.Macular.Degeneration
R-HSA-216083	Integrin cell surface interactions	2.24592e-05	0.0342728	0.000121967	5.8365	6	85	COL1A2,COL8A1,ICAM1,KDR,THBS1,VWF	pathway	1.Age.Related.Macular.Degeneration
R-HSA-168142	Toll Like Receptor 10 (TLR10) Cascade	2.24592e-05	0.0342728	0.000121967	5.8365	6	85	AGER,APP,MAPK1,MAPK3,MAPK8,NFKB1	pathway	1.Age.Related.Macular.Degeneration
R-HSA-168176	Toll Like Receptor 5 (TLR5) Cascade	2.24592e-05	0.0342728	0.000121967	5.8365	6	85	AGER,APP,MAPK1,MAPK3,MAPK8,NFKB1	pathway	1.Age.Related.Macular.Degeneration
WP3611_r90923	Photodynamic therapy-induced AP-1 survival signaling.	2.25747e-05	0.0344489	0.000122159	5.8072	5	51	MAPK8,MMP2,NFE2L2,TNF,TP53	pathway	1.Age.Related.Macular.Degeneration
WP3926_r97678	ApoE and miR-146 in inflammation and atherosclerosis	2.37054e-05	0.0361745	0.000127825	5.71762	3	9	APOE,TLR2,TLR4	pathway	1.Age.Related.Macular.Degeneration
R-HSA-9006925	Intracellular signaling by second messengers	2.56907e-05	0.039204	0.000138042	5.7995	10	290	AKT2,IER3,MAPK1,MAPK3,MDM2,MTOR,PPARG,PTEN,SNAI1,TP53	pathway	1.Age.Related.Macular.Degeneration
hsa04014	Ras signaling pathway - Homo sapiens (human)	2.63709e-05	0.040242	0.0001412	5.7513	9	232	AKT2,FLT1,IGF1R,KDR,MAPK1,MAPK3,MAPK8,NFKB1,VEGFA	pathway	1.Age.Related.Macular.Degeneration
WP2840_r97324	Hair Follicle Development: Cytodifferentiation (Part 3 of 3)	2.73779e-05	0.0417786	0.000146079	5.64139	6	88	CD34,DKK1,NFKB1,NR3C1,PROM1,TGFB1	pathway	1.Age.Related.Macular.Degeneration
R-HSA-5357769	Caspase activation via extrinsic apoptotic signalling pathway	2.95549e-05	0.0451008	0.000157146	5.5175	4	27	CASP8,DAPK3,TLR4,TNFRSF10A	pathway	1.Age.Related.Macular.Degeneration
WP673_r96366	ErbB Signaling Pathway	2.99084e-05	0.0456402	0.000158473	5.52926	5	54	MAPK1,MAPK8,MDM2,MTOR,TP53	pathway	1.Age.Related.Macular.Degeneration
caspase_pathway	Caspase Cascade in Apoptosis	3.27239e-05	0.0499366	0.000172791	5.44042	5	55	APP,CASP8,PARP1,TNF,TNFRSF10A	pathway	1.Age.Related.Macular.Degeneration
R-HSA-5602498	MyD88 deficiency (TLR2/4)	3.36993e-05	0.0514252	0.000177328	5.36749	3	10	CD36,TLR2,TLR4	pathway	1.Age.Related.Macular.Degeneration
h_freePathway	Free Radical Induced Apoptosis	3.36993e-05	0.0514252	0.000177328	5.36749	3	10	NFKB1,SOD1,TNF	pathway	1.Age.Related.Macular.Degeneration
R-HSA-8964058	HDL remodeling	3.36993e-05	0.0514252	0.000177328	5.36749	3	10	ABCG1,APOE,CETP	pathway	1.Age.Related.Macular.Degeneration
R-HSA-450341	Activation of the AP-1 family of transcription factors	3.36993e-05	0.0514252	0.000177328	5.36749	3	10	MAPK1,MAPK3,MAPK8	pathway	1.Age.Related.Macular.Degeneration
h_soddPathway	SODD/TNFR1 Signaling Pathway	3.36993e-05	0.0514252	0.000177328	5.36749	3	10	CASP8,TNF,TNFRSF1B	pathway	1.Age.Related.Macular.Degeneration
WP3934_r90768	Leptin and adiponectin	3.36993e-05	0.0514252	0.000177328	5.36749	3	10	ADIPOQ,ADIPOR1,PRKAA1	pathway	1.Age.Related.Macular.Degeneration
h_erkPathway	Erk1/Erk2 Mapk Signaling pathway	3.43027e-05	0.052346	0.000179883	5.36986	4	28	IGF1R,MAPK1,MAPK3,STAT3	pathway	1.Age.Related.Macular.Degeneration
p53downstreampathway	Direct p53 effectors	3.44061e-05	0.0525038	0.000179883	5.44202	7	135	CX3CL1,DKK1,MDM2,MMP2,PTEN,TNFRSF10A,TP53	pathway	1.Age.Related.Macular.Degeneration
WP4223_r96928	Ras Signaling	3.61106e-05	0.0551047	0.000188071	5.41967	8	186	AKT2,FLT1,IGF1R,KDR,MAPK1,MAPK3,MAPK8,NFKB1	pathway	1.Age.Related.Macular.Degeneration
R-HSA-202733	Cell surface interactions at the vascular wall	3.78063e-05	0.0576924	0.000196233	5.34953	7	137	COL1A2,GAS6,SELE,SELL,SELP,TGFB1,TNFRSF10A	pathway	1.Age.Related.Macular.Degeneration
hsa04910	Insulin signaling pathway - Homo sapiens (human)	3.78063e-05	0.0576924	0.000196233	5.34953	7	137	AKT2,MAPK1,MAPK3,MAPK8,MTOR,PPARGC1A,PRKAA1	pathway	1.Age.Related.Macular.Degeneration
h_inflamPathway	Cytokines and Inflammatory Response	3.95857e-05	0.0604078	0.000204772	5.22795	4	29	IL10,TGFB1,TGFB2,TNF	pathway	1.Age.Related.Macular.Degeneration
h_tnfr1Pathway	TNFR1 Signaling Pathway	3.95857e-05	0.0604078	0.000204772	5.22795	4	29	CASP8,MAPK8,PARP1,TNF	pathway	1.Age.Related.Macular.Degeneration
s1p_s1p3_pathway	S1P3 pathway	3.95857e-05	0.0604078	0.000204772	5.22795	4	29	FLT1,MAPK1,MAPK3,VEGFA	pathway	1.Age.Related.Macular.Degeneration
hsa05213	Endometrial cancer - Homo sapiens (human)	4.24174e-05	0.0647289	0.000218679	5.18435	5	58	AKT2,MAPK1,MAPK3,PTEN,TP53	pathway	1.Age.Related.Macular.Degeneration
R-HSA-917937	Iron uptake and transport	4.24174e-05	0.0647289	0.000218679	5.18435	5	58	CP,HMOX1,SLC11A2,TF,TFRC	pathway	1.Age.Related.Macular.Degeneration
R-HSA-447115	Interleukin-12 family signaling	4.24174e-05	0.0647289	0.000218679	5.18435	5	58	IL10,IL27RA,SOD1,SOD2,STAT3	pathway	1.Age.Related.Macular.Degeneration
R-HSA-1474228	Degradation of the extracellular matrix	4.34203e-05	0.0662593	0.000223095	5.21371	7	140	COL1A2,COL8A1,MMP2,MMP3,MMP7,MMP9,TIMP2	pathway	1.Age.Related.Macular.Degeneration
R-HSA-5663202	Diseases of signal transduction	4.44024e-05	0.0677581	0.000227376	5.28766	11	375	AKT2,DKK1,MAPK1,MAPK3,MDM2,MTOR,PTEN,STAT3,TGFB1,TGFBR1,VWF	pathway	1.Age.Related.Macular.Degeneration
R-HSA-4090294	SUMOylation of intracellular receptors	4.54401e-05	0.0693416	0.000231912	5.09136	4	30	NR1H3,NR3C1,PPARA,PPARG	pathway	1.Age.Related.Macular.Degeneration
R-HSA-8963899	Plasma lipoprotein remodeling	4.54401e-05	0.0693416	0.000231912	5.09136	4	30	ABCG1,ANGPTL4,APOE,CETP	pathway	1.Age.Related.Macular.Degeneration
WP3851_r90114	TLR4 Signaling and Tolerance	4.54401e-05	0.0693416	0.000231912	5.09136	4	30	CXCL8,NFKB1,TLR4,TNF	pathway	1.Age.Related.Macular.Degeneration
WP3981_r97532	miRNA regulation of prostate cancer signaling pathways	4.6098e-05	0.0703455	0.000234485	5.10227	5	59	MAPK1,MDM2,MTOR,NFKB1,TP53	pathway	1.Age.Related.Macular.Degeneration
WP4205_r97130	MET in type 1 papillary renal cell carcinoma	4.6098e-05	0.0703455	0.000234485	5.10227	5	59	AKT2,MAPK1,MAPK3,MAPK8,STAT3	pathway	1.Age.Related.Macular.Degeneration
h_lympathway	Adhesion and Diapedesis of Lymphocytes	4.61101e-05	0.0703641	0.000234485	5.05559	3	11	CD34,ICAM1,SELL	pathway	1.Age.Related.Macular.Degeneration
R-HSA-5603041	IRAK4 deficiency (TLR2/4)	4.61101e-05	0.0703641	0.000234485	5.05559	3	11	CD36,TLR2,TLR4	pathway	1.Age.Related.Macular.Degeneration
WP2513_r97539	Nanoparticle triggered regulated necrosis	4.61101e-05	0.0703641	0.000234485	5.05559	3	11	CASP8,MAPK8,PARP1	pathway	1.Age.Related.Macular.Degeneration
R-HSA-74160	Gene expression (Transcription)	4.82071e-05	0.0735641	0.00024359	5.40586	23	1393	AKT2,APOE,DICER1,MAPK1,MAPK3,MDM2,MTOR,NR1H3,NR3C1,PARP1,PPARA,PPARG,PPARGC1A,PRKAA1,PTEN,RAD51,SIRT1,TGFB1,THBS1,TJP1,TNFRSF10A,TP53,VEGFA	pathway	1.Age.Related.Macular.Degeneration
WP304_r78799	Kit receptor signaling pathway	5.00208e-05	0.0763318	0.00025192	5.02173	5	60	MAPK1,MAPK3,MAPK8,SNAI1,STAT3	pathway	1.Age.Related.Macular.Degeneration
WP4304_r97966	Oligodendrocyte Specification and differentiation(including remyelination), leading to Myelin Components for CNS	5.19027e-05	0.0792035	0.000260538	4.95972	4	31	CXCL1,IL1B,MBP,TNF	pathway	1.Age.Related.Macular.Degeneration
hsa05231	Choline metabolism in cancer - Homo sapiens (human)	5.33133e-05	0.0813562	0.000266742	4.98575	6	99	AKT2,HIF1A,MAPK1,MAPK3,MAPK8,MTOR	pathway	1.Age.Related.Macular.Degeneration
WP3865_r88186	RIG-I-like Receptor Signaling	5.41967e-05	0.0827042	0.000270275	4.94268	5	61	CASP8,CXCL8,MAPK8,NFKB1,TNF	pathway	1.Age.Related.Macular.Degeneration
R-HSA-2022090	Assembly of collagen fibrils and other multimeric structures	5.41967e-05	0.0827042	0.000270275	4.94268	5	61	COL1A2,COL8A1,MMP3,MMP7,MMP9	pathway	1.Age.Related.Macular.Degeneration
endothelinpathway	Endothelins	5.86368e-05	0.0894798	0.000291465	4.86507	5	62	COL1A2,EDN1,MAPK1,MAPK3,MAPK8	pathway	1.Age.Related.Macular.Degeneration
hsa05224	Breast cancer - Homo sapiens (human)	5.92147e-05	0.0903617	0.000293382	4.90962	7	147	AKT2,IGF1R,MAPK1,MAPK3,MTOR,PTEN,TP53	pathway	1.Age.Related.Macular.Degeneration
hsa04660	T cell receptor signaling pathway - Homo sapiens (human)	5.96449e-05	0.0910181	0.000294557	4.8755	6	101	AKT2,IL10,MAPK1,MAPK3,NFKB1,TNF	pathway	1.Age.Related.Macular.Degeneration
WP2007_r97386	Iron metabolism in placenta	6.11798e-05	0.0933604	0.000301163	4.77446	3	12	SLC11A2,TF,TFRC	pathway	1.Age.Related.Macular.Degeneration
h_lectinPathway	Lectin Induced Complement Pathway	6.11798e-05	0.0933604	0.000301163	4.77446	3	12	C3,C5,MBL2	pathway	1.Age.Related.Macular.Degeneration
bcr_5pathway	BCR signaling pathway	6.33526e-05	0.096676	0.000310855	4.78885	5	63	MAPK1,MAPK3,MAPK8,NFKB1,PTEN	pathway	1.Age.Related.Macular.Degeneration
WP4155_r97135	Endometrial cancer	6.33526e-05	0.096676	0.000310855	4.78885	5	63	AKT2,MAPK1,MAPK3,PTEN,TP53	pathway	1.Age.Related.Macular.Degeneration
h_no1Pathway	Actions of Nitric Oxide in the Heart	6.68044e-05	0.101943	0.000326742	4.71	4	33	FLT1,KDR,NOS3,VEGFA	pathway	1.Age.Related.Macular.Degeneration
R-HSA-2559585	Oncogene Induced Senescence	6.68044e-05	0.101943	0.000326742	4.71	4	33	MAPK1,MAPK3,MDM2,TP53	pathway	1.Age.Related.Macular.Degeneration
il12_stat4pathway	IL12 signaling mediated by STAT4	6.68044e-05	0.101943	0.000326742	4.71	4	33	IL18,MAPK8,STAT3,TGFB1	pathway	1.Age.Related.Macular.Degeneration
WP430_r96008	Statin Pathway	6.68044e-05	0.101943	0.000326742	4.71	4	33	ABCA1,APOE,CETP,SCARB1	pathway	1.Age.Related.Macular.Degeneration
il1pathway	IL1-mediated signaling events	6.68044e-05	0.101943	0.000326742	4.71	4	33	IL1B,MAPK8,NFKB1,SQSTM1	pathway	1.Age.Related.Macular.Degeneration
hsa05131	Shigellosis - Homo sapiens (human)	7.36575e-05	0.112401	0.00035911	4.6404	5	65	CXCL8,MAPK1,MAPK3,MAPK8,NFKB1	pathway	1.Age.Related.Macular.Degeneration
WP474_r95499	Endochondral Ossification	7.36575e-05	0.112401	0.00035911	4.6404	5	65	IGF1R,MMP9,TGFB1,TGFB2,VEGFA	pathway	1.Age.Related.Macular.Degeneration
hsa04015	Rap1 signaling pathway - Homo sapiens (human)	7.42315e-05	0.113277	0.000360756	4.71502	8	206	AKT2,FLT1,IGF1R,KDR,MAPK1,MAPK3,THBS1,VEGFA	pathway	1.Age.Related.Macular.Degeneration
WP3982_r96401	miRNA regulation of p53 pathway in prostate cancer	7.53211e-05	0.11494	0.000364889	4.59134	4	34	CASP8,MDM2,PTEN,TP53	pathway	1.Age.Related.Macular.Degeneration
WP2881_r94937	Estrogen Receptor Pathway	7.91453e-05	0.120776	0.000382202	4.51865	3	13	CYP1A2,PPARA,STAT3	pathway	1.Age.Related.Macular.Degeneration
hdac_classi_pathway	Signaling events mediated by HDAC Class I	7.92708e-05	0.120967	0.000382202	4.5681	5	66	NFKB1,PPARG,SIRT1,STAT3,TNF	pathway	1.Age.Related.Macular.Degeneration
hsa05223	Non-small cell lung cancer - Homo sapiens (human)	7.92708e-05	0.120967	0.000382202	4.5681	5	66	AKT2,MAPK1,MAPK3,STAT3,TP53	pathway	1.Age.Related.Macular.Degeneration
WP4255_r96916	Non-small cell lung cancer	7.92708e-05	0.120967	0.000382202	4.5681	5	66	AKT2,MAPK1,MAPK3,STAT3,TP53	pathway	1.Age.Related.Macular.Degeneration
telomerasepathway	Regulation of Telomerase	7.92708e-05	0.120967	0.000382202	4.5681	5	66	MAPK1,MAPK3,MTOR,NFKB1,TGFB1	pathway	1.Age.Related.Macular.Degeneration
R-HSA-194138	Signaling by VEGF	8.232e-05	0.12562	0.000395032	4.55924	6	107	AKT2,FLT1,KDR,MTOR,NOS3,VEGFA	pathway	1.Age.Related.Macular.Degeneration
hivnefpathway	HIV-1 Nef: Negative effector of Fas and TNF-alpha	8.46014e-05	0.129102	0.000404708	4.47649	4	35	CASP8,MAPK8,NFKB1,TNF	pathway	1.Age.Related.Macular.Degeneration
gmcsf_pathway	GMCSF-mediated signaling events	8.46014e-05	0.129102	0.000404708	4.47649	4	35	CCL2,MAPK1,MAPK3,STAT3	pathway	1.Age.Related.Macular.Degeneration
R-HSA-73857	RNA Polymerase II Transcription	8.96414e-05	0.136793	0.000427478	4.78158	21	1256	AKT2,APOE,MAPK1,MAPK3,MDM2,MTOR,NR1H3,NR3C1,PARP1,PPARA,PPARG,PPARGC1A,PRKAA1,PTEN,RAD51,TGFB1,THBS1,TJP1,TNFRSF10A,TP53,VEGFA	pathway	1.Age.Related.Macular.Degeneration
hsa05120	Epithelial cell signaling in Helicobacter pylori infection - Homo sapiens (human)	9.14807e-05	0.139599	0.000434889	4.42711	5	68	CXCL1,CXCL8,MAPK8,NFKB1,TJP1	pathway	1.Age.Related.Macular.Degeneration
hsa04664	Fc epsilon RI signaling pathway - Homo sapiens (human)	9.14807e-05	0.139599	0.000434889	4.42711	5	68	AKT2,MAPK1,MAPK3,MAPK8,TNF	pathway	1.Age.Related.Macular.Degeneration
WP2032_r89823	Human Thyroid Stimulating Hormone (TSH) signaling pathway	9.14807e-05	0.139599	0.000434889	4.42711	5	68	IGF1R,MAPK1,MAPK3,MTOR,STAT3	pathway	1.Age.Related.Macular.Degeneration
R-HSA-156590	Glutathione conjugation	9.46859e-05	0.144491	0.000448729	4.36522	4	36	GSTM1,GSTP1,GSTT1,GSTZ1	pathway	1.Age.Related.Macular.Degeneration
R-HSA-6804757	Regulation of TP53 Degradation	9.46859e-05	0.144491	0.000448729	4.36522	4	36	AKT2,MDM2,MTOR,TP53	pathway	1.Age.Related.Macular.Degeneration
R-HSA-2559582	Senescence-Associated Secretory Phenotype (SASP)	9.59808e-05	0.146467	0.000453457	4.40869	6	110	CXCL8,IGFBP7,MAPK1,MAPK3,NFKB1,STAT3	pathway	1.Age.Related.Macular.Degeneration
WP2436_r97673	Dopamine metabolism	0.000100239	0.152964	0.000472111	4.28404	3	14	NQO1,SOD1,TYR	pathway	1.Age.Related.Macular.Degeneration
hsa04622	RIG-I-like receptor signaling pathway - Homo sapiens (human)	0.000105087	0.160363	0.000493424	4.29073	5	70	CASP8,CXCL8,MAPK8,NFKB1,TNF	pathway	1.Age.Related.Macular.Degeneration
R-HSA-400253	Circadian Clock	0.000105087	0.160363	0.000493424	4.29073	5	70	HIF1A,NR3C1,PPARA,PPARGC1A,SIRT1	pathway	1.Age.Related.Macular.Degeneration
hsa05216	Thyroid cancer - Homo sapiens (human)	0.000105616	0.16117	0.000494385	4.25733	4	37	MAPK1,MAPK3,PPARG,TP53	pathway	1.Age.Related.Macular.Degeneration
WP3995_r96400	Prion disease pathway	0.000105616	0.16117	0.000494385	4.25733	4	37	MAPK1,MAPK3,NFKB1,STAT3	pathway	1.Age.Related.Macular.Degeneration
R-HSA-6806003	Regulation of TP53 Expression and Degradation	0.000105616	0.16117	0.000494385	4.25733	4	37	AKT2,MDM2,MTOR,TP53	pathway	1.Age.Related.Macular.Degeneration
hsa04662	B cell receptor signaling pathway - Homo sapiens (human)	0.000112447	0.171594	0.000524751	4.22418	5	71	AKT2,CR2,MAPK1,MAPK3,NFKB1	pathway	1.Age.Related.Macular.Degeneration
WP2447_r96316	Amyotrophic lateral sclerosis (ALS)	0.000117433	0.179202	0.000546348	4.15261	4	38	CST3,SOD1,TNF,TP53	pathway	1.Age.Related.Macular.Degeneration
er_nongenomic_pathway	Plasma membrane estrogen receptor signaling	0.000117433	0.179202	0.000546348	4.15261	4	38	IGF1R,MMP2,MMP9,NOS3	pathway	1.Age.Related.Macular.Degeneration
R-HSA-448424	Interleukin-17 signaling	0.000120195	0.183418	0.000557502	4.15868	5	72	IL17A,MAPK1,MAPK3,MAPK8,NFKB1	pathway	1.Age.Related.Macular.Degeneration
hsa04115	p53 signaling pathway - Homo sapiens (human)	0.000120195	0.183418	0.000557502	4.15868	5	72	CASP8,MDM2,PTEN,THBS1,TP53	pathway	1.Age.Related.Macular.Degeneration
hsa00982	Drug metabolism - cytochrome P450 - Homo sapiens (human)	0.000120195	0.183418	0.000557502	4.15868	5	72	CYP1A2,CYP2C19,GSTM1,GSTP1,GSTT1	pathway	1.Age.Related.Macular.Degeneration
R-HSA-556833	Metabolism of lipids	0.000123539	0.188521	0.000571275	4.37651	15	737	ABCA1,AHR,ANGPTL4,ARNT,CD36,CYP1A2,CYP2C19,GLB1,NR1H3,PON1,PPARA,PPARG,PPARGC1A,PTEN,SLCO1B1	pathway	1.Age.Related.Macular.Degeneration
h_longevityPathway	The IGF-1 Receptor and Longevity	0.000124687	0.190272	0.00057484	4.06745	3	15	IGF1R,SOD1,SOD2	pathway	1.Age.Related.Macular.Degeneration
R-HSA-844456	The NLRP3 inflammasome	0.000124687	0.190272	0.00057484	4.06745	3	15	APP,NFKB1,NLRP3	pathway	1.Age.Related.Macular.Degeneration
WP1982_r90425	Sterol Regulatory Element-Binding Proteins (SREBP) signalling	0.000128347	0.195858	0.000589933	4.09421	5	73	MTOR,PPARG,PRKAA1,SCARB1,SIRT1	pathway	1.Age.Related.Macular.Degeneration
R-HSA-211859	Biological oxidations	0.000128705	0.196404	0.000589933	4.17841	8	223	AHR,ARNT,CYP1A2,CYP2C19,GSTM1,GSTP1,GSTT1,GSTZ1	pathway	1.Age.Related.Macular.Degeneration
WP170_r71083	Nuclear Receptors	0.000130179	0.198654	0.000594771	4.05091	4	39	NR1H3,NR3C1,PPARA,PPARG	pathway	1.Age.Related.Macular.Degeneration
WP2526_r96312	PDGF Pathway	0.000130179	0.198654	0.000594771	4.05091	4	39	MAPK1,MAPK3,MAPK8,STAT3	pathway	1.Age.Related.Macular.Degeneration
R-HSA-1234162	Oxygen-dependent asparagine hydroxylation of Hypoxia-inducible Factor Alpha	0.000132025	0.201471	0.000601405	3.99265	2	3	EPAS1,HIF1A	pathway	1.Age.Related.Macular.Degeneration
hsa04722	Neurotrophin signaling pathway - Homo sapiens (human)	0.000148071	0.225956	0.000672488	3.98414	6	119	AKT2,MAPK1,MAPK3,MAPK8,NFKB1,TP53	pathway	1.Age.Related.Macular.Degeneration
WP3931_r94310	ESC Pluripotency Pathways	0.000148071	0.225956	0.000672488	3.98414	6	119	AKT2,MAPK1,MDM2,MTOR,PTEN,STAT3	pathway	1.Age.Related.Macular.Degeneration
hsa05010	Alzheimer disease - Homo sapiens (human)	0.000152629	0.232912	0.000691132	3.98413	7	171	APOE,APP,CASP8,IL1B,MAPK1,MAPK3,TNF	pathway	1.Age.Related.Macular.Degeneration
h_RELAPathway	Acetylation and Deacetylation of RelA in The Nucleus	0.000152712	0.233038	0.000691132	3.86637	3	16	NFKB1,TNF,TNFRSF1B	pathway	1.Age.Related.Macular.Degeneration
WP1433_r86035	Nucleotide-binding Oligomerization Domain (NOD) pathway	0.000158634	0.242075	0.000714085	3.85593	4	41	CASP8,IL18,IL1B,NLRP3	pathway	1.Age.Related.Macular.Degeneration
hsa04611	Platelet activation - Homo sapiens (human)	0.000177422	0.270746	0.000796311	3.80732	6	123	AKT2,COL1A2,MAPK1,MAPK3,NOS3,VWF	pathway	1.Age.Related.Macular.Degeneration
R-HSA-140534	via Death Receptors in the presence of ligand	0.000184531	0.281594	0.00082579	3.67877	3	17	CASP8,TLR4,TNFRSF10A	pathway	1.Age.Related.Macular.Degeneration
WP3874_r89272	Canonical and Non-Canonical TGF-B signaling	0.000184531	0.281594	0.00082579	3.67877	3	17	MAPK8,TGFB1,TGFBR1	pathway	1.Age.Related.Macular.Degeneration
WP3678_r90110	Amplification and Expansion of Oncogenic Pathways as Metastatic Traits	0.000184531	0.281594	0.00082579	3.67877	3	17	EPAS1,POSTN,VEGFA	pathway	1.Age.Related.Macular.Degeneration
h_hcmvPathway	Human Cytomegalovirus and Map Kinase Pathways	0.000184531	0.281594	0.00082579	3.67877	3	17	MAPK1,MAPK3,NFKB1	pathway	1.Age.Related.Macular.Degeneration
WP554_r96328	ACE Inhibitor Pathway	0.000184531	0.281594	0.00082579	3.67877	3	17	ACE,NOS3,TGFB1	pathway	1.Age.Related.Macular.Degeneration
myc_activpathway	Validated targets of C-MYC transcriptional activation	0.000186519	0.284628	0.000832244	3.72729	5	79	MMP9,SLC2A1,SNAI1,TFRC,TP53	pathway	1.Age.Related.Macular.Degeneration
integrin3_pathway	Beta3 integrin cell surface interactions	0.000191329	0.291968	0.000851218	3.67123	4	43	COL1A2,KDR,THBS1,VEGFA	pathway	1.Age.Related.Macular.Degeneration
WP364_r89832	IL-6 signaling pathway	0.000191329	0.291968	0.000851218	3.67123	4	43	CRP,MAPK1,MAPK3,STAT3	pathway	1.Age.Related.Macular.Degeneration
WP314_r94814	Fas Ligand (FasL) pathway and Stress induction of Heat Shock Proteins (HSP) regulation	0.000209378	0.319511	0.000928811	3.58244	4	44	CASP8,MAPK8,PARP1,TNF	pathway	1.Age.Related.Macular.Degeneration
R-HSA-881907	Gastrin-CREB signalling pathway via PKC and MAPK	0.000220357	0.336266	0.000974683	3.503	3	18	MAPK1,MAPK3,MMP3	pathway	1.Age.Related.Macular.Degeneration
h_ptenPathway	PTEN dependent cell cycle arrest and apoptosis	0.000220357	0.336266	0.000974683	3.503	3	18	MAPK1,MAPK3,PTEN	pathway	1.Age.Related.Macular.Degeneration
hif1apathway	Hypoxic and oxygen homeostasis regulation of HIF-1-alpha	0.000220357	0.336266	0.000974683	3.503	3	18	ARNT,HIF1A,TP53	pathway	1.Age.Related.Macular.Degeneration
h_biopeptidesPathway	Bioactive Peptide Induced Signaling Pathway	0.000228622	0.348878	0.00100832	3.49586	4	45	MAPK1,MAPK3,MAPK8,STAT3	pathway	1.Age.Related.Macular.Degeneration
hsa05410	Hypertrophic cardiomyopathy (HCM) - Homo sapiens (human)	0.00023522	0.358946	0.00103443	3.4999	5	83	ACE,PRKAA1,TGFB1,TGFB2,TNF	pathway	1.Age.Related.Macular.Degeneration
WP1971_r96025	Integrated Cancer Pathway	0.000249107	0.380138	0.00109235	3.4114	4	46	CASP8,MDM2,PTEN,TP53	pathway	1.Age.Related.Macular.Degeneration
R-HSA-5686938	Regulation of TLR by endogenous ligand	0.000260399	0.397369	0.00113859	3.3377	3	19	CD36,TLR2,TLR4	pathway	1.Age.Related.Macular.Degeneration
WP697_r96367	Estrogen metabolism	0.000260399	0.397369	0.00113859	3.3377	3	19	CYP1A2,GSTM1,NQO1	pathway	1.Age.Related.Macular.Degeneration
h_malPathway	Role of MAL in Rho-Mediated Activation of SRF	0.000260399	0.397369	0.00113859	3.3377	3	19	MAPK1,MAPK3,MAPK8	pathway	1.Age.Related.Macular.Degeneration
WP22_r97775	IL-9 Signaling Pathway	0.000260399	0.397369	0.00113859	3.3377	3	19	MAPK1,MAPK3,STAT3	pathway	1.Age.Related.Macular.Degeneration
WP384_r97821	Apoptosis Modulation by HSP70	0.000260399	0.397369	0.00113859	3.3377	3	19	AIFM1,CASP8,NFKB1	pathway	1.Age.Related.Macular.Degeneration
WP3877_r89291	Simplified Depiction of MYD88 Distinct Input-Output Pathway	0.000260399	0.397369	0.00113859	3.3377	3	19	NFKB1,TLR2,TLR4	pathway	1.Age.Related.Macular.Degeneration
WP734_r74438	Serotonin Receptor 4/6/7 and NR3C Signaling	0.000260399	0.397369	0.00113859	3.3377	3	19	MAPK1,MAPK3,NR3C1	pathway	1.Age.Related.Macular.Degeneration
R-HSA-194306	Neurophilin interactions with VEGF and VEGFR	0.000262867	0.401135	0.0011461	3.30621	2	4	FLT1,KDR	pathway	1.Age.Related.Macular.Degeneration
R-HSA-3656535	TGFBR1 LBD Mutants in Cancer	0.000262867	0.401135	0.0011461	3.30621	2	4	TGFB1,TGFBR1	pathway	1.Age.Related.Macular.Degeneration
R-HSA-3642278	Loss of Function of TGFBR2 in Cancer	0.000262867	0.401135	0.0011461	3.30621	2	4	TGFB1,TGFBR1	pathway	1.Age.Related.Macular.Degeneration
R-HSA-3645790	TGFBR2 Kinase Domain Mutants in Cancer	0.000262867	0.401135	0.0011461	3.30621	2	4	TGFB1,TGFBR1	pathway	1.Age.Related.Macular.Degeneration
hsa04012	ErbB signaling pathway - Homo sapiens (human)	0.000262924	0.401223	0.0011461	3.39087	5	85	AKT2,MAPK1,MAPK3,MAPK8,MTOR	pathway	1.Age.Related.Macular.Degeneration
R-HSA-5628897	TP53 Regulates Metabolic Genes	0.000277672	0.423728	0.00120377	3.33745	5	86	AKT2,MTOR,PRKAA1,PTEN,TP53	pathway	1.Age.Related.Macular.Degeneration
WP2848_r89940	Differentiation Pathway	0.000293985	0.44862	0.00127088	3.24848	4	48	DKK1,TF,TGFB1,VEGFA	pathway	1.Age.Related.Macular.Degeneration
h_igf1mtorpathway	Skeletal muscle hypertrophy is regulated via AKT/mTOR pathway	0.000304859	0.465214	0.00131416	3.18174	3	20	IGF1R,MTOR,PTEN	pathway	1.Age.Related.Macular.Degeneration
R-HSA-622312	Inflammasomes	0.000304859	0.465214	0.00131416	3.18174	3	20	APP,NFKB1,NLRP3	pathway	1.Age.Related.Macular.Degeneration
R-HSA-3371556	Cellular response to heat stress	0.000309043	0.4716	0.00132845	3.23272	5	88	CRYAB,MAPK1,MAPK3,MTOR,SIRT1	pathway	1.Age.Related.Macular.Degeneration
R-HSA-1430728	Metabolism	0.000313414	0.47827	0.00134345	3.84696	28	2092	ABCA1,ADIPOQ,ADIPOR1,AHR,ANGPTL4,APOE,ARNT,CD36,CYP1A2,CYP2C19,GLB1,GSTM1,GSTP1,GSTT1,GSTZ1,HMOX1,NOS3,NQO1,NR1H3,PKM,PON1,PPARA,PPARG,PPARGC1A,PTEN,SLC2A1,SLCO1B1,TYR	pathway	1.Age.Related.Macular.Degeneration
hsa04915	Estrogen signaling pathway - Homo sapiens (human)	0.000318004	0.485275	0.00135931	3.23795	6	137	AKT2,MAPK1,MAPK3,MMP2,MMP9,NOS3	pathway	1.Age.Related.Macular.Degeneration
R-HSA-418594	G alpha (i) signalling events	0.000332733	0.507751	0.0014183	3.31143	10	396	APOE,APP,C3,C5,CX3CL1,CX3CR1,CXCL1,CXCL8,CXCR5,MAPK1	pathway	1.Age.Related.Macular.Degeneration
R-HSA-373076	Class A/1 (Rhodopsin-like receptors)	0.000332936	0.50806	0.0014183	3.28404	9	324	APP,C3,C5,CX3CL1,CX3CR1,CXCL1,CXCL8,CXCR5,EDN1	pathway	1.Age.Related.Macular.Degeneration
R-HSA-1474290	Collagen formation	0.000343029	0.523462	0.00145406	3.13071	5	90	COL1A2,COL8A1,MMP3,MMP7,MMP9	pathway	1.Age.Related.Macular.Degeneration
R-HSA-383280	Nuclear Receptor transcription pathway	0.000344383	0.525529	0.00145576	3.09297	4	50	NR1H3,NR3C1,PPARA,PPARG	pathway	1.Age.Related.Macular.Degeneration
R-HSA-382551	Transport of small molecules	0.000347533	0.530335	0.00146501	3.362	14	723	ABCA1,ABCG1,ANGPTL4,APOE,CETP,CP,HMOX1,NR1H3,SCARB1,SLC11A2,SLC2A1,SLCO1B1,TF,TFRC	pathway	1.Age.Related.Macular.Degeneration
h_igf1Pathway	IGF-1 Signaling Pathway	0.000353935	0.540105	0.00148789	3.03415	3	21	IGF1R,MAPK3,MAPK8	pathway	1.Age.Related.Macular.Degeneration
h_tob1Pathway	Role of Tob in T-cell activation	0.000353935	0.540105	0.00148789	3.03415	3	21	TGFB1,TGFB2,TGFBR1	pathway	1.Age.Related.Macular.Degeneration
WP138_r79958	Androgen receptor signaling pathway	0.000361047	0.550957	0.00151362	3.08068	5	91	MDM2,PARK7,PTEN,SIRT1,STAT3	pathway	1.Age.Related.Macular.Degeneration
R-HSA-73887	Death Receptor Signalling	0.000371004	0.566152	0.0015511	3.08787	6	141	CASP8,MAPK8,NFKB1,SQSTM1,TNF,TNFRSF10A	pathway	1.Age.Related.Macular.Degeneration
hsa05014	Amyotrophic lateral sclerosis (ALS) - Homo sapiens (human)	0.000371771	0.567323	0.0015511	3.01781	4	51	SOD1,TNF,TNFRSF1B,TP53	pathway	1.Age.Related.Macular.Degeneration
tap63pathway	Validated transcriptional targets of TAp63 isoforms	0.000371771	0.567323	0.0015511	3.01781	4	51	DICER1,MDM2,NQO1,OGG1	pathway	1.Age.Related.Macular.Degeneration
hsa04658	Th1 and Th2 cell differentiation - Homo sapiens (human)	0.000379771	0.57953	0.0015791	3.03128	5	92	HLA-DQB1,MAPK1,MAPK3,MAPK8,NFKB1	pathway	1.Age.Related.Macular.Degeneration
hsa05222	Small cell lung cancer - Homo sapiens (human)	0.00039922	0.609209	0.00165546	2.9825	5	93	AKT2,NFKB1,NOS2,PTEN,TP53	pathway	1.Age.Related.Macular.Degeneration
kitpathway	Signaling events mediated by Stem cell factor receptor (c-Kit)	0.000400682	0.61144	0.00165702	2.94428	4	52	MAPK3,MAPK8,PTEN,STAT3	pathway	1.Age.Related.Macular.Degeneration
ar_tf_pathway	Regulation of Androgen receptor activity	0.000400682	0.61144	0.00165702	2.94428	4	52	MAPK8,MDM2,NR3C1,SIRT1	pathway	1.Age.Related.Macular.Degeneration
h_her2Pathway	Role of ERBB2 in Signal Transduction and Oncology	0.000407824	0.622339	0.001682	2.8941	3	22	MAPK1,MAPK3,STAT3	pathway	1.Age.Related.Macular.Degeneration
h_gcrPathway	Corticosteroids and cardioprotection	0.000407824	0.622339	0.001682	2.8941	3	22	NFKB1,NOS3,NR3C1	pathway	1.Age.Related.Macular.Degeneration
h_dcPathway	Dendritic cells in regulating TH1 and TH2 Development	0.000407824	0.622339	0.001682	2.8941	3	22	IL10,TLR2,TLR4	pathway	1.Age.Related.Macular.Degeneration
hsa04514	Cell adhesion molecules (CAMs) - Homo sapiens (human)	0.000415103	0.633447	0.0017074	2.97863	6	144	CD34,HLA-DQB1,ICAM1,SELE,SELL,SELP	pathway	1.Age.Related.Macular.Degeneration
WP363_r97637	Wnt Signaling Pathway	0.000431163	0.657955	0.0017687	2.87233	4	53	MAPK1,MAPK8,MTOR,PPARG	pathway	1.Age.Related.Macular.Degeneration
il2_1pathway	IL2-mediated signaling events	0.000463263	0.70694	0.00189528	2.80189	4	54	MAPK1,MAPK3,MAPK8,STAT3	pathway	1.Age.Related.Macular.Degeneration
R-HSA-9006927	Signaling by Non-Receptor Tyrosine Kinases	0.000463263	0.70694	0.00189528	2.80189	4	54	EPAS1,HIF1A,NR3C1,STAT3	pathway	1.Age.Related.Macular.Degeneration
R-HSA-8848021	Signaling by PTK6	0.000463263	0.70694	0.00189528	2.80189	4	54	EPAS1,HIF1A,NR3C1,STAT3	pathway	1.Age.Related.Macular.Degeneration
h_igf1rPathway	Multiple antiapoptotic pathways from IGF-1R signaling lead to BAD phosphorylation	0.000466714	0.712205	0.00190429	2.76089	3	23	IGF1R,MAPK1,MAPK3	pathway	1.Age.Related.Macular.Degeneration
WP395_r89828	IL-4 Signaling Pathway	0.000497031	0.75847	0.00202259	2.7329	4	55	MAPK1,MAPK3,NFKB1,STAT3	pathway	1.Age.Related.Macular.Degeneration
WP3959_r95280	DNA IR-Double Strand Breaks (DSBs) and cellular response via ATM	0.000497031	0.75847	0.00202259	2.7329	4	55	MDM2,PARP1,RAD51,TP53	pathway	1.Age.Related.Macular.Degeneration
R-HSA-168643	Nucleotide-binding domain, leucine rich repeat containing receptor (NLR) signaling pathways	0.000497031	0.75847	0.00202259	2.7329	4	55	APP,CASP8,NFKB1,NLRP3	pathway	1.Age.Related.Macular.Degeneration
toll_endogenous_pathway	Endogenous TLR signaling	0.000530791	0.809987	0.00215422	2.63392	3	24	TLR2,TLR3,TLR4	pathway	1.Age.Related.Macular.Degeneration
lymphangiogenesis_pathway	VEGFR3 signaling in lymphatic endothelium	0.000530791	0.809987	0.00215422	2.63392	3	24	COL1A2,MAPK1,MAPK3	pathway	1.Age.Related.Macular.Degeneration
R-HSA-982772	Growth hormone receptor signaling	0.000530791	0.809987	0.00215422	2.63392	3	24	MAPK1,MAPK3,STAT3	pathway	1.Age.Related.Macular.Degeneration
R-HSA-933542	TRAF6 mediated NF-kB activation	0.000530791	0.809987	0.00215422	2.63392	3	24	AGER,APP,NFKB1	pathway	1.Age.Related.Macular.Degeneration
h_cxcr4Pathway	CXCR4 Signaling Pathway	0.000530791	0.809987	0.00215422	2.63392	3	24	MAPK1,MAPK3,NFKB1	pathway	1.Age.Related.Macular.Degeneration
s1p_s1p2_pathway	S1P2 pathway	0.000530791	0.809987	0.00215422	2.63392	3	24	MAPK1,MAPK3,MAPK8	pathway	1.Age.Related.Macular.Degeneration
hsa04914	Progesterone-mediated oocyte maturation - Homo sapiens (human)	0.000532159	0.812075	0.00215422	2.70207	5	99	AKT2,IGF1R,MAPK1,MAPK3,MAPK8	pathway	1.Age.Related.Macular.Degeneration
R-HSA-4420097	VEGFA-VEGFR2 Pathway	0.000532159	0.812075	0.00215422	2.70207	5	99	AKT2,KDR,MTOR,NOS3,VEGFA	pathway	1.Age.Related.Macular.Degeneration
h_nfatPathway	NFAT and Hypertrophy of the heart (Transcription in the broken heart)	0.000532515	0.812618	0.00215422	2.66531	4	56	EDN1,MAPK1,MAPK3,MAPK8	pathway	1.Age.Related.Macular.Degeneration
h_stressPathway	TNF/Stress Related Signaling	0.000600236	0.91596	0.00241678	2.51264	3	25	MAPK8,NFKB1,TNF	pathway	1.Age.Related.Macular.Degeneration
R-HSA-5674400	Constitutive Signaling by AKT1 E17K in Cancer	0.000600236	0.91596	0.00241678	2.51264	3	25	AKT2,MDM2,MTOR	pathway	1.Age.Related.Macular.Degeneration
WP2895_r87889	Differentiation of white and brown adipocyte	0.000600236	0.91596	0.00241678	2.51264	3	25	ADIPOQ,PPARG,PPARGC1A	pathway	1.Age.Related.Macular.Degeneration
WP205_r89854	IL-7 Signaling Pathway	0.000600236	0.91596	0.00241678	2.51264	3	25	MAPK1,MAPK3,STAT3	pathway	1.Age.Related.Macular.Degeneration
R-HSA-9020702	Interleukin-1 signaling	0.000637644	0.973044	0.00256064	2.52591	5	103	AGER,APP,IL1B,NFKB1,SQSTM1	pathway	1.Age.Related.Macular.Degeneration
erbb1_downstream_pathway	ErbB1 downstream signaling	0.000637644	0.973044	0.00256064	2.52591	5	103	MAPK1,MAPK3,MAPK8,MTOR,STAT3	pathway	1.Age.Related.Macular.Degeneration
R-HSA-199418	Negative regulation of the PI3K/AKT network	0.000637644	0.973044	0.00256064	2.52591	5	103	AKT2,IER3,MAPK1,MAPK3,PTEN	pathway	1.Age.Related.Macular.Degeneration
fgf_pathway	FGF signaling pathway	0.000649752	0.991522	0.00260242	2.47044	4	59	MAPK1,MAPK3,MMP9,STAT3	pathway	1.Age.Related.Macular.Degeneration
fcer1pathway	Fc-epsilon receptor I signaling in mast cells	0.000649752	0.991522	0.00260242	2.47044	4	59	MAPK1,MAPK3,MAPK8,NFKB1	pathway	1.Age.Related.Macular.Degeneration
R-HSA-5674499	Negative feedback regulation of MAPK pathway	0.00065141	0.994051	0.00260242	2.40314	2	6	MAPK1,MAPK3	pathway	1.Age.Related.Macular.Degeneration
WP3891_r97681	Benzene metabolism	0.00065141	0.994051	0.00260242	2.40314	2	6	GSTM1,NQO1	pathway	1.Age.Related.Macular.Degeneration
R-HSA-3000471	Scavenging by Class B Receptors	0.00065141	0.994051	0.00260242	2.40314	2	6	CD36,SCARB1	pathway	1.Age.Related.Macular.Degeneration
R-HSA-3304356	SMAD2/3 Phosphorylation Motif Mutants in Cancer	0.00065141	0.994051	0.00260242	2.40314	2	6	TGFB1,TGFBR1	pathway	1.Age.Related.Macular.Degeneration
WP3943_r90823	Robo4 and VEGF Signaling Pathways Crosstalk	0.00065141	0.994051	0.00260242	2.40314	2	6	KDR,VEGFA	pathway	1.Age.Related.Macular.Degeneration
R-HSA-9013957	TLR3-mediated TICAM1-dependent programmed cell death	0.00065141	0.994051	0.00260242	2.40314	2	6	CASP8,TLR3	pathway	1.Age.Related.Macular.Degeneration
h_badPathway	Regulation of BAD phosphorylation	0.000675227	1	0.00269033	2.3966	3	26	IGF1R,MAPK1,MAPK3	pathway	1.Age.Related.Macular.Degeneration
WP26_r79950	Signal Transduction of S1P Receptor	0.000675227	1	0.00269033	2.3966	3	26	AKT2,MAPK1,MAPK3	pathway	1.Age.Related.Macular.Degeneration
WP581_r86897	EPO Receptor Signaling	0.000675227	1	0.00269033	2.3966	3	26	MAPK1,MAPK3,STAT3	pathway	1.Age.Related.Macular.Degeneration
h_RacCycDPathway	Influence of Ras and Rho proteins on G1 to S Transition	0.000675227	1	0.00269033	2.3966	3	26	MAPK1,MAPK3,NFKB1	pathway	1.Age.Related.Macular.Degeneration
trkrpathway	Neurotrophic factor-mediated Trk receptor signaling	0.00069259	1	0.00275232	2.40797	4	60	MAPK1,MAPK3,SQSTM1,STAT3	pathway	1.Age.Related.Macular.Degeneration
WP2035_r86080	Follicle Stimulating Hormone (FSH) signaling pathway	0.000755936	1	0.00299625	2.28537	3	27	MAPK1,MAPK3,MTOR	pathway	1.Age.Related.Macular.Degeneration
R-HSA-3000170	Syndecan interactions	0.000755936	1	0.00299625	2.28537	3	27	COL1A2,TGFB1,THBS1	pathway	1.Age.Related.Macular.Degeneration
retinoic_acid_pathway	Retinoic acid receptors-mediated signaling	0.000755936	1	0.00299625	2.28537	3	27	MAPK1,MAPK3,MAPK8	pathway	1.Age.Related.Macular.Degeneration
WP3863_r97627	T-Cell antigen Receptor (TCR) pathway during Staphylococcus aureus infection	0.0007842	1	0.00310023	2.2865	4	62	IL10,MAPK3,NFKB1,TNF	pathway	1.Age.Related.Macular.Degeneration
R-HSA-1266738	Developmental Biology	0.000819762	1	0.00323244	2.601	17	1074	ADIPOQ,AKT2,ANGPTL4,CD36,EPAS1,MAPK1,MAPK3,MAPK8,MMP2,MMP9,NFKB1,PPARA,PPARG,PPARGC1A,STAT3,TGFB1,TNF	pathway	1.Age.Related.Macular.Degeneration
WP437_r79266	EGF/EGFR Signaling Pathway	0.000823393	1	0.0032384	2.31435	6	164	MAPK1,MAPK8,MTOR,NOS3,PTEN,STAT3	pathway	1.Age.Related.Macular.Degeneration
R-HSA-156580	Phase II - Conjugation of compounds	0.000824287	1	0.0032384	2.27624	5	109	CYP1A2,GSTM1,GSTP1,GSTT1,GSTZ1	pathway	1.Age.Related.Macular.Degeneration
il4_2pathway	IL4-mediated signaling events	0.000833071	1	0.00325966	2.22742	4	63	COL1A2,IL10,MTOR,SELP	pathway	1.Age.Related.Macular.Degeneration
WP3945_r90843	TYROBP Causal Network	0.000833071	1	0.00325966	2.22742	4	63	C3,IL18,TGFBR1,TNFRSF1B	pathway	1.Age.Related.Macular.Degeneration
h_g1Pathway	Cell Cycle	0.000842531	1	0.00328824	2.1786	3	28	TGFB1,TGFB2,TP53	pathway	1.Age.Related.Macular.Degeneration
R-HSA-5688426	Deubiquitination	0.000872066	1	0.00339483	2.32678	8	297	ATXN7,HIF1A,MDM2,NLRP3,PTEN,TGFB1,TGFBR1,TP53	pathway	1.Age.Related.Macular.Degeneration
rb_1pathway	Regulation of retinoblastoma protein	0.000884052	1	0.00343273	2.1694	4	64	MDM2,PPARG,SIRT1,TGFB2	pathway	1.Age.Related.Macular.Degeneration
R-HSA-450294	MAP kinase activation	0.000884052	1	0.00343273	2.1694	4	64	MAPK1,MAPK3,MAPK8,NFKB1	pathway	1.Age.Related.Macular.Degeneration
R-HSA-8941855	RUNX3 regulates CDKN1A transcription	0.000907982	1	0.0035167	2.07327	2	7	TGFB1,TP53	pathway	1.Age.Related.Macular.Degeneration
R-HSA-3656532	TGFBR1 KD Mutants in Cancer	0.000907982	1	0.0035167	2.07327	2	7	TGFB1,TGFBR1	pathway	1.Age.Related.Macular.Degeneration
WP699_r93244	Aflatoxin B1 metabolism	0.000907982	1	0.0035167	2.07327	2	7	CYP1A2,GSTM1	pathway	1.Age.Related.Macular.Degeneration
R-HSA-3656534	Loss of Function of TGFBR1 in Cancer	0.000907982	1	0.0035167	2.07327	2	7	TGFB1,TGFBR1	pathway	1.Age.Related.Macular.Degeneration
R-HSA-8937144	Aryl hydrocarbon receptor signalling	0.000907982	1	0.0035167	2.07327	2	7	AHR,ARNT	pathway	1.Age.Related.Macular.Degeneration
R-HSA-5649702	APEX1-Independent Resolution of AP Sites via the Single Nucleotide Replacement Pathway	0.000907982	1	0.0035167	2.07327	2	7	OGG1,XRCC1	pathway	1.Age.Related.Macular.Degeneration
R-HSA-3315487	SMAD2/3 MH2 Domain Mutants in Cancer	0.000907982	1	0.0035167	2.07327	2	7	TGFB1,TGFBR1	pathway	1.Age.Related.Macular.Degeneration
R-HSA-3304349	Loss of Function of SMAD2/3 in Cancer	0.000907982	1	0.0035167	2.07327	2	7	TGFB1,TGFBR1	pathway	1.Age.Related.Macular.Degeneration
vegf_vegfr_pathway	VEGF and VEGFR signaling network	0.000907982	1	0.0035167	2.07327	2	7	FLT1,KDR	pathway	1.Age.Related.Macular.Degeneration
R-HSA-5218920	VEGFR2 mediated vascular permeability	0.000935179	1	0.00361287	2.07596	3	29	AKT2,MTOR,NOS3	pathway	1.Age.Related.Macular.Degeneration
WP422_r95146	MAPK Cascade	0.000935179	1	0.00361287	2.07596	3	29	MAPK1,MAPK3,MBP	pathway	1.Age.Related.Macular.Degeneration
WP3972_r92088	PDGFR-beta pathway	0.000935179	1	0.00361287	2.07596	3	29	MAPK3,MAPK8,STAT3	pathway	1.Age.Related.Macular.Degeneration
lysophospholipid_pathway	LPA receptor mediated events	0.000937193	1	0.00361287	2.11241	4	65	CXCL8,MMP2,MMP9,NFKB1	pathway	1.Age.Related.Macular.Degeneration
hsa04137	Mitophagy - animal - Homo sapiens (human)	0.000937193	1	0.00361287	2.11241	4	65	HIF1A,MAPK8,SQSTM1,TP53	pathway	1.Age.Related.Macular.Degeneration
cd8tcrdownstreampathway	Downstream signaling in na&#xef;ve CD8+ T cells	0.000937193	1	0.00361287	2.11241	4	65	MAPK1,MAPK3,MAPK8,TNF	pathway	1.Age.Related.Macular.Degeneration
R-HSA-211897	Cytochrome P450 - arranged by substrate type	0.000992543	1	0.00381516	2.05641	4	66	AHR,ARNT,CYP1A2,CYP2C19	pathway	1.Age.Related.Macular.Degeneration
R-HSA-114452	Activation of BH3-only proteins	0.00103404	1	0.00396468	1.97715	3	30	AKT2,MAPK8,TP53	pathway	1.Age.Related.Macular.Degeneration
WP3844_r89952	PI3K-AKT-mTOR signaling pathway and therapeutic opportunities	0.00103404	1	0.00396468	1.97715	3	30	MTOR,NOS3,PTEN	pathway	1.Age.Related.Macular.Degeneration
h_fasPathway	FAS signaling pathway ( CD95 )	0.00103404	1	0.00396468	1.97715	3	30	CASP8,MAPK8,PARP1	pathway	1.Age.Related.Macular.Degeneration
R-HSA-5619102	SLC transporter disorders	0.00111007	1	0.00424552	1.94727	4	68	CP,SLC11A2,SLC2A1,SLCO1B1	pathway	1.Age.Related.Macular.Degeneration
mtor_4pathway	mTOR signaling pathway	0.00111007	1	0.00424552	1.94727	4	68	MAPK1,MAPK3,MTOR,PPARGC1A	pathway	1.Age.Related.Macular.Degeneration
h_egfPathway	EGF Signaling Pathway	0.00113927	1	0.00434631	1.88193	3	31	MAPK3,MAPK8,STAT3	pathway	1.Age.Related.Macular.Degeneration
R-HSA-450282	MAPK targets/ Nuclear events mediated by MAP kinases	0.00113927	1	0.00434631	1.88193	3	31	MAPK1,MAPK3,MAPK8	pathway	1.Age.Related.Macular.Degeneration
hsa01523	Antifolate resistance - Homo sapiens (human)	0.00113927	1	0.00434631	1.88193	3	31	IL1B,NFKB1,TNF	pathway	1.Age.Related.Macular.Degeneration
h_pyk2Pathway	Links between Pyk2 and Map Kinases	0.00113927	1	0.00434631	1.88193	3	31	MAPK1,MAPK3,MAPK8	pathway	1.Age.Related.Macular.Degeneration
hsa05310	Asthma - Homo sapiens (human)	0.00113927	1	0.00434631	1.88193	3	31	HLA-DQB1,IL10,TNF	pathway	1.Age.Related.Macular.Degeneration
WP707_r94731	DNA Damage Response	0.00117234	1	0.00446133	1.89407	4	69	CASP8,MDM2,RAD51,TP53	pathway	1.Age.Related.Macular.Degeneration
WP1995_r88595	Effects of Nitric Oxide	0.00120535	1	0.00457552	1.79218	2	8	NOS2,NOS3	pathway	1.Age.Related.Macular.Degeneration
R-HSA-163680	AMPK inhibits chREBP transcriptional activation activity	0.00120535	1	0.00457552	1.79218	2	8	ADIPOQ,ADIPOR1	pathway	1.Age.Related.Macular.Degeneration
WP3634_r97676	Insulin signalling in human adipocytes (normal condition)	0.00120535	1	0.00457552	1.79218	2	8	AKT2,MTOR	pathway	1.Age.Related.Macular.Degeneration
R-HSA-75158	TRAIL signaling	0.00120535	1	0.00457552	1.79218	2	8	CASP8,TNFRSF10A	pathway	1.Age.Related.Macular.Degeneration
WP3635_r97677	Insulin signalling in human adipocytes (diabetic condition)	0.00120535	1	0.00457552	1.79218	2	8	AKT2,MTOR	pathway	1.Age.Related.Macular.Degeneration
R-HSA-3304351	Signaling by TGF-beta Receptor Complex in Cancer	0.00120535	1	0.00457552	1.79218	2	8	TGFB1,TGFBR1	pathway	1.Age.Related.Macular.Degeneration
et_egfrpathway	EGFR-dependent Endothelin signaling events	0.00120535	1	0.00457552	1.79218	2	8	EDN1,MTOR	pathway	1.Age.Related.Macular.Degeneration
R-HSA-2142670	Synthesis of epoxy (EET) and dihydroxyeicosatrienoic acids (DHET)	0.00120535	1	0.00457552	1.79218	2	8	CYP1A2,CYP2C19	pathway	1.Age.Related.Macular.Degeneration
cdc42_pathway	CDC42 signaling events	0.00123703	1	0.00468412	1.84176	4	70	MAPK1,MAPK3,MAPK8,MTOR	pathway	1.Age.Related.Macular.Degeneration
h_pdgfPathway	PDGF Signaling Pathway	0.00125102	1	0.00472538	1.79005	3	32	MAPK3,MAPK8,STAT3	pathway	1.Age.Related.Macular.Degeneration
R-HSA-2871796	FCERI mediated MAPK activation	0.00125102	1	0.00472538	1.79005	3	32	MAPK1,MAPK3,MAPK8	pathway	1.Age.Related.Macular.Degeneration
alphasynuclein_pathway	Alpha-synuclein signaling	0.00125102	1	0.00472538	1.79005	3	32	MAPK1,MAPK3,PARK7	pathway	1.Age.Related.Macular.Degeneration
erbb1_receptor_proximal_pathway	EGF receptor (ErbB1) signaling pathway	0.00125102	1	0.00472538	1.79005	3	32	MAPK1,MAPK3,STAT3	pathway	1.Age.Related.Macular.Degeneration
R-HSA-8878166	Transcriptional regulation by RUNX2	0.00131612	1	0.004959	1.82254	5	121	AKT2,MAPK1,MAPK3,NR3C1,PPARGC1A	pathway	1.Age.Related.Macular.Degeneration
WP4149_r94399	White fat cell differentiation	0.00136944	1	0.0051472	1.7013	3	33	NR1H3,NR3C1,PPARG	pathway	1.Age.Related.Macular.Degeneration
WP453_r96104	Inflammatory Response Pathway	0.00136944	1	0.0051472	1.7013	3	33	COL1A2,THBS1,TNFRSF1B	pathway	1.Age.Related.Macular.Degeneration
hsa03410	Base excision repair - Homo sapiens (human)	0.00136944	1	0.0051472	1.7013	3	33	OGG1,PARP1,XRCC1	pathway	1.Age.Related.Macular.Degeneration
R-HSA-8964043	Plasma lipoprotein clearance	0.00136944	1	0.0051472	1.7013	3	33	APOE,NR1H3,SCARB1	pathway	1.Age.Related.Macular.Degeneration
h_deathPathway	Induction of apoptosis through DR3 and DR4/5 Death Receptors	0.00136944	1	0.0051472	1.7013	3	33	CASP8,NFKB1,TNFRSF10A	pathway	1.Age.Related.Macular.Degeneration
WP2876_r94905	Pregnane X Receptor pathway	0.00136944	1	0.0051472	1.7013	3	33	CYP2C19,PPARGC1A,SLCO1B1	pathway	1.Age.Related.Macular.Degeneration
R-HSA-445989	TAK1 activates NFkB by phosphorylation and activation of IKKs complex	0.00136944	1	0.0051472	1.7013	3	33	AGER,APP,NFKB1	pathway	1.Age.Related.Macular.Degeneration
WP2197_r94181	Endothelin Pathways	0.00149468	1	0.00560412	1.61549	3	34	EDN1,MAPK1,NOS3	pathway	1.Age.Related.Macular.Degeneration
R-HSA-2559580	Oxidative Stress Induced Senescence	0.00152017	1	0.00568575	1.68318	5	125	MAPK1,MAPK3,MAPK8,MDM2,TP53	pathway	1.Age.Related.Macular.Degeneration
R-HSA-2142816	Synthesis of (16-20)-hydroxyeicosatetraenoic acids (HETE)	0.00154296	1	0.00575686	1.54747	2	9	CYP1A2,CYP2C19	pathway	1.Age.Related.Macular.Degeneration
WP3593_r97691	MicroRNA for Targeting Cancer Growth and Vascularization in Glioblastoma	0.00154296	1	0.00575686	1.54747	2	9	HIF1A,VEGFA	pathway	1.Age.Related.Macular.Degeneration
pdgfrbpathway	PDGFR-beta signaling pathway	0.00157463	1	0.0058607	1.64918	5	126	MAPK1,MAPK3,MAPK8,PTEN,STAT3	pathway	1.Age.Related.Macular.Degeneration
[truncated: 21,784 more rows]
